# Supplementary material for: Efficient Fabrication of Human Corneal Stromal Cell Spheroids and Promoting Cell Stemness Based on 3D-Printed Derived PDMS Microwell Platform
Source: Biomolecules. 2025 Mar 19;15(3):438. doi: 10.3390/biom15030438 (PMC11940411; doi:10.3390/biom15030438)
Supplement: Supplementary file 1 [file biomolecules-15-00438-s001.zip]

Archive with 5 entries (5 files):
- File S1.pdf
- Table S1.xlsx
- Table S2.xlsx
- Table S3.xlsx
- Table S4.xlsx
