# Supplementary material for: Efficient Fabrication of Human Corneal Stromal Cell Spheroids and Promoting Cell Stemness Based on 3D-Printed Derived PDMS Microwell Platform
Source: Biomolecules. 2025 Mar 19;15(3):438. doi: 10.3390/biom15030438 (PMC11940411; doi:10.3390/biom15030438)
Supplement: Supplementary file 1 [file biomolecules-15-00438-s001.zip › Table S1.xlsx]

## Sheet: Sheet1
Title. All DEGs of 2D and 3D group
id	Symbol	2D_1_count	2D_2_count	2D_3_count	3D_1_count	3D_2_count	3D_3_count	2D_1_tpm	2D_2_tpm	2D_3_tpm	3D_1_tpm	3D_2_tpm	3D_3_tpm	2D_mean	3D_mean	log2(fc)	PValue	FDR	Description	GO Process
ncbi_10631	POSTN	235	234	262	88627	47501	72009	10.762	10.637	12.023	4056.62	1936.96	3072.3	11.1407	3021.96	8.08351	0	0	periostin, transcript variant 2	GO:0001666//response to hypoxia;GO:0001953//negative regulation of cell-matrix adhesion;GO:0003073//regulation of systemic arterial blood pressure;GO:0007155//cell adhesion;GO:0008593//regulation of Notch signaling pathway;GO:0009612//response to mechanical stimulus;GO:0014850//response to muscle activity;GO:0014911//positive regulation of smooth muscle cell migration;GO:0030198//extracellular ma…
ncbi_11081	KERA	7536	7863	6937	31	27	29	483.804	506.705	451.628	1.973	1.53	1.72	480.712	1.741	-8.10911	0	0	keratocan	GO:0007601//visual perception;GO:0018146//keratan sulfate biosynthetic process;GO:0042340//keratan sulfate catabolic process;GO:0050896//response to stimulus;GO:0061303//cornea development in camera-type eye
ncbi_123	PLIN2	1179	1160	1164	25596	31327	27610	88.526	87.641	89.479	1893.54	2062.99	1903.81	88.5487	1953.44	4.46341	0	0	perilipin 2, transcript variant 1	GO:0014070//response to organic cyclic compound;GO:0015909//long-chain fatty acid transport;GO:0019216//regulation of lipid metabolic process;GO:0019915//lipid storage;GO:0042493//response to drug
ncbi_2030	SLC29A1	486	451	500	10623	10529	10914	31.24	29.814	33.331	698.381	619.286	670.838	31.4617	662.835	4.39698	0	0	solute carrier family 29 member 1 (Augustine blood group), transcript variant 2	GO:0006139//nucleobase-containing compound metabolic process;GO:0015858//nucleoside transport;GO:0015862//uridine transport;GO:0098810//neurotransmitter reuptake;GO:1901642//nucleoside transmembrane transport
ncbi_218	ALDH3A1	8226	8525	7982	30	65	62	703.683	732.265	693.744	2.557	4.577	4.922	709.897	4.01867	-7.46475	0	0	aldehyde dehydrogenase 3 family member A1, transcript variant 2	GO:0001666//response to hypoxia;GO:0006081//cellular aldehyde metabolic process;GO:0006805//xenobiotic metabolic process;GO:0007568//aging;GO:0007584//response to nutrient;GO:0008284//positive regulation of cell proliferation;GO:0042493//response to drug;GO:0051384//response to glucocorticoid;GO:0051591//response to cAMP;GO:0055114//oxidation-reduction process
ncbi_2202	EFEMP1	3999	3956	3997	118	131	105	213.255	211.169	215.485	6.446	6.227	5.24	213.303	5.971	-5.15879	0	0	EGF containing fibulin extracellular matrix protein 1, transcript variant 2	GO:0006355//regulation of transcription, DNA-templated;GO:0007173//epidermal growth factor receptor signaling pathway;GO:0007601//visual perception;GO:0018108//peptidyl-tyrosine phosphorylation;GO:0032331//negative regulation of chondrocyte differentiation;GO:0043010//camera-type eye development;GO:0048048//embryonic eye morphogenesis;GO:0048050//post-embryonic eye morphogenesis
ncbi_25891	PAMR1	6280	6067	6156	234	265	243	324.686	315.12	322.858	11.971	12.083	11.598	320.888	11.884	-4.75498	0	0	peptidase domain containing associated with muscle regeneration 1, transcript variant 2	-
ncbi_2615	LRRC32	94	95	106	4490	5373	4662	3.429	3.592	3.874	166.692	188.274	170.339	3.63167	175.102	5.59142	0	0	leucine rich repeat containing 32, transcript variant 2	GO:0007179//transforming growth factor beta receptor signaling pathway;GO:0010628//positive regulation of gene expression;GO:0046007//negative regulation of activated T cell proliferation;GO:0050710//negative regulation of cytokine secretion;GO:0062009//secondary palate development;GO:1901388//regulation of transforming growth factor beta activation;GO:1901398//regulation of transforming growth f…
ncbi_3371	TNC	572	559	644	39517	37652	36205	9.91	9.688	11.299	729.264	624.99	631.56	10.299	661.938	6.00612	0	0	tenascin C	GO:0001649//osteoblast differentiation;GO:0007155//cell adhesion;GO:0007162//negative regulation of cell adhesion;GO:0007528//neuromuscular junction development;GO:0008284//positive regulation of cell proliferation;GO:0009611//response to wounding;GO:0009612//response to mechanical stimulus;GO:0010628//positive regulation of gene expression;GO:0014012//peripheral nervous system axon regeneration;…
ncbi_3488	IGFBP5	1716	1771	1693	23101	22475	21437	38.9	40.298	38.919	519.08	449.674	448.956	39.3723	472.57	3.58527	0	0	insulin like growth factor binding protein 5	GO:0001558//regulation of cell growth;GO:0001649//osteoblast differentiation;GO:0007165//signal transduction;GO:0007565//female pregnancy;GO:0007568//aging;GO:0014912//negative regulation of smooth muscle cell migration;GO:0017148//negative regulation of translation;GO:0030336//negative regulation of cell migration;GO:0031069//hair follicle morphogenesis;GO:0035556//intracellular signal transduct…
ncbi_3489	IGFBP6	6170	5885	6071	57	91	70	921.463	882.221	919.463	8.438	11.995	9.658	907.716	10.0303	-6.4998	0	0	insulin like growth factor binding protein 6	GO:0007165//signal transduction;GO:0008285//negative regulation of cell proliferation;GO:0043567//regulation of insulin-like growth factor receptor signaling pathway;GO:0044267//cellular protein metabolic process;GO:0090090//negative regulation of canonical Wnt signaling pathway
ncbi_390	RND3	2066	2077	2075	41135	33822	38135	108.075	109.083	110.078	2142.57	1570.02	1851.47	109.079	1854.69	4.08773	0	0	Rho family GTPase 3, transcript variant 1	GO:0007015//actin filament organization;GO:0007155//cell adhesion;GO:0007266//Rho protein signal transduction;GO:0008360//regulation of cell shape;GO:0030036//actin cytoskeleton organization;GO:0030334//regulation of cell migration;GO:0030950//establishment or maintenance of actin cytoskeleton polarity;GO:0032956//regulation of actin cytoskeleton organization;GO:0051017//actin filament bundle ass…
ncbi_4312	MMP1	11222	10145	11210	494240	426665	468107	805.242	730.712	815.723	35153.6	27021.8	31032.2	783.892	31069.2	5.30869	0	0	matrix metallopeptidase 1, transcript variant 2	GO:0006508//proteolysis;GO:0016032//viral process;GO:0019221//cytokine-mediated signaling pathway;GO:0022617//extracellular matrix disassembly;GO:0030198//extracellular matrix organization;GO:0030574//collagen catabolic process;GO:0032461//positive regulation of protein oligomerization;GO:0044267//cellular protein metabolic process;GO:0050900//leukocyte migration
ncbi_4314	MMP3	552	603	578	65310	63939	61756	42.848	46.984	45.499	5025.16	4380.57	4428.79	45.1103	4611.51	6.67564	0	0	matrix metallopeptidase 3	GO:0006508//proteolysis;GO:0010727//negative regulation of hydrogen peroxide metabolic process;GO:0019221//cytokine-mediated signaling pathway;GO:0022617//extracellular matrix disassembly;GO:0030198//extracellular matrix organization;GO:0030574//collagen catabolic process;GO:0032461//positive regulation of protein oligomerization;GO:0071732//cellular response to nitric oxide;GO:0150077//regulatio…
ncbi_4323	MMP14	10441	10157	10321	113729	128006	117656	398.994	389.608	399.969	4307.95	4317.42	4153.84	396.19	4259.74	3.4265	0	0	matrix metallopeptidase 14	GO:0001501//skeletal system development;GO:0001525//angiogenesis;GO:0001541//ovarian follicle development;GO:0001666//response to hypoxia;GO:0001935//endothelial cell proliferation;GO:0001958//endochondral ossification;GO:0006508//proteolysis;GO:0006979//response to oxidative stress;GO:0008584//male gonad development;GO:0009612//response to mechanical stimulus;GO:0009725//response to hormone;GO:0…
ncbi_4828	NMB	342	404	374	20293	28481	22187	74.107	87.706	82.155	4496.28	5625.11	4609.54	81.3227	4910.31	5.91601	0	0	neuromedin B, transcript variant 1	GO:0007165//signal transduction;GO:0007186//G protein-coupled receptor signaling pathway;GO:0007218//neuropeptide signaling pathway;GO:0007267//cell-cell signaling
ncbi_5997	RGS2	62	104	93	7065	6536	6188	6.505	10.953	9.895	734.752	605.251	599.811	9.11767	646.605	6.14808	0	0	regulator of G protein signaling 2	GO:0001975//response to amphetamine;GO:0007049//cell cycle;GO:0007186//G protein-coupled receptor signaling pathway;GO:0007283//spermatogenesis;GO:0007420//brain development;GO:0008277//regulation of G protein-coupled receptor signaling pathway;GO:0010519//negative regulation of phospholipase activity;GO:0010614//negative regulation of cardiac muscle hypertrophy;GO:0010976//positive regulation of…
ncbi_6414	-	5196	5224	4957	27	27	28	357.398	360.53	345.726	1.822	1.63	1.757	354.551	1.73633	-7.67381	0	0	-	-
ncbi_650	BMP2	35	45	53	5814	6328	6611	1.396	1.802	2.144	229.92	222.825	243.672	1.78067	232.139	7.02643	0	0	bone morphogenetic protein 2	GO:0000122//negative regulation of transcription by RNA polymerase II;GO:0000187//activation of MAPK activity;GO:0001501//skeletal system development;GO:0001649//osteoblast differentiation;GO:0001658//branching involved in ureteric bud morphogenesis;GO:0001666//response to hypoxia;GO:0001701//in utero embryonic development;GO:0001837//epithelial to mesenchymal transition;GO:0001934//positive regu…
ncbi_7078	TIMP3	3565	3438	3418	57833	53045	58096	109.68	106.173	106.64	1763.68	1440.4	1651.3	107.498	1618.46	3.91224	0	0	TIMP metallopeptidase inhibitor 3	GO:0002576//platelet degranulation;GO:0007601//visual perception;GO:0009725//response to hormone;GO:0010033//response to organic substance;GO:0010951//negative regulation of endopeptidase activity;GO:0034097//response to cytokine;GO:0051045//negative regulation of membrane protein ectodomain proteolysis;GO:0070373//negative regulation of ERK1 and ERK2 cascade;GO:0071310//cellular response to orga…
ncbi_7130	TNFAIP6	142	135	145	5778	5200	5460	14.123	13.478	14.823	569.863	457.112	502.021	14.1413	509.665	5.17156	0	0	TNF alpha induced protein 6	GO:0006954//inflammatory response;GO:0007155//cell adhesion;GO:0007165//signal transduction;GO:0007267//cell-cell signaling;GO:0030335//positive regulation of cell migration;GO:0030728//ovulation;GO:0043312//neutrophil degranulation;GO:0050728//negative regulation of inflammatory response
ncbi_7373	COL14A1	55845	57097	54203	392	452	269	969.58	995.391	953.465	6.734	6.77	4.226	972.812	5.91	-7.36286	0	0	collagen type XIV alpha 1 chain, transcript variant 2	GO:0003429//growth plate cartilage chondrocyte morphogenesis;GO:0030198//extracellular matrix organization;GO:0030199//collagen fibril organization;GO:0098609//cell-cell adhesion
ncbi_7980	TFPI2	456	474	503	35812	36279	38268	29.238	30.518	32.702	2276.32	2053.21	2267.27	30.8193	2198.93	6.15683	0	0	tissue factor pathway inhibitor 2, transcript variant 2	GO:0007596//blood coagulation;GO:0010951//negative regulation of endopeptidase activity;GO:0071498//cellular response to fluid shear stress
ncbi_81035	COLEC12	32232	31144	31622	1967	2078	1975	796.912	772.787	792.708	48.253	45.464	45.174	787.469	46.297	-4.08823	0	0	collectin subfamily member 12	GO:0006898//receptor-mediated endocytosis;GO:0006910//phagocytosis, recognition;GO:0006952//defense response;GO:0009756//carbohydrate mediated signaling;GO:0034138//toll-like receptor 3 signaling pathway;GO:0045087//innate immune response;GO:0050776//regulation of immune response;GO:0051260//protein homooligomerization;GO:0060355//positive regulation of cell adhesion molecule production;GO:007136…
ncbi_8613	PLPP3	53752	52948	51312	2267	2362	2042	2322.69	2296.6	2248.52	97.101	90.084	81.52	2289.27	89.5683	-4.67575	0	0	phospholipid phosphatase 3	GO:0001933//negative regulation of protein phosphorylation;GO:0006470//protein dephosphorylation;GO:0006629//lipid metabolic process;GO:0006644//phospholipid metabolic process;GO:0008354//germ cell migration;GO:0030111//regulation of Wnt signaling pathway;GO:0030148//sphingolipid biosynthetic process;GO:0034109//homotypic cell-cell adhesion;GO:0044328//canonical Wnt signaling pathway involved in …
ncbi_9645	MICAL2	517	506	569	7983	8154	7750	11.485	12.638	14.244	184.695	164.206	161.734	12.789	170.212	3.73435	0	0	microtubule associated monooxygenase, calponin and LIM domain containing 2, transcript variant 2	GO:0001947//heart looping;GO:0007010//cytoskeleton organization;GO:0007507//heart development;GO:0010735//positive regulation of transcription via serum response element binding;GO:0019417//sulfur oxidation;GO:0030042//actin filament depolymerization;GO:0055114//oxidation-reduction process
ncbi_56937	PMEPA1	47	62	35	5664	4657	5436	1.467	1.885	1.08	171.164	125.651	154.242	1.47733	150.352	6.66921	9.48239e-301	6.03888e-298	prostate transmembrane protein, androgen induced 1, transcript variant 5	GO:0010991//negative regulation of SMAD protein complex assembly;GO:0030512//negative regulation of transforming growth factor beta receptor signaling pathway;GO:0030521//androgen receptor signaling pathway;GO:0060394//negative regulation of pathway-restricted SMAD protein phosphorylation
ncbi_164284	APCDD1L	177	193	203	3703	4102	3875	6.44	7.049	7.49	133.324	131.493	130.175	6.993	131.664	4.23481	1.70749e-294	1.04858e-291	APC down-regulated 1 like, transcript variant 2	-
ncbi_5742	PTGS1	63	56	58	2519	2610	2450	1.779	1.596	1.667	70.388	65.02	63.905	1.68067	66.4377	5.3049	1.59696e-286	9.46886e-284	prostaglandin-endoperoxide synthase 1, transcript variant 1	GO:0001516//prostaglandin biosynthetic process;GO:0006805//xenobiotic metabolic process;GO:0006954//inflammatory response;GO:0006979//response to oxidative stress;GO:0008217//regulation of blood pressure;GO:0019371//cyclooxygenase pathway;GO:0042127//regulation of cell proliferation;GO:0055114//oxidation-reduction process;GO:0098869//cellular oxidant detoxification
ncbi_4320	MMP11	1046	1171	983	13870	14513	14844	65.43	73.525	62.356	859.992	801.253	857.837	67.1037	839.694	3.6454	5.69838e-286	3.26612e-283	matrix metallopeptidase 11, transcript variant 1	GO:0006508//proteolysis;GO:0007275//multicellular organism development;GO:0022617//extracellular matrix disassembly;GO:0030198//extracellular matrix organization;GO:0030199//collagen fibril organization;GO:0030574//collagen catabolic process;GO:0045599//negative regulation of fat cell differentiation;GO:0071711//basement membrane organization
ncbi_50486	G0S2	28	44	32	6979	10691	8448	4.521	7.131	5.239	1116.88	1523.45	1260.1	5.63033	1300.14	7.85123	1.50782e-283	8.36355e-281	G0/G1 switch 2	GO:0019216//regulation of lipid metabolic process;GO:0097191//extrinsic apoptotic signaling pathway;GO:0120162//positive regulation of cold-induced thermogenesis;GO:2001238//positive regulation of extrinsic apoptotic signaling pathway
ncbi_147495	APCDD1	7500	7173	7353	319	412	327	279.902	268.578	278.179	11.977	13.731	11.48	275.553	12.396	-4.47438	1.68809e-278	9.07084e-276	APC down-regulated 1	GO:0001942//hair follicle development;GO:0016055//Wnt signaling pathway;GO:0030178//negative regulation of Wnt signaling pathway
ncbi_3691	ITGB4	3602	3453	3584	52	85	57	90.465	87.3	91.744	1.278	1.872	1.35	89.8363	1.5	-5.90426	5.38919e-277	2.8081e-274	integrin subunit beta 4, transcript variant 1	GO:0006914//autophagy;GO:0007155//cell adhesion;GO:0007160//cell-matrix adhesion;GO:0007229//integrin-mediated signaling pathway;GO:0009611//response to wounding;GO:0016477//cell migration;GO:0030198//extracellular matrix organization;GO:0031581//hemidesmosome assembly;GO:0033627//cell adhesion mediated by integrin;GO:0035878//nail development;GO:0043588//skin development;GO:0048333//mesodermal c…
ncbi_9518	GDF15	378	372	361	10026	13761	11146	44.551	44.009	43.147	1171.29	1431.47	1213.65	43.9023	1272.14	4.85681	6.80469e-277	3.44137e-274	growth differentiation factor 15	GO:0000187//activation of MAPK activity;GO:0002023//reduction of food intake in response to dietary excess;GO:0007165//signal transduction;GO:0007179//transforming growth factor beta receptor signaling pathway;GO:0007267//cell-cell signaling;GO:0010862//positive regulation of pathway-restricted SMAD protein phosphorylation;GO:0030509//BMP signaling pathway;GO:0035860//glial cell-derived neurotrop…
ncbi_3490	IGFBP7	66	72	56	2420	2355	2523	6.572	7.14	5.613	241.075	221.805	237.517	6.44167	233.466	5.17963	1.15923e-268	5.69512e-266	insulin like growth factor binding protein 7, transcript variant 2	GO:0001558//regulation of cell growth;GO:0007155//cell adhesion;GO:0007566//embryo implantation;GO:0008285//negative regulation of cell proliferation;GO:0009408//response to heat;GO:0032526//response to retinoic acid;GO:0032870//cellular response to hormone stimulus;GO:0043687//post-translational protein modification;GO:0044267//cellular protein metabolic process;GO:0050810//regulation of steroid…
ncbi_6648	SOD2	4116	4364	4466	43290	40153	38842	134.65	142.707	147.614	1904.85	1495.3	1531.08	141.657	1643.74	3.53651	5.70106e-267	2.72305e-264	superoxide dismutase 2, transcript variant 1	GO:0000303//response to superoxide;GO:0001315//age-dependent response to reactive oxygen species;GO:0001836//release of cytochrome c from mitochondria;GO:0003069//acetylcholine-mediated vasodilation involved in regulation of systemic arterial blood pressure;GO:0006357//regulation of transcription by RNA polymerase II;GO:0006801//superoxide metabolic process;GO:0008217//regulation of blood pressur…
ncbi_51421	AMOTL2	3133	3049	2866	157	147	169	91.07	88.938	84.475	4.526	3.772	4.539	88.161	4.279	-4.3648	5.80533e-266	2.69791e-263	angiomotin like 2, transcript variant 1	GO:0001525//angiogenesis;GO:0003365//establishment of cell polarity involved in ameboidal cell migration;GO:0016055//Wnt signaling pathway;GO:0030036//actin cytoskeleton organization;GO:0030334//regulation of cell migration;GO:0035329//hippo signaling
ncbi_11328	FKBP9	13088	12739	12732	1770	1812	1829	545.168	531.587	536.738	74.052	68.587	72.874	537.831	71.8377	-2.90434	1.23674e-255	5.59626e-253	FKBP prolyl isomerase 9, transcript variant 2	GO:0000413//protein peptidyl-prolyl isomerization;GO:0006457//protein folding
ncbi_1728	NQO1	31918	31141	30704	3405	3869	3719	1801.21	1763.6	1757.46	191.429	193.507	195.044	1774.09	193.327	-3.19797	1.11089e-247	4.89786e-245	NAD(P)H quinone dehydrogenase 1, transcript variant 1	GO:0006521//regulation of cellular amino acid metabolic process;GO:0006805//xenobiotic metabolic process;GO:0006809//nitric oxide biosynthetic process;GO:0007271//synaptic transmission, cholinergic;GO:0007568//aging;GO:0007584//response to nutrient;GO:0009636//response to toxic substance;GO:0019430//removal of superoxide radicals;GO:0022900//electron transport chain;GO:0032355//response to estrad…
ncbi_2922	GRP	7066	7040	7042	181	278	247	1175.97	1176.11	1188.12	29.804	40.773	37.952	1180.06	36.1763	-5.02768	3.60531e-247	1.54983e-244	gastrin releasing peptide, transcript variant 2	GO:0007165//signal transduction;GO:0007186//G protein-coupled receptor signaling pathway;GO:0007218//neuropeptide signaling pathway;GO:0035176//social behavior;GO:0036343//psychomotor behavior;GO:0043207//response to external biotic stimulus;GO:0090277//positive regulation of peptide hormone secretion;GO:1900738//positive regulation of phospholipase C-activating G protein-coupled receptor signali…
ncbi_149111	CNIH3	68	90	80	2208	2361	2391	4.024	5.598	5.244	126.305	124.681	131.857	4.95533	127.614	4.68666	2.55568e-245	1.07183e-242	cornichon family AMPA receptor auxiliary protein 3, transcript variant 2	GO:0006888//ER to Golgi vesicle-mediated transport;GO:0035249//synaptic transmission, glutamatergic;GO:0042391//regulation of membrane potential;GO:0048208//COPII vesicle coating;GO:2000311//regulation of AMPA receptor activity
ncbi_64859	NABP1	1996	2094	1997	72	67	79	154.466	163.275	157.228	5.081	4.059	5.334	158.323	4.82467	-5.0363	4.84873e-245	1.98509e-242	nucleic acid binding protein 1, transcript variant 1	GO:0000724//double-strand break repair via homologous recombination;GO:0006281//DNA repair;GO:0006974//cellular response to DNA damage stimulus;GO:0007093//mitotic cell cycle checkpoint;GO:0010212//response to ionizing radiation;GO:0042795//snRNA transcription by RNA polymerase II
ncbi_6004	RGS16	707	656	625	7796	6994	7732	41.525	38.675	37.227	453.897	362.585	419.575	39.1423	412.019	3.39591	4.80075e-243	1.91974e-240	regulator of G protein signaling 16	GO:0007186//G protein-coupled receptor signaling pathway;GO:0007601//visual perception;GO:0008277//regulation of G protein-coupled receptor signaling pathway;GO:0009968//negative regulation of signal transduction;GO:0043547//positive regulation of GTPase activity
ncbi_25907	TMEM158	240	227	247	10039	16059	12219	18.63	17.687	19.443	772.432	1100.23	876.277	18.5867	916.313	5.6235	1.54146e-242	6.02397e-240	transmembrane protein 158	-
ncbi_5455	POU3F3	5712	5661	5572	483	566	533	181.132	180.194	179.184	15.182	15.841	15.615	180.17	15.546	-3.53474	6.80548e-242	2.60045e-239	POU class 3 homeobox 3	GO:0007417//central nervous system development;GO:0007588//excretion;GO:0008284//positive regulation of cell proliferation;GO:0010628//positive regulation of gene expression;GO:0021799//cerebral cortex radially oriented cell migration;GO:0021869//forebrain ventricular zone progenitor cell division;GO:0043066//negative regulation of apoptotic process;GO:0045892//negative regulation of transcriptio…
ncbi_8515	ITGA10	116	97	121	2260	2335	2360	3.514	3.012	3.892	70.632	67.712	72.186	3.47267	70.1767	4.33688	1.33573e-239	4.99303e-237	integrin subunit alpha 10, transcript variant 2	GO:0007160//cell-matrix adhesion;GO:0007229//integrin-mediated signaling pathway;GO:0030198//extracellular matrix organization
ncbi_10123	ARL4C	62	61	49	1963	1994	1886	2.187	2.167	1.753	68.909	62.346	61.733	2.03567	64.3293	4.9819	2.02048e-236	7.39194e-234	ADP ribosylation factor like GTPase 4C, transcript variant 1	GO:0006886//intracellular protein transport;GO:0016192//vesicle-mediated transport;GO:0032456//endocytic recycling
ncbi_6781	STC1	3456	3347	3614	30458	32009	28107	126.366	122.843	134.006	1103.91	1033	949.472	127.738	1028.79	3.00969	8.5176e-234	3.05125e-231	stanniocalcin 1	GO:0001503//ossification;GO:0001886//endothelial cell morphogenesis;GO:0003421//growth plate cartilage axis specification;GO:0006874//cellular calcium ion homeostasis;GO:0007165//signal transduction;GO:0007566//embryo implantation;GO:0010596//negative regulation of endothelial cell migration;GO:0030336//negative regulation of cell migration;GO:0033280//response to vitamin D;GO:0035988//chondrocyt…
ncbi_126393	HSPB6	2676	2569	2570	55	89	63	259.225	249.8	252.467	5.281	7.609	5.638	253.831	6.176	-5.36105	3.69009e-232	1.29492e-229	heat shock protein family B (small) member 6	GO:0006937//regulation of muscle contraction;GO:0010667//negative regulation of cardiac muscle cell apoptotic process;GO:0045766//positive regulation of angiogenesis;GO:0061077//chaperone-mediated protein folding
ncbi_7060	THBS4	157655	156952	154078	7366	9862	7411	7016.09	7003.56	6942.5	324.029	389.868	306.534	6987.38	340.144	-4.36054	8.41341e-229	2.89337e-226	thrombospondin 4, transcript variant 2	GO:0001938//positive regulation of endothelial cell proliferation;GO:0006986//response to unfolded protein;GO:0007165//signal transduction;GO:0016525//negative regulation of angiogenesis;GO:0034103//regulation of tissue remodeling;GO:0034976//response to endoplasmic reticulum stress;GO:0048266//behavioral response to pain;GO:0048771//tissue remodeling;GO:0050731//positive regulation of peptidyl-t…
ncbi_5798	PTPRN	34	34	25	2228	2673	2665	1.331	1.336	1.002	87.481	93.53	97.453	1.223	92.8213	6.24596	9.51223e-228	3.20711e-225	protein tyrosine phosphatase receptor type N, transcript variant 2	GO:0000302//response to reactive oxygen species;GO:0001553//luteinization;GO:0019221//cytokine-mediated signaling pathway;GO:0030073//insulin secretion;GO:0032868//response to insulin;GO:0035335//peptidyl-tyrosine dephosphorylation;GO:0035773//insulin secretion involved in cellular response to glucose stimulus;GO:0043627//response to estrogen;GO:0045944//positive regulation of transcription by RN…
ncbi_1294	COL7A1	2538	2393	2382	22445	25489	26716	38.927	36.841	37.022	340.958	344.737	378.298	37.5967	354.664	3.23778	2.21393e-227	7.32087e-225	collagen type VII alpha 1 chain	GO:0003429//growth plate cartilage chondrocyte morphogenesis;GO:0006888//ER to Golgi vesicle-mediated transport;GO:0007155//cell adhesion;GO:0008544//epidermis development;GO:0010951//negative regulation of endopeptidase activity;GO:0030198//extracellular matrix organization;GO:0035987//endodermal cell differentiation;GO:0048208//COPII vesicle coating
ncbi_3557	IL1RN	22	14	26	2473	2462	2654	1.862	1.189	2.232	204.758	181.753	205.405	1.761	197.305	6.80789	9.64686e-227	3.12977e-224	interleukin 1 receptor antagonist, transcript variant 3	GO:0006629//lipid metabolic process;GO:0006954//inflammatory response;GO:0006955//immune response;GO:0019221//cytokine-mediated signaling pathway;GO:0030073//insulin secretion;GO:0030593//neutrophil chemotaxis;GO:0032755//positive regulation of interleukin-6 production;GO:0034115//negative regulation of heterotypic cell-cell adhesion;GO:0043123//positive regulation of I-kappaB kinase/NF-kappaB si…
ncbi_8870	IER3	1320	1159	1221	16878	21794	19648	150.92	133.013	141.57	1912.8	2199.28	2075.41	141.834	2062.5	3.86211	7.48763e-225	2.38426e-222	immediate early response 3	GO:0006915//apoptotic process;GO:0009653//anatomical structure morphogenesis;GO:0014066//regulation of phosphatidylinositol 3-kinase signaling;GO:0043066//negative regulation of apoptotic process;GO:2001020//regulation of response to DNA damage stimulus
ncbi_947	CD34	3073	2887	3113	13	12	18	134.516	125.775	141.347	0.483	0.419	0.802	133.879	0.568	-7.88083	3.11306e-217	9.73257e-215	CD34 molecule, transcript variant 1	GO:0001894//tissue homeostasis;GO:0001935//endothelial cell proliferation;GO:0003094//glomerular filtration;GO:0003158//endothelium development;GO:0007165//signal transduction;GO:0008217//regulation of blood pressure;GO:0008283//cell proliferation;GO:0010628//positive regulation of gene expression;GO:0010629//negative regulation of gene expression;GO:0030097//hemopoiesis;GO:0030195//negative regu…
ncbi_3491	CCN1	11164	11727	11525	1773	1783	1858	693.121	730.826	725.623	109.112	97.704	106.573	716.523	104.463	-2.77802	9.35854e-214	2.87357e-211	cellular communication network factor 1	GO:0001649//osteoblast differentiation;GO:0001934//positive regulation of protein phosphorylation;GO:0002041//intussusceptive angiogenesis;GO:0003181//atrioventricular valve morphogenesis;GO:0003278//apoptotic process involved in heart morphogenesis;GO:0003281//ventricular septum development;GO:0006935//chemotaxis;GO:0007155//cell adhesion;GO:0010518//positive regulation of phospholipase activity…
ncbi_633	BGN	3111	2967	2828	25728	30408	27575	186.991	179.01	172.378	1532.86	1613.17	1531.26	179.46	1559.09	3.11898	2.60116e-213	7.84684e-211	biglycan	GO:0001974//blood vessel remodeling;GO:0008150//biological_process;GO:0019800//peptide cross-linking via chondroitin 4-sulfate glycosaminoglycan;GO:0030198//extracellular matrix organization;GO:0030206//chondroitin sulfate biosynthetic process;GO:0030207//chondroitin sulfate catabolic process;GO:0030208//dermatan sulfate biosynthetic process
ncbi_64866	CDCP1	86	86	83	3126	4516	3547	2.389	2.253	2.443	84.384	105.443	84.798	2.36167	91.5417	5.27655	1.54169e-212	4.57058e-210	CUB domain containing protein 1, transcript variant 1	-
ncbi_84709	MGARP	3343	3168	3165	145	185	201	386.276	367.439	370.865	16.608	18.867	21.457	374.86	18.9773	-4.304	9.66904e-212	2.81795e-209	mitochondria localized glutamic acid rich protein	GO:0006626//protein targeting to mitochondrion;GO:0008089//anterograde axonal transport;GO:0008090//retrograde axonal transport;GO:0010822//positive regulation of mitochondrion organization;GO:0019896//axonal transport of mitochondrion;GO:0071383//cellular response to steroid hormone stimulus;GO:0071456//cellular response to hypoxia;GO:0097211//cellular response to gonadotropin-releasing hormone
ncbi_7021	TFAP2B	3957	4042	3968	316	264	341	99.334	101.706	100.974	7.86	5.835	7.889	100.671	7.19467	-3.80658	1.2587e-207	3.60722e-205	transcription factor AP-2 beta	GO:0000122//negative regulation of transcription by RNA polymerase II;GO:0001822//kidney development;GO:0003091//renal water homeostasis;GO:0006006//glucose metabolic process;GO:0006355//regulation of transcription, DNA-templated;GO:0006357//regulation of transcription by RNA polymerase II;GO:0006366//transcription by RNA polymerase II;GO:0006915//apoptotic process;GO:0008284//positive regulation…
ncbi_22795	NID2	5677	5461	5345	710	692	638	166.028	160.627	159.026	20.861	18.008	17.405	161.894	18.758	-3.10947	3.90019e-207	1.09941e-204	nidogen 2	GO:0007155//cell adhesion;GO:0007160//cell-matrix adhesion;GO:0030198//extracellular matrix organization;GO:0071711//basement membrane organization
ncbi_8482	SEMA7A	34	40	33	1537	1590	1635	1.429	1.696	1.406	63.771	58.784	63.338	1.51033	61.9643	5.3585	6.46337e-207	1.79254e-204	semaphorin 7A (John Milton Hagen blood group), transcript variant 2	GO:0001649//osteoblast differentiation;GO:0001755//neural crest cell migration;GO:0006954//inflammatory response;GO:0006955//immune response;GO:0007229//integrin-mediated signaling pathway;GO:0021988//olfactory lobe development;GO:0030335//positive regulation of cell migration;GO:0045773//positive regulation of axon extension;GO:0048675//axon extension;GO:0048843//negative regulation of axon exte…
ncbi_8654	PDE5A	1931	1988	1828	68	43	62	40.039	41.399	38.329	1.359	0.763	1.147	39.9223	1.08967	-5.19524	1.67461e-205	4.57063e-203	phosphodiesterase 5A, transcript variant 1	GO:0007165//signal transduction;GO:0010613//positive regulation of cardiac muscle hypertrophy;GO:0010749//regulation of nitric oxide mediated signal transduction;GO:0042130//negative regulation of T cell proliferation;GO:0043406//positive regulation of MAP kinase activity;GO:0046069//cGMP catabolic process;GO:0055118//negative regulation of cardiac muscle contraction;GO:0055119//relaxation of car…
ncbi_26585	GREM1	11	10	7	13939	7909	11603	0.396	0.328	0.222	463.218	242.984	367.571	0.315333	357.924	10.1486	2.21582e-204	5.95329e-202	gremlin 1, DAN family BMP antagonist, transcript variant 3	GO:0000902//cell morphogenesis;GO:0002042//cell migration involved in sprouting angiogenesis;GO:0002092//positive regulation of receptor internalization;GO:0003257//positive regulation of transcription from RNA polymerase II promoter involved in myocardial precursor cell differentiation;GO:0003337//mesenchymal to epithelial transition involved in metanephros morphogenesis;GO:0006915//apoptotic pr…
ncbi_3603	IL16	30	25	17	1801	1774	1819	0.675	0.423	0.318	38.054	35.346	37.471	0.472	36.957	6.29092	2.22965e-203	5.89828e-201	interleukin 16, transcript variant 3	GO:0006955//immune response;GO:0016032//viral process;GO:0019221//cytokine-mediated signaling pathway;GO:0030595//leukocyte chemotaxis;GO:0050930//induction of positive chemotaxis;GO:0051924//regulation of calcium ion transport
ncbi_2006	ELN	8	7	6	7421	8838	8703	0.343	0.305	0.28	315.621	334.454	344.556	0.309333	331.544	10.0658	1.10715e-201	2.88447e-199	elastin, transcript variant 1	GO:0003151//outflow tract morphogenesis;GO:0003180//aortic valve morphogenesis;GO:0007519//skeletal muscle tissue development;GO:0007585//respiratory gaseous exchange;GO:0008015//blood circulation;GO:0009887//animal organ morphogenesis;GO:0030198//extracellular matrix organization;GO:0030833//regulation of actin filament polymerization;GO:0043149//stress fiber assembly;GO:0048660//regulation of s…
ncbi_60529	ALX4	1459	1459	1461	70	66	66	36.031	36.167	36.589	1.714	1.439	1.506	36.2623	1.553	-4.54534	3.68171e-201	9.4488e-199	ALX homeobox 4	GO:0001501//skeletal system development;GO:0001942//hair follicle development;GO:0007517//muscle organ development;GO:0009791//post-embryonic development;GO:0009952//anterior/posterior pattern specification;GO:0035115//embryonic forelimb morphogenesis;GO:0035116//embryonic hindlimb morphogenesis;GO:0042733//embryonic digit morphogenesis;GO:0042981//regulation of apoptotic process;GO:0045944//posi…
ncbi_1286	COL4A4	1600	1724	1578	32	28	26	25.368	27.226	25.158	0.512	0.395	0.381	25.9173	0.429333	-5.91568	1.4911e-200	3.7705e-198	collagen type IV alpha 4 chain	GO:0001525//angiogenesis;GO:0001886//endothelial cell morphogenesis;GO:0030198//extracellular matrix organization;GO:0032836//glomerular basement membrane development
ncbi_7070	THY1	12244	11841	12360	1876	2016	2016	384.246	372.937	393.238	58.268	55.864	58.421	383.474	57.5177	-2.73705	5.6414e-197	1.40585e-194	Thy-1 cell surface antigen, transcript variant 2	GO:0001525//angiogenesis;GO:0001952//regulation of cell-matrix adhesion;GO:0002693//positive regulation of cellular extravasation;GO:0006469//negative regulation of protein kinase activity;GO:0007010//cytoskeleton organization;GO:0007229//integrin-mediated signaling pathway;GO:0007267//cell-cell signaling;GO:0030336//negative regulation of cell migration;GO:0034116//positive regulation of heterot…
ncbi_6303	SAT1	687	717	716	6993	8730	7915	88.617	93.046	93.365	908.002	1015.92	961.011	91.676	961.646	3.39089	6.84933e-196	1.68249e-193	spermidine/spermine N1-acetyltransferase 1, transcript variant 1	GO:0001525//angiogenesis;GO:0006596//polyamine biosynthetic process;GO:0009447//putrescine catabolic process;GO:0032918//spermidine acetylation;GO:0042127//regulation of cell proliferation
ncbi_64115	VSIR	3209	2959	3126	132	193	157	96.277	89.112	95.109	3.926	5.111	4.352	93.4993	4.463	-4.38887	3.09261e-195	7.48978e-193	V-set immunoregulatory receptor	GO:0010628//positive regulation of gene expression;GO:0010950//positive regulation of endopeptidase activity;GO:0030335//positive regulation of cell migration;GO:0031638//zymogen activation;GO:0032689//negative regulation of interferon-gamma production;GO:0032693//negative regulation of interleukin-10 production;GO:0032700//negative regulation of interleukin-17 production;GO:0032720//negative reg…
ncbi_3486	IGFBP3	53	38	42	2057	1693	1792	2.869	2.065	2.305	110.73	81.018	89.956	2.413	93.9013	5.28225	1.0569e-193	2.52409e-191	insulin like growth factor binding protein 3, transcript variant 2	GO:0001558//regulation of cell growth;GO:0001649//osteoblast differentiation;GO:0001933//negative regulation of protein phosphorylation;GO:0006468//protein phosphorylation;GO:0006915//apoptotic process;GO:0008285//negative regulation of cell proliferation;GO:0009968//negative regulation of signal transduction;GO:0010906//regulation of glucose metabolic process;GO:0014912//negative regulation of s…
ncbi_3576	CXCL8	124	153	150	3196	2547	3070	10.39	12.854	12.702	272.214	193.491	243.802	11.982	236.502	4.30291	5.60264e-191	1.31969e-188	C-X-C motif chemokine ligand 8, transcript variant 1	GO:0001525//angiogenesis;GO:0002237//response to molecule of bacterial origin;GO:0006935//chemotaxis;GO:0006954//inflammatory response;GO:0006955//immune response;GO:0007050//cell cycle arrest;GO:0007165//signal transduction;GO:0007186//G protein-coupled receptor signaling pathway;GO:0008285//negative regulation of cell proliferation;GO:0019221//cytokine-mediated signaling pathway;GO:0019722//cal…
ncbi_4046	LSP1	5194	5308	5136	455	569	530	424.665	432.657	425.615	36.513	41.894	40.243	427.646	39.55	-3.43467	2.81463e-190	6.5402e-188	lymphocyte specific protein 1, transcript variant 2	GO:0006968//cellular defense response;GO:0007165//signal transduction
ncbi_56925	LXN	1428	1470	1370	28	30	34	188.574	194.854	183.466	3.665	3.497	4.148	188.965	3.77	-5.64741	1.47518e-189	3.38209e-187	latexin	GO:0006954//inflammatory response;GO:0010951//negative regulation of endopeptidase activity;GO:0050965//detection of temperature stimulus involved in sensory perception of pain
ncbi_55117	SLC6A15	45	43	41	2944	2128	2214	1.351	1.319	1.28	91.619	61.153	63.828	1.31667	72.2	5.77704	2.3036e-189	5.2119e-187	solute carrier family 6 member 15, transcript variant 3	GO:0003333//amino acid transmembrane transport;GO:0006814//sodium ion transport;GO:0006836//neurotransmitter transport;GO:0006865//amino acid transport;GO:0015804//neutral amino acid transport;GO:0015820//leucine transport;GO:0015824//proline transport
ncbi_57016	AKR1B10	13674	14412	12847	690	966	722	1202.91	1272.85	1145.51	60.078	74.634	59.059	1207.09	64.5903	-4.22407	3.91017e-185	8.73186e-183	aldo-keto reductase family 1 member B10	GO:0001523//retinoid metabolic process;GO:0016488//farnesol catabolic process;GO:0042572//retinol metabolic process;GO:0044597//daunorubicin metabolic process;GO:0044598//doxorubicin metabolic process;GO:0055114//oxidation-reduction process;GO:0110095//cellular detoxification of aldehyde
ncbi_83468	GLT8D2	4435	4499	4473	396	329	434	326.855	333.316	330.985	27.971	21.39	29.687	330.385	26.3493	-3.64831	1.70194e-183	3.7519e-181	glycosyltransferase 8 domain containing 2, transcript variant 2	-
ncbi_9066	SYT7	38	36	39	1470	1855	1657	0.827	0.802	0.884	33.481	37.259	35.045	0.837667	35.2617	5.39558	5.28417e-183	1.15014e-180	synaptotagmin 7, transcript variant 1	GO:0001778//plasma membrane repair;GO:0006909//phagocytosis;GO:0014059//regulation of dopamine secretion;GO:0016192//vesicle-mediated transport;GO:0017156//calcium ion regulated exocytosis;GO:0017158//regulation of calcium ion-dependent exocytosis;GO:0036465//synaptic vesicle recycling;GO:0045956//positive regulation of calcium ion-dependent exocytosis;GO:0046850//regulation of bone remodeling;GO…
ncbi_2944	GSTM1	1518	1443	1392	91	89	86	184.299	175.892	171.49	10.903	9.62	9.642	177.227	10.055	-4.13961	4.54083e-182	9.75994e-180	glutathione S-transferase mu 1, transcript variant 1	GO:0006749//glutathione metabolic process;GO:0018916//nitrobenzene metabolic process;GO:0042178//xenobiotic catabolic process;GO:0070458//cellular detoxification of nitrogen compound;GO:1901687//glutathione derivative biosynthetic process
ncbi_2949	GSTM5	2683	2754	2688	285	332	301	242.454	249.907	246.05	25.535	26.421	25.012	246.137	25.656	-3.26209	6.07023e-179	1.28861e-176	glutathione S-transferase mu 5	GO:0006749//glutathione metabolic process;GO:0042178//xenobiotic catabolic process;GO:1901687//glutathione derivative biosynthetic process
ncbi_26018	LRIG1	18716	18409	17910	2821	2974	2537	597.654	589.324	577.405	89.86	90.674	80.079	588.128	86.871	-2.75918	1.66636e-169	3.49428e-167	leucine rich repeats and immunoglobulin like domains 1, transcript variant 2	GO:0007605//sensory perception of sound;GO:0022405//hair cycle process;GO:0032474//otolith morphogenesis;GO:0060384//innervation
ncbi_397	ARHGDIB	1343	1265	1400	64	79	71	161.447	152.795	170.809	7.592	8.4	7.878	161.684	7.95667	-4.34487	2.39693e-169	4.96568e-167	Rho GDP dissociation inhibitor beta, transcript variant 1	GO:0007162//negative regulation of cell adhesion;GO:0007266//Rho protein signal transduction;GO:0007275//multicellular organism development;GO:0035023//regulation of Rho protein signal transduction;GO:0043547//positive regulation of GTPase activity;GO:0051056//regulation of small GTPase mediated signal transduction;GO:0071461//cellular response to redox state;GO:1901164//negative regulation of tr…
ncbi_79689	STEAP4	8990	8709	8666	173	70	129	127.126	123.567	124.254	2.427	0.898	1.714	124.982	1.67967	-6.21741	1.64841e-168	3.37433e-166	STEAP4 metalloreductase, transcript variant 2	GO:0015677//copper ion import;GO:0022900//electron transport chain;GO:0045444//fat cell differentiation;GO:0055072//iron ion homeostasis;GO:0055114//oxidation-reduction process;GO:0070207//protein homotrimerization;GO:0098706//ferric iron import across cell outer membrane
ncbi_64968	MRPS6	240	232	250	2663	3373	3084	36.459	35.377	38.514	400.996	452.251	432.832	36.7833	428.693	3.54282	1.85711e-167	3.75683e-165	mitochondrial ribosomal protein S6	GO:0006412//translation;GO:0032543//mitochondrial translation;GO:0070125//mitochondrial translational elongation;GO:0070126//mitochondrial translational termination
ncbi_79083	MLPH	12	13	8	1966	1970	1910	0.444	0.649	0.472	99.4	83.179	84.984	0.521667	89.1877	7.41757	2.14589e-163	4.29054e-161	melanophilin, transcript variant 2	GO:0006886//intracellular protein transport;GO:0032402//melanosome transport
ncbi_5648	MASP1	1392	1310	1272	59	79	61	51.427	48.083	47.366	2.169	2.524	2.092	48.9587	2.26167	-4.43611	3.43306e-163	6.78522e-161	MBL associated serine protease 1, transcript variant 3	GO:0001867//complement activation, lectin pathway;GO:0006508//proteolysis;GO:0006898//receptor-mediated endocytosis;GO:0006956//complement activation
ncbi_145864	HAPLN3	176	188	170	2141	2627	2665	13.096	14.07	12.58	164.097	177.482	190.849	13.2487	177.476	3.7437	8.46879e-163	1.65478e-160	hyaluronan and proteoglycan link protein 3, transcript variant 1	GO:0001501//skeletal system development;GO:0007155//cell adhesion;GO:0007417//central nervous system development
ncbi_1300	COL10A1	135	151	153	14198	6754	10758	5.647	6.34	6.49	596.566	252.803	421.861	6.159	423.743	6.10435	2.50175e-162	4.83344e-160	collagen type X alpha 1 chain	GO:0001501//skeletal system development;GO:0030198//extracellular matrix organization
ncbi_92737	DNER	43	49	45	1106	1062	1146	1.867	2.136	1.982	47.825	40.955	46.187	1.995	44.989	4.49511	2.5336e-162	4.84057e-160	delta/notch like EGF repeat containing	GO:0001764//neuron migration;GO:0006897//endocytosis;GO:0007219//Notch signaling pathway;GO:0007220//Notch receptor processing;GO:0007416//synapse assembly;GO:0007417//central nervous system development;GO:0010001//glial cell differentiation;GO:0048741//skeletal muscle fiber development
ncbi_9249	DHRS3	1163	1279	1154	64	64	65	85.14	96.652	86.356	4.876	4.294	4.555	89.3827	4.575	-4.28815	2.95459e-162	5.58287e-160	dehydrogenase/reductase 3, transcript variant 2	GO:0001523//retinoid metabolic process;GO:0003151//outflow tract morphogenesis;GO:0007601//visual perception;GO:0022900//electron transport chain;GO:0030278//regulation of ossification;GO:0042572//retinol metabolic process;GO:0048385//regulation of retinoic acid receptor signaling pathway;GO:0048387//negative regulation of retinoic acid receptor signaling pathway;GO:0060021//roof of mouth develop…
ncbi_285195	SLC9A9	1340	1388	1333	37	16	25	53.641	55.518	54.746	1.455	0.68	1.003	54.635	1.046	-5.70687	4.28127e-162	8.00179e-160	solute carrier family 9 member A9	GO:0006811//ion transport;GO:0051453//regulation of intracellular pH;GO:0071805//potassium ion transmembrane transport;GO:0098656//anion transmembrane transport;GO:0098719//sodium ion import across plasma membrane;GO:1902600//proton transmembrane transport
ncbi_9507	ADAMTS4	153	131	153	1609	1659	1769	4.524	3.19	4.223	42.482	38.26	41.556	3.979	40.766	3.35689	2.50537e-161	4.63224e-159	ADAM metallopeptidase with thrombospondin type 1 motif 4, transcript variant 2	GO:0001501//skeletal system development;GO:0006508//proteolysis;GO:0022617//extracellular matrix disassembly
ncbi_3590	IL11RA	1833	1886	1690	106	137	139	150.547	155.485	140.759	8.63	9.931	10.547	148.93	9.70267	-3.94011	7.55012e-160	1.38111e-157	interleukin 11 receptor subunit alpha, transcript variant 3	GO:0008284//positive regulation of cell proliferation;GO:0019221//cytokine-mediated signaling pathway;GO:0032502//developmental process;GO:0038154//interleukin-11-mediated signaling pathway;GO:0060322//head development
ncbi_4502	MT2A	1816	1825	1455	16592	19552	19519	640.493	646.1	520.406	5800.6	6086.4	6360.15	602.333	6082.38	3.336	9.67118e-160	1.75048e-157	metallothionein 2A	GO:0006878//cellular copper ion homeostasis;GO:0006882//cellular zinc ion homeostasis;GO:0007263//nitric oxide mediated signal transduction;GO:0009617//response to bacterium;GO:0010038//response to metal ion;GO:0010273//detoxification of copper ion;GO:0035690//cellular response to drug;GO:0036016//cellular response to interleukin-3;GO:0036018//cellular response to erythropoietin;GO:0045926//negat…
ncbi_6387	CXCL12	12312	12377	11826	1104	862	1192	821.647	827.661	798.375	65.906	48.211	68.41	815.894	60.8423	-3.74523	3.44819e-159	6.17622e-157	C-X-C motif chemokine ligand 12, transcript variant 2	GO:0001666//response to hypoxia;GO:0001764//neuron migration;GO:0001938//positive regulation of endothelial cell proliferation;GO:0006874//cellular calcium ion homeostasis;GO:0006935//chemotaxis;GO:0006952//defense response;GO:0006955//immune response;GO:0007155//cell adhesion;GO:0007165//signal transduction;GO:0007186//G protein-coupled receptor signaling pathway;GO:0007411//axon guidance;GO:000…
ncbi_388610	TRNP1	1177	1191	1200	53	72	53	84.761	86.124	87.675	3.781	4.574	3.526	86.1867	3.96033	-4.44377	2.5833e-157	4.57936e-155	TMF1 regulated nuclear protein 1	GO:0007049//cell cycle;GO:0021696//cerebellar cortex morphogenesis;GO:0042127//regulation of cell proliferation;GO:0051726//regulation of cell cycle;GO:0061351//neural precursor cell proliferation
ncbi_6948	TCN2	1166	1120	1184	39	58	49	75.321	72.573	77.538	2.494	3.303	2.921	75.144	2.906	-4.69255	2.75703e-157	4.83745e-155	transcobalamin 2, transcript variant 1	GO:0006824//cobalt ion transport;GO:0009235//cobalamin metabolic process;GO:0015889//cobalamin transport
ncbi_129804	FBLN7	2012	2003	1886	191	200	159	93.743	93.373	87.244	9.039	9.213	7.025	91.4533	8.42567	-3.44017	2.88319e-157	5.00772e-155	fibulin 7, transcript variant 2	GO:0007155//cell adhesion
ncbi_115265	DDIT4L	5980	6011	5397	667	524	634	324.79	327.708	297.259	35.909	25.119	31.813	316.586	30.947	-3.35472	4.42426e-155	7.60751e-153	DNA damage inducible transcript 4 like	GO:0009968//negative regulation of signal transduction
ncbi_5918	RARRES1	2938	2833	3001	6	7	9	259.316	253.363	279.563	0.591	0.51	0.922	264.081	0.674333	-8.6133	4.55618e-155	7.75679e-153	retinoic acid receptor responder 1, transcript variant 2	GO:0008285//negative regulation of cell proliferation;GO:0010951//negative regulation of endopeptidase activity
ncbi_4313	MMP2	22590	22300	22253	136801	164195	141255	928.838	922.288	931.596	5646.97	6051.68	5457.16	927.574	5718.6	2.62413	3.50263e-154	5.90468e-152	matrix metallopeptidase 2, transcript variant 2	GO:0001525//angiogenesis;GO:0001666//response to hypoxia;GO:0001955//blood vessel maturation;GO:0001957//intramembranous ossification;GO:0006508//proteolysis;GO:0007566//embryo implantation;GO:0019221//cytokine-mediated signaling pathway;GO:0022617//extracellular matrix disassembly;GO:0030198//extracellular matrix organization;GO:0030574//collagen catabolic process;GO:0034614//cellular response t…
ncbi_5744	PTHLH	11	14	12	1633	1796	1540	1.037	1.297	1.107	142.045	142.063	129.094	1.147	137.734	6.90788	6.46517e-154	1.07931e-151	parathyroid hormone like hormone, transcript variant 2	GO:0001501//skeletal system development;GO:0002076//osteoblast development;GO:0007186//G protein-coupled receptor signaling pathway;GO:0007189//adenylate cyclase-activating G protein-coupled receptor signaling pathway;GO:0007267//cell-cell signaling;GO:0007565//female pregnancy;GO:0008284//positive regulation of cell proliferation;GO:0008285//negative regulation of cell proliferation;GO:0008544//…
ncbi_5549	PRELP	1619	1614	1626	103	137	99	39.699	39.723	40.43	2.503	2.964	2.243	39.9507	2.57	-3.95838	1.48953e-153	2.46274e-151	proline and arginine rich end leucine rich repeat protein, transcript variant 1	GO:0001501//skeletal system development;GO:0007569//cell aging;GO:0018146//keratan sulfate biosynthetic process;GO:0042340//keratan sulfate catabolic process
ncbi_81606	LBH	92	87	91	1487	1252	1456	4.441	4.215	4.454	71.148	53.34	64.93	4.37	63.1393	3.85283	3.9391e-153	6.45074e-151	LBH regulator of WNT signaling pathway	GO:0033147//negative regulation of intracellular estrogen receptor signaling pathway;GO:0043408//regulation of MAPK cascade;GO:0045892//negative regulation of transcription, DNA-templated;GO:0045893//positive regulation of transcription, DNA-templated;GO:0060644//mammary gland epithelial cell differentiation;GO:1904674//positive regulation of somatic stem cell population maintenance;GO:1904677//p…
ncbi_5118	PCOLCE	26952	26652	25774	3103	3885	3647	2514.4	2495.81	2438.41	286.946	319.893	314.334	2482.87	307.058	-3.01543	2.81774e-151	4.57086e-149	procollagen C-endopeptidase enhancer	GO:0006508//proteolysis;GO:0007275//multicellular organism development;GO:0010952//positive regulation of peptidase activity;GO:1990830//cellular response to leukemia inhibitory factor
ncbi_10602	CDC42EP3	4019	3731	3891	571	488	563	111.345	103.898	109.283	15.685	11.954	14.436	108.175	14.025	-2.9473	9.86508e-151	1.58533e-148	CDC42 effector protein 3, transcript variant 2	GO:0007165//signal transduction;GO:0007266//Rho protein signal transduction;GO:0008360//regulation of cell shape;GO:0030838//positive regulation of actin filament polymerization;GO:0031274//positive regulation of pseudopodium assembly
ncbi_10630	PDPN	449	423	396	2814	2916	3030	22.939	21.613	20.446	142.288	131.493	142.774	21.666	138.852	2.68004	2.11378e-150	3.36541e-148	podoplanin, transcript variant 3	GO:0000902//cell morphogenesis;GO:0001946//lymphangiogenesis;GO:0003333//amino acid transmembrane transport;GO:0006833//water transport;GO:0006865//amino acid transport;GO:0007266//Rho protein signal transduction;GO:0008285//negative regulation of cell proliferation;GO:0008360//regulation of cell shape;GO:0010718//positive regulation of epithelial to mesenchymal transition;GO:0015884//folic acid …
ncbi_285313	IGSF10	1635	1661	1591	74	41	40	45.696	46.033	45.874	2.1	1.262	1.49	45.8677	1.61733	-4.82579	1.34815e-149	2.12673e-147	immunoglobulin superfamily member 10, transcript variant 2	GO:0001503//ossification;GO:2001222//regulation of neuron migration
ncbi_8111	GPR68	17	20	19	1077	1192	1131	0.734	0.975	0.927	49.905	50.239	49.6	0.878667	49.9147	5.828	3.50049e-149	5.4719e-147	G protein-coupled receptor 68, transcript variant 1	GO:0006954//inflammatory response;GO:0007186//G protein-coupled receptor signaling pathway;GO:0071467//cellular response to pH
ncbi_4088	SMAD3	6795	6711	6797	654	867	737	154.239	154.994	157.211	14.808	18.105	15.672	155.481	16.195	-3.26312	4.61109e-149	7.14304e-147	SMAD family member 3, transcript variant 2	GO:0000122//negative regulation of transcription by RNA polymerase II;GO:0001657//ureteric bud development;GO:0001666//response to hypoxia;GO:0001701//in utero embryonic development;GO:0001707//mesoderm formation;GO:0001756//somitogenesis;GO:0001889//liver development;GO:0001947//heart looping;GO:0002076//osteoblast development;GO:0002520//immune system development;GO:0006357//regulation of trans…
ncbi_1846	DUSP4	9	9	9	2034	2377	1976	0.229	0.23	0.232	51.332	53.418	46.487	0.230333	50.4123	7.77391	1.68346e-146	2.58456e-144	dual specificity phosphatase 4, transcript variant 1	GO:0000188//inactivation of MAPK activity;GO:0016311//dephosphorylation;GO:0035335//peptidyl-tyrosine dephosphorylation;GO:0035970//peptidyl-threonine dephosphorylation;GO:0070373//negative regulation of ERK1 and ERK2 cascade
ncbi_8877	SPHK1	161	189	149	2569	3578	2934	12.213	14.266	11.195	192.185	238.197	204.936	12.558	211.773	4.07584	1.79268e-146	2.72788e-144	sphingosine kinase 1, transcript variant 3	GO:0001568//blood vessel development;GO:0003376//sphingosine-1-phosphate receptor signaling pathway;GO:0006457//protein folding;GO:0006473//protein acetylation;GO:0006670//sphingosine metabolic process;GO:0006954//inflammatory response;GO:0007165//signal transduction;GO:0007420//brain development;GO:0010800//positive regulation of peptidyl-threonine phosphorylation;GO:0010803//regulation of tumor…
ncbi_54852	PAQR5	33	41	47	1040	1014	957	0.8	0.983	1.22	27.632	24.489	23.526	1.001	25.2157	4.65481	3.34495e-145	5.0453e-143	progestin and adipoQ receptor family member 5, transcript variant 1	GO:0007275//multicellular organism development;GO:0048477//oogenesis
ncbi_57124	CD248	5928	5608	6117	358	442	534	328.655	312.089	343.916	19.674	21.628	27.352	328.22	22.8847	-3.84221	6.21335e-145	9.29032e-143	CD248 molecule	GO:0008150//biological_process;GO:0008284//positive regulation of cell proliferation;GO:0016477//cell migration;GO:0048535//lymph node development;GO:0060033//anatomical structure regression;GO:2000353//positive regulation of endothelial cell apoptotic process
ncbi_51279	C1RL	2134	2109	2160	292	305	329	94.27	97.574	99.639	14.434	12.257	12.91	97.161	13.2003	-2.8798	1.06634e-144	1.58067e-142	complement C1r subcomponent like, transcript variant 2	GO:0006958//complement activation, classical pathway;GO:0031638//zymogen activation;GO:0045087//innate immune response
ncbi_117248	GALNT15	131	133	115	1597	1809	1489	3.53	4.313	3.457	49.538	43.718	37.816	3.76667	43.6907	3.53596	2.04623e-144	3.00726e-142	polypeptide N-acetylgalactosaminyltransferase 15, transcript variant 2	GO:0016266//O-glycan processing
ncbi_4643	MYO1E	308	334	331	2541	2662	2312	5.039	5.485	5.492	41.211	38.442	34.948	5.33867	38.2003	2.83903	2.05896e-143	3.00032e-141	myosin IE	GO:0001570//vasculogenesis;GO:0001701//in utero embryonic development;GO:0003094//glomerular filtration;GO:0006807//nitrogen compound metabolic process;GO:0006897//endocytosis;GO:0030048//actin filament-based movement;GO:0032836//glomerular basement membrane development;GO:0035166//post-embryonic hemopoiesis;GO:0048008//platelet-derived growth factor receptor signaling pathway;GO:0072015//glomeru…
ncbi_3274	HRH2	64	55	61	1028	1131	1001	1.941	1.714	1.876	31.021	30.439	28.153	1.84367	29.871	4.0181	2.96483e-143	4.28405e-141	histamine receptor H2, transcript variant 1	GO:0001697//histamine-induced gastric acid secretion;GO:0001698//gastrin-induced gastric acid secretion;GO:0003382//epithelial cell morphogenesis;GO:0006955//immune response;GO:0007186//G protein-coupled receptor signaling pathway;GO:0007187//G protein-coupled receptor signaling pathway, coupled to cyclic nucleotide second messenger;GO:0007268//chemical synaptic transmission;GO:0007613//memory;GO…
ncbi_11067	DEPP1	1119	1111	1017	24	43	37	74.651	74.398	68.803	1.587	2.532	2.28	72.6173	2.133	-5.08936	3.32273e-143	4.7612e-141	DEPP1 autophagy regulator	GO:0006914//autophagy;GO:0010506//regulation of autophagy
ncbi_401097	C3orf80	8	8	8	2319	2002	2205	0.405	0.407	0.411	116.44	89.508	103.192	0.407667	103.047	7.98169	1.23278e-142	1.75187e-140	chromosome 3 open reading frame 80	-
ncbi_4501	MT1X	77	86	69	1047	1095	1092	26.956	30.22	24.496	363.315	338.334	353.18	27.224	351.61	3.69102	2.87188e-142	4.0477e-140	metallothionein 1X	GO:0006882//cellular zinc ion homeostasis;GO:0010038//response to metal ion;GO:0010273//detoxification of copper ion;GO:0036018//cellular response to erythropoietin;GO:0045926//negative regulation of growth;GO:0071276//cellular response to cadmium ion;GO:0071280//cellular response to copper ion;GO:0071294//cellular response to zinc ion
ncbi_5154	PDGFA	37	34	49	1002	985	1104	2.543	1.973	3.176	61.401	55.287	64.917	2.564	60.535	4.5613	4.53453e-142	6.33912e-140	platelet derived growth factor subunit A, transcript variant 3	GO:0000165//MAPK cascade;GO:0001525//angiogenesis;GO:0001775//cell activation;GO:0001942//hair follicle development;GO:0002053//positive regulation of mesenchymal cell proliferation;GO:0002576//platelet degranulation;GO:0007267//cell-cell signaling;GO:0008284//positive regulation of cell proliferation;GO:0009611//response to wounding;GO:0009887//animal organ morphogenesis;GO:0010512//negative reg…
ncbi_55603	TENT5A	3171	2961	3018	445	367	379	80.343	75.306	77.545	11.176	8.207	8.872	77.7313	9.41833	-3.04495	5.13836e-142	7.12534e-140	terminal nucleotidyltransferase 5A	GO:0009617//response to bacterium
ncbi_91683	SYT12	36	23	41	1098	1361	1281	1.386	0.946	1.584	42.34	46.473	46.415	1.30533	45.076	5.10987	5.39873e-142	7.4265e-140	synaptotagmin 12, transcript variant 2	GO:0014059//regulation of dopamine secretion;GO:0016192//vesicle-mediated transport;GO:0017156//calcium ion regulated exocytosis;GO:0017158//regulation of calcium ion-dependent exocytosis;GO:0046928//regulation of neurotransmitter secretion;GO:0048792//spontaneous exocytosis of neurotransmitter;GO:0060291//long-term synaptic potentiation;GO:0071277//cellular response to calcium ion
ncbi_50937	CDON	4010	4255	3820	442	350	320	69.917	74.485	67.583	7.67	5.385	5.165	70.6617	6.07333	-3.54037	3.79568e-139	5.17989e-137	cell adhesion associated, oncogene regulated, transcript variant 1	GO:0001708//cell fate specification;GO:0002088//lens development in camera-type eye;GO:0007155//cell adhesion;GO:0007224//smoothened signaling pathway;GO:0007520//myoblast fusion;GO:0009952//anterior/posterior pattern specification;GO:0010172//embryonic body morphogenesis;GO:0014816//skeletal muscle satellite cell differentiation;GO:0021987//cerebral cortex development;GO:0043410//positive regula…
ncbi_3984	LIMK1	351	342	323	2981	3886	3452	15.44	15.085	14.445	129.972	150.946	140.629	14.99	140.516	3.22866	4.95648e-139	6.71076e-137	LIM domain kinase 1, transcript variant 2	GO:0006468//protein phosphorylation;GO:0007165//signal transduction;GO:0007266//Rho protein signal transduction;GO:0007399//nervous system development;GO:0030036//actin cytoskeleton organization;GO:0032233//positive regulation of actin filament bundle assembly;GO:0038096//Fc-gamma receptor signaling pathway involved in phagocytosis;GO:0045773//positive regulation of axon extension;GO:0051444//neg…
ncbi_3679	ITGA7	47	76	62	1312	1671	1576	1.608	2.602	2.289	45.67	52.739	51.239	2.16633	49.8827	4.52521	1.7228e-137	2.31433e-135	integrin subunit alpha 7, transcript variant 1	GO:0007160//cell-matrix adhesion;GO:0007229//integrin-mediated signaling pathway;GO:0007517//muscle organ development;GO:0008360//regulation of cell shape;GO:0030198//extracellular matrix organization;GO:0034113//heterotypic cell-cell adhesion;GO:0035987//endodermal cell differentiation
ncbi_2159	F10	1748	1765	1772	116	168	125	161.303	163.326	165.882	10.587	13.751	10.782	163.504	11.7067	-3.80392	4.51622e-137	6.01988e-135	coagulation factor X, transcript variant 1	GO:0006508//proteolysis;GO:0006888//ER to Golgi vesicle-mediated transport;GO:0007596//blood coagulation;GO:0007598//blood coagulation, extrinsic pathway;GO:0030335//positive regulation of cell migration;GO:0051897//positive regulation of protein kinase B signaling
ncbi_2669	GEM	379	345	358	2228	2360	2244	25.089	22.847	23.919	144.534	136.785	135.861	23.9517	139.06	2.53751	7.06329e-137	9.34256e-135	GTP binding protein overexpressed in skeletal muscle, transcript variant 1	GO:0000278//mitotic cell cycle;GO:0006955//immune response;GO:0007165//signal transduction;GO:0007166//cell surface receptor signaling pathway;GO:0051276//chromosome organization;GO:0051310//metaphase plate congression;GO:1901842//negative regulation of high voltage-gated calcium channel activity
ncbi_151742	PPM1L	1071	1092	1004	48	55	32	14.066	14.52	13.342	0.624	0.638	0.395	13.976	0.552333	-4.66127	6.45944e-136	8.47863e-134	protein phosphatase, Mg2+/Mn2+ dependent 1L, transcript variant 2	GO:0000165//MAPK cascade;GO:0006470//protein dephosphorylation;GO:0007178//transmembrane receptor protein serine/threonine kinase signaling pathway;GO:0030148//sphingolipid biosynthetic process
ncbi_10625	IVNS1ABP	859	881	876	7345	5862	6292	32.306	32.78	33.948	263.094	210.167	224.469	33.0113	232.577	2.81667	2.82379e-135	3.67841e-133	influenza virus NS1A binding protein	GO:0006383//transcription by RNA polymerase III;GO:0008380//RNA splicing;GO:0009615//response to virus;GO:0016032//viral process;GO:0031397//negative regulation of protein ubiquitination;GO:2001243//negative regulation of intrinsic apoptotic signaling pathway
ncbi_56999	ADAMTS9	945	874	936	47	36	33	17.579	16.352	17.687	0.868	0.596	0.572	17.206	0.678667	-4.66406	3.59785e-135	4.65151e-133	ADAM metallopeptidase with thrombospondin type 1 motif 9, transcript variant 4	GO:0003179//heart valve morphogenesis;GO:0003229//ventricular cardiac muscle tissue development;GO:0006508//proteolysis;GO:0006516//glycoprotein catabolic process;GO:0007275//multicellular organism development;GO:0009617//response to bacterium;GO:0010596//negative regulation of endothelial cell migration;GO:0015031//protein transport;GO:0016192//vesicle-mediated transport;GO:0030198//extracellula…
ncbi_22822	PHLDA1	2448	2362	2676	12435	12865	12159	58.553	56.709	64.899	294.819	271.591	268.686	60.0537	278.365	2.21266	3.47081e-134	4.44305e-132	pleckstrin homology like domain family A member 1	GO:0000086//G2/M transition of mitotic cell cycle;GO:0006915//apoptotic process;GO:0045210//FasL biosynthetic process
ncbi_375033	PEAR1	2388	2336	2275	50	109	76	69.395	67.915	67.138	1.485	2.785	2.01	68.1493	2.09333	-5.02483	3.4883e-134	4.44305e-132	platelet endothelial aggregation receptor 1, transcript variant 1	GO:0014065//phosphatidylinositol 3-kinase signaling;GO:0043491//protein kinase B signaling;GO:0043654//recognition of apoptotic cell;GO:0045746//negative regulation of Notch signaling pathway;GO:0070527//platelet aggregation
ncbi_113	ADCY7	5445	5200	4976	864	714	797	132.611	127.243	123.619	20.612	15.819	17.893	127.824	18.108	-2.81946	5.1287e-134	6.48441e-132	adenylate cyclase 7, transcript variant 1	GO:0002819//regulation of adaptive immune response;GO:0003091//renal water homeostasis;GO:0006171//cAMP biosynthetic process;GO:0007186//G protein-coupled receptor signaling pathway;GO:0007189//adenylate cyclase-activating G protein-coupled receptor signaling pathway;GO:0007190//activation of adenylate cyclase activity;GO:0007193//adenylate cyclase-inhibiting G protein-coupled receptor signaling …
ncbi_10231	RCAN2	2160	2004	2063	93	42	58	90.708	86.123	88.314	3.931	1.605	2.336	88.3817	2.624	-5.07391	8.05766e-134	1.01132e-131	regulator of calcineurin 2, transcript variant 3	GO:0019722//calcium-mediated signaling;GO:0043666//regulation of phosphoprotein phosphatase activity;GO:0070884//regulation of calcineurin-NFAT signaling cascade
ncbi_1513	CTSK	7834	7224	7303	35192	36081	32929	680.151	629.561	642.99	3028.59	2764.84	2641.26	650.901	2811.57	2.11087	5.66716e-133	7.06137e-131	cathepsin K	GO:0000422//autophagy of mitochondrion;GO:0001957//intramembranous ossification;GO:0002224//toll-like receptor signaling pathway;GO:0006508//proteolysis;GO:0022617//extracellular matrix disassembly;GO:0030574//collagen catabolic process;GO:0045453//bone resorption;GO:0045616//regulation of keratinocyte differentiation;GO:0051603//proteolysis involved in cellular protein catabolic process;GO:00610…
ncbi_2710	GK	227	191	211	1821	1663	1861	7.151	6.042	6.742	56.886	46.297	54.201	6.645	52.4613	2.98091	6.66349e-133	8.24308e-131	glycerol kinase, transcript variant 2	GO:0006071//glycerol metabolic process;GO:0006641//triglyceride metabolic process;GO:0016310//phosphorylation;GO:0019432//triglyceride biosynthetic process;GO:0019563//glycerol catabolic process;GO:0046167//glycerol-3-phosphate biosynthetic process
ncbi_10186	LHFPL6	1983	1853	1846	271	262	291	131.671	123.588	124.324	17.82	15.34	17.831	126.528	16.997	-2.8961	1.93039e-132	2.37093e-130	LHFPL tetraspan subfamily member 6	-
ncbi_5226	PGD	14666	14430	13726	2166	2618	2425	914.796	903.521	868.19	134.003	144.193	139.807	895.502	139.334	-2.68415	4.28444e-132	5.22489e-130	phosphogluconate dehydrogenase, transcript variant 2	GO:0006098//pentose-phosphate shunt;GO:0009051//pentose-phosphate shunt, oxidative branch;GO:0019322//pentose biosynthetic process;GO:0046177//D-gluconate catabolic process;GO:0055114//oxidation-reduction process
ncbi_56241	SUSD2	3549	3464	3448	207	325	270	158.24	155.034	155.904	9.149	12.79	11.122	156.393	11.0203	-3.82693	4.46575e-130	5.40764e-128	sushi domain containing 2	GO:0006897//endocytosis;GO:0006955//immune response;GO:0051782//negative regulation of cell division;GO:1902807//negative regulation of cell cycle G1/S phase transition
ncbi_10974	ADIRF	2517	2667	2615	450	479	484	567.752	603.86	598.175	100.615	95.363	100.863	589.929	98.947	-2.57581	9.37281e-130	1.12703e-127	adipogenesis regulatory factor	GO:0030154//cell differentiation;GO:0045600//positive regulation of fat cell differentiation;GO:0045944//positive regulation of transcription by RNA polymerase II;GO:0071478//cellular response to radiation;GO:0072719//cellular response to cisplatin;GO:2001023//regulation of response to drug
ncbi_3988	LIPA	2484	2374	2408	412	351	375	140.802	134.937	138.673	23.14	18.194	19.631	138.137	20.3217	-2.76501	1.39893e-129	1.67046e-127	lipase A, lysosomal acid type, transcript variant 2	GO:0000902//cell morphogenesis;GO:0001816//cytokine production;GO:0006954//inflammatory response;GO:0008283//cell proliferation;GO:0016042//lipid catabolic process;GO:0016125//sterol metabolic process;GO:0030324//lung development;GO:0034383//low-density lipoprotein particle clearance;GO:0044255//cellular lipid metabolic process;GO:0048771//tissue remodeling;GO:0048873//homeostasis of number of ce…
ncbi_113026	PLCD3	8161	7657	8021	783	1066	866	235.364	212.513	229.325	25.292	27.271	21.791	225.734	24.7847	-3.1871	1.98902e-129	2.3587e-127	phospholipase C delta 3	GO:0001525//angiogenesis;GO:0016042//lipid catabolic process;GO:0032959//inositol trisphosphate biosynthetic process;GO:0035556//intracellular signal transduction;GO:0042127//regulation of cell proliferation;GO:0043647//inositol phosphate metabolic process;GO:0060716//labyrinthine layer blood vessel development
ncbi_1992	SERPINB1	1674	1641	1647	264	270	257	95.137	93.738	94.678	14.832	13.542	13.443	94.5177	13.939	-2.76146	1.39847e-128	1.64704e-126	serpin family B member 1, transcript variant 1	GO:0010951//negative regulation of endopeptidase activity;GO:0043312//neutrophil degranulation;GO:0044342//type B pancreatic cell proliferation;GO:0050713//negative regulation of interleukin-1 beta secretion
ncbi_4487	MSX1	102	72	82	1392	1874	1729	7.436	5.269	6.062	100.59	120.582	116.452	6.25567	112.541	4.16915	7.13221e-128	8.34274e-126	msh homeobox 1	GO:0000122//negative regulation of transcription by RNA polymerase II;GO:0000902//cell morphogenesis;GO:0001701//in utero embryonic development;GO:0003198//epithelial to mesenchymal transition involved in endocardial cushion formation;GO:0007517//muscle organ development;GO:0008285//negative regulation of cell proliferation;GO:0009952//anterior/posterior pattern specification;GO:0010463//mesenchy…
ncbi_27314	RAB30	2334	2371	2272	421	373	376	33.543	34.218	33.036	5.966	4.721	4.984	33.599	5.22367	-2.68528	3.81164e-126	4.42845e-124	RAB30, member RAS oncogene family, transcript variant 1	GO:0006886//intracellular protein transport;GO:0006888//ER to Golgi vesicle-mediated transport;GO:0007030//Golgi organization;GO:0032482//Rab protein signal transduction
ncbi_123036	TC2N	83	86	87	1266	1075	1051	2.355	2.424	2.512	35.312	26.769	27.317	2.43033	29.7993	3.61605	5.31093e-126	6.12896e-124	tandem C2 domains, nuclear, transcript variant 2	-
ncbi_1030	CDKN2B	42	40	42	1254	916	1102	1.542	1.474	1.563	45.592	29.619	37.371	1.52633	37.5273	4.6198	6.28879e-125	7.20905e-123	cyclin dependent kinase inhibitor 2B, transcript variant 1	GO:0000079//regulation of cyclin-dependent protein serine/threonine kinase activity;GO:0000086//G2/M transition of mitotic cell cycle;GO:0007050//cell cycle arrest;GO:0007093//mitotic cell cycle checkpoint;GO:0008285//negative regulation of cell proliferation;GO:0030219//megakaryocyte differentiation;GO:0030511//positive regulation of transforming growth factor beta receptor signaling pathway;GO:…
ncbi_8991	SELENBP1	1795	1712	1735	243	220	266	148.474	141.901	145.262	20.273	16.588	20.353	145.212	19.0713	-2.92869	3.90042e-124	4.44157e-122	selenium binding protein 1, transcript variant 2	GO:0015031//protein transport;GO:0055114//oxidation-reduction process
ncbi_114907	FBXO32	623	663	651	3194	3167	3047	13.099	14.002	13.866	66.536	58.736	59.153	13.6557	61.475	2.1705	4.65061e-124	5.26101e-122	F-box protein 32, transcript variant 3	GO:0000209//protein polyubiquitination;GO:0014894//response to denervation involved in regulation of muscle adaptation;GO:0016567//protein ubiquitination;GO:0043687//post-translational protein modification;GO:0071549//cellular response to dexamethasone stimulus
ncbi_147372	CCBE1	1643	1571	1722	166	165	120	36.594	35.045	38.785	3.676	3.234	2.473	36.808	3.12767	-3.55686	3.17498e-123	3.56822e-121	collagen and calcium binding EGF domains 1	GO:0001946//lymphangiogenesis;GO:0002040//sprouting angiogenesis;GO:0003016//respiratory system process;GO:0010575//positive regulation of vascular endothelial growth factor production;GO:0010595//positive regulation of endothelial cell migration;GO:0010954//positive regulation of protein processing;GO:0030324//lung development;GO:0045766//positive regulation of angiogenesis;GO:0048845//venous bl…
ncbi_338773	TMEM119	7383	7286	7147	1534	1715	1623	389.867	385.688	382.136	80.264	79.879	79.238	385.897	79.7937	-2.27387	3.93244e-122	4.39079e-120	transmembrane protein 119	GO:0001649//osteoblast differentiation;GO:0001934//positive regulation of protein phosphorylation;GO:0001958//endochondral ossification;GO:0007283//spermatogenesis;GO:0010628//positive regulation of gene expression;GO:0010832//negative regulation of myotube differentiation;GO:0030501//positive regulation of bone mineralization;GO:0031214//biomineral tissue development;GO:0033690//positive regulat…
ncbi_27242	TNFRSF21	16	17	21	1442	973	1251	0.629	0.671	0.838	56.232	33.785	45.469	0.712667	45.162	5.98574	1.27026e-121	1.40917e-119	TNF receptor superfamily member 21	GO:0001783//B cell apoptotic process;GO:0002250//adaptive immune response;GO:0006915//apoptotic process;GO:0006959//humoral immune response;GO:0007413//axonal fasciculation;GO:0019216//regulation of lipid metabolic process;GO:0030889//negative regulation of B cell proliferation;GO:0031642//negative regulation of myelination;GO:0042130//negative regulation of T cell proliferation;GO:0042552//myeli…
ncbi_25960	ADGRA2	9702	9512	9486	1189	1564	1340	197.636	194.507	195.96	24.012	28.127	25.185	196.034	25.7747	-2.92708	2.24255e-121	2.47184e-119	adhesion G protein-coupled receptor A2	GO:0002040//sprouting angiogenesis;GO:0007186//G protein-coupled receptor signaling pathway;GO:0007417//central nervous system development;GO:0010595//positive regulation of endothelial cell migration;GO:0016055//Wnt signaling pathway;GO:0043542//endothelial cell migration;GO:0045765//regulation of angiogenesis;GO:0050920//regulation of chemotaxis;GO:0090210//regulation of establishment of blood-…
ncbi_5327	PLAT	13141	12570	13354	1751	2246	1975	607.985	583.648	626.214	80.312	91.711	84.415	605.949	85.4793	-2.82555	4.20436e-121	4.60471e-119	plasminogen activator, tissue type, transcript variant 1	GO:0001666//response to hypoxia;GO:0006464//cellular protein modification process;GO:0006508//proteolysis;GO:0007596//blood coagulation;GO:0014909//smooth muscle cell migration;GO:0031639//plasminogen activation;GO:0042730//fibrinolysis;GO:0045861//negative regulation of proteolysis;GO:0048008//platelet-derived growth factor receptor signaling pathway;GO:0099183//trans-synaptic signaling by BDNF,…
ncbi_51435	SCARA3	5762	5655	5660	704	898	884	220.72	217.189	219.516	27.359	30.846	31.979	219.142	30.0613	-2.86588	8.03618e-120	8.7457e-118	scavenger receptor class A member 3, transcript variant 1	GO:0001867//complement activation, lectin pathway;GO:0003429//growth plate cartilage chondrocyte morphogenesis;GO:0006897//endocytosis;GO:0006979//response to oxidative stress;GO:0009650//UV protection;GO:0034138//toll-like receptor 3 signaling pathway
ncbi_3708	ITPR1	188	198	198	3217	2408	2259	2.712	2.887	2.922	46.278	30.849	30.303	2.84033	35.81	3.65623	8.35892e-120	9.03972e-118	inositol 1,4,5-trisphosphate receptor type 1, transcript variant 1	GO:0001666//response to hypoxia;GO:0006816//calcium ion transport;GO:0007165//signal transduction;GO:0009791//post-embryonic development;GO:0010506//regulation of autophagy;GO:0030168//platelet activation;GO:0032469//endoplasmic reticulum calcium ion homeostasis;GO:0042045//epithelial fluid transport;GO:0048016//inositol phosphate-mediated signaling;GO:0050796//regulation of insulin secretion;GO:…
ncbi_121227	LRIG3	1299	1339	1317	195	187	202	47.191	48.63	48.293	7.058	6.359	6.896	48.038	6.771	-2.82674	1.32217e-119	1.42092e-117	leucine rich repeats and immunoglobulin like domains 3, transcript variant 1	GO:0032474//otolith morphogenesis
ncbi_5054	SERPINE1	1793	1936	2114	10428	9682	10401	80.153	86.872	95.78	462.864	382.656	430.325	87.6017	425.282	2.27939	2.9897e-119	3.19303e-117	serpin family E member 1, transcript variant 2	GO:0001300//chronological cell aging;GO:0001525//angiogenesis;GO:0002576//platelet degranulation;GO:0007623//circadian rhythm;GO:0010469//regulation of signaling receptor activity;GO:0010757//negative regulation of plasminogen activation;GO:0010951//negative regulation of endopeptidase activity;GO:0014912//negative regulation of smooth muscle cell migration;GO:0030194//positive regulation of bloo…
ncbi_656	BMP8B	15	21	15	1635	1033	1485	0.44	0.618	0.446	51.613	28.501	43.281	0.501333	41.1317	6.35834	1.25595e-118	1.33309e-116	bone morphogenetic protein 8b	GO:0001501//skeletal system development;GO:0001503//ossification;GO:0010862//positive regulation of pathway-restricted SMAD protein phosphorylation;GO:0030509//BMP signaling pathway;GO:0042981//regulation of apoptotic process;GO:0043408//regulation of MAPK cascade;GO:0048468//cell development;GO:0051216//cartilage development;GO:0060395//SMAD protein signal transduction
ncbi_9124	PDLIM1	2070	1966	2021	107	180	137	204.585	195.041	202.559	10.482	15.702	12.509	200.728	12.8977	-3.96006	3.35412e-118	3.53829e-116	PDZ and LIM domain 1	GO:0001666//response to hypoxia;GO:0006355//regulation of transcription, DNA-templated;GO:0006979//response to oxidative stress;GO:0007507//heart development;GO:0030036//actin cytoskeleton organization;GO:0061061//muscle structure development;GO:0098609//cell-cell adhesion;GO:1903508//positive regulation of nucleic acid-templated transcription
ncbi_79365	BHLHE41	74	70	51	974	895	973	2.796	2.655	1.954	36.48	29.848	33.966	2.46833	33.4313	3.75959	3.82711e-118	4.01263e-116	basic helix-loop-helix family member e41	GO:0000122//negative regulation of transcription by RNA polymerase II;GO:0008283//cell proliferation;GO:0009887//animal organ morphogenesis;GO:0009952//anterior/posterior pattern specification;GO:0010832//negative regulation of myotube differentiation;GO:0010944//negative regulation of transcription by competitive promoter binding;GO:0030154//cell differentiation;GO:0032922//circadian regulation …
ncbi_1464	CSPG4	847	827	830	3797	4140	4255	14.45	14.176	14.388	64.21	62.404	67.066	14.338	64.56	2.1708	8.24038e-118	8.58747e-116	chondroitin sulfate proteoglycan 4	GO:0000187//activation of MAPK activity;GO:0001525//angiogenesis;GO:0007169//transmembrane receptor protein tyrosine kinase signaling pathway;GO:0008283//cell proliferation;GO:0008347//glial cell migration;GO:0030206//chondroitin sulfate biosynthetic process;GO:0030207//chondroitin sulfate catabolic process;GO:0030208//dermatan sulfate biosynthetic process;GO:0035556//intracellular signal transdu…
ncbi_3624	INHBA	34	50	56	3574	1825	2812	0.795	1.174	1.328	82.871	37.68	60.772	1.099	60.441	5.78126	1.16967e-117	1.2116e-115	inhibin subunit beta A	GO:0000082//G1/S transition of mitotic cell cycle;GO:0001541//ovarian follicle development;GO:0001942//hair follicle development;GO:0002244//hematopoietic progenitor cell differentiation;GO:0006357//regulation of transcription by RNA polymerase II;GO:0006952//defense response;GO:0007050//cell cycle arrest;GO:0007166//cell surface receptor signaling pathway;GO:0007267//cell-cell signaling;GO:00073…
ncbi_353500	BMP8A	50	47	50	909	758	836	1.366	1.296	1.773	23.129	17.603	20.525	1.47833	20.419	3.78787	2.75799e-117	2.83974e-115	bone morphogenetic protein 8a	GO:0001503//ossification;GO:0002024//diet induced thermogenesis;GO:0010862//positive regulation of pathway-restricted SMAD protein phosphorylation;GO:0030509//BMP signaling pathway;GO:0042981//regulation of apoptotic process;GO:0043408//regulation of MAPK cascade;GO:0046676//negative regulation of insulin secretion;GO:0048468//cell development;GO:0051216//cartilage development;GO:0060395//SMAD pr…
ncbi_134147	CMBL	1956	1923	1764	275	304	305	71.015	70.12	64.951	9.903	9.743	10.237	68.6953	9.961	-2.78585	4.13757e-117	4.23485e-115	carboxymethylenebutenolidase homolog	GO:0006805//xenobiotic metabolic process
ncbi_5168	ENPP2	8839	8507	8619	747	438	567	398.565	384.765	393.73	33.588	17.669	23.898	392.353	25.0517	-3.96917	2.43984e-116	2.48243e-114	ectonucleotide pyrophosphatase/phosphodiesterase 2, transcript variant 2	GO:0006897//endocytosis;GO:0006935//chemotaxis;GO:0006955//immune response;GO:0009395//phospholipid catabolic process;GO:0010634//positive regulation of epithelial cell migration;GO:0030334//regulation of cell migration;GO:0034638//phosphatidylcholine catabolic process;GO:0045765//regulation of angiogenesis;GO:0048870//cell motility;GO:0050731//positive regulation of peptidyl-tyrosine phosphoryla…
ncbi_10857	PGRMC1	19965	19253	19213	5120	4967	5334	1502.9	1454.92	1466.64	382.045	329.975	370.92	1474.82	360.98	-2.03055	3.86364e-116	3.90796e-114	progesterone receptor membrane component 1, transcript variant 2	GO:0043312//neutrophil degranulation
ncbi_27129	HSPB7	23	14	18	783	738	834	1.515	0.925	1.204	51.2	42.976	50.818	1.21467	48.3313	5.31433	4.91275e-116	4.94004e-114	heat shock protein family B (small) member 7, transcript variant 1	GO:0006986//response to unfolded protein;GO:0007507//heart development;GO:0008016//regulation of heart contraction
ncbi_154091	SLC2A12	754	755	733	22	13	22	27.13	28.348	31.244	1.088	0.37	0.786	28.9073	0.748	-5.27225	1.04458e-115	1.04428e-113	solute carrier family 2 member 12	GO:0008645//hexose transmembrane transport;GO:1902600//proton transmembrane transport;GO:1904659//glucose transmembrane transport
ncbi_7043	TGFB3	510	495	495	3107	3840	3257	21.279	20.7	20.692	127.121	139.813	124.099	20.8903	130.344	2.64142	1.40617e-115	1.39764e-113	transforming growth factor beta 3, transcript variant 3	GO:0000187//activation of MAPK activity;GO:0001666//response to hypoxia;GO:0001701//in utero embryonic development;GO:0002576//platelet degranulation;GO:0007179//transforming growth factor beta receptor signaling pathway;GO:0007435//salivary gland morphogenesis;GO:0007565//female pregnancy;GO:0007568//aging;GO:0008284//positive regulation of cell proliferation;GO:0008285//negative regulation of c…
ncbi_1848	DUSP6	313	358	390	4716	3337	4162	12.247	14.066	15.497	182.663	115.227	150.325	13.9367	149.405	3.42227	3.06034e-114	3.02428e-112	dual specificity phosphatase 6, transcript variant 1	GO:0000165//MAPK cascade;GO:0000187//activation of MAPK activity;GO:0000188//inactivation of MAPK activity;GO:0006470//protein dephosphorylation;GO:0014070//response to organic cyclic compound;GO:0030154//cell differentiation;GO:0035335//peptidyl-tyrosine dephosphorylation;GO:0042493//response to drug;GO:0043065//positive regulation of apoptotic process;GO:0051409//response to nitrosative stress;…
ncbi_9185	REPS2	744	804	777	61	63	65	13.607	14.49	16.133	1.302	1.281	1.572	14.7433	1.385	-3.4121	1.06001e-113	1.04154e-111	RALBP1 associated Eps domain containing 2, transcript variant 2	GO:0007173//epidermal growth factor receptor signaling pathway;GO:0061024//membrane organization;GO:0065003//protein-containing complex assembly
ncbi_4692	NDN	1305	1261	1245	173	178	197	96.835	93.923	93.685	12.725	11.658	13.505	94.8143	12.6293	-2.90833	2.42695e-113	2.3711e-111	necdin, MAGE family member	GO:0001764//neuron migration;GO:0003016//respiratory system process;GO:0007399//nervous system development;GO:0007413//axonal fasciculation;GO:0007417//central nervous system development;GO:0008285//negative regulation of cell proliferation;GO:0008347//glial cell migration;GO:0009791//post-embryonic development;GO:0019221//cytokine-mediated signaling pathway;GO:0019233//sensory perception of pain…
ncbi_3589	IL11	33	21	13	923	1085	1237	1.963	1.254	0.846	54.414	57.014	68.304	1.35433	59.9107	5.46716	3.25683e-113	3.16391e-111	interleukin 11, transcript variant 1	GO:0008284//positive regulation of cell proliferation;GO:0019221//cytokine-mediated signaling pathway;GO:0030183//B cell differentiation;GO:0030219//megakaryocyte differentiation;GO:0033138//positive regulation of peptidyl-serine phosphorylation;GO:0043410//positive regulation of MAPK cascade;GO:0045444//fat cell differentiation;GO:0045944//positive regulation of transcription by RNA polymerase I…
ncbi_5270	SERPINE2	2067	1879	1797	8996	9024	9810	131.305	119.82	115.764	566.528	512.529	575.864	122.296	551.64	2.17335	3.02868e-112	2.92574e-110	serpin family E member 2, transcript variant 2	GO:0007596//blood coagulation;GO:0008285//negative regulation of cell proliferation;GO:0010757//negative regulation of plasminogen activation;GO:0010766//negative regulation of sodium ion transport;GO:0010951//negative regulation of endopeptidase activity;GO:0010955//negative regulation of protein processing;GO:0014067//negative regulation of phosphatidylinositol 3-kinase signaling;GO:0021683//ce…
ncbi_23024	PDZRN3	1990	1919	1929	329	264	303	73.869	73.389	72.202	12.41	9.272	10.766	73.1533	10.816	-2.75776	9.49611e-112	9.1221e-110	PDZ domain containing ring finger 3, transcript variant 2	GO:0007528//neuromuscular junction development;GO:0016567//protein ubiquitination
ncbi_219699	UNC5B	1059	1094	1062	4531	5045	5002	21.898	22.711	22.27	92.865	92.073	95.553	22.293	93.497	2.06833	2.16149e-111	2.06482e-109	unc-5 netrin receptor B, transcript variant 2	GO:0001525//angiogenesis;GO:0006915//apoptotic process;GO:0007411//axon guidance;GO:0014068//positive regulation of phosphatidylinositol 3-kinase signaling;GO:0033564//anterior/posterior axon guidance;GO:0038007//netrin-activated signaling pathway;GO:0043524//negative regulation of neuron apoptotic process;GO:2001240//negative regulation of extrinsic apoptotic signaling pathway in absence of liga…
ncbi_4045	LSAMP	3134	3194	2862	608	602	551	47.055	48.501	43.603	9.78	12.725	8.147	46.3863	10.2173	-2.18268	3.62006e-110	3.43905e-108	limbic system associated membrane protein, transcript variant 2	GO:0007155//cell adhesion;GO:0007399//nervous system development
ncbi_8313	AXIN2	1706	1679	1603	301	315	298	58.865	57.942	55.59	10.09	9.393	9.384	57.4657	9.62233	-2.57824	5.35637e-110	5.06059e-108	axin 2, transcript variant 2	GO:0001756//somitogenesis;GO:0001934//positive regulation of protein phosphorylation;GO:0001957//intramembranous ossification;GO:0003139//secondary heart field specification;GO:0003413//chondrocyte differentiation involved in endochondral bone morphogenesis;GO:0008283//cell proliferation;GO:0008285//negative regulation of cell proliferation;GO:0010718//positive regulation of epithelial to mesench…
ncbi_1363	CPE	15	15	16	1242	827	1158	0.822	0.825	0.889	67.435	39.982	58.601	0.845333	55.3393	6.03264	3.91803e-109	3.68145e-107	carboxypeptidase E	GO:0003214//cardiac left ventricle morphogenesis;GO:0006464//cellular protein modification process;GO:0006518//peptide metabolic process;GO:0007218//neuropeptide signaling pathway;GO:0016055//Wnt signaling pathway;GO:0016485//protein processing;GO:0030070//insulin processing;GO:0030072//peptide hormone secretion;GO:0033366//protein localization to secretory granule;GO:0072657//protein localizatio…
ncbi_3676	ITGA4	6029	6167	5718	468	259	311	129.016	133.013	123.06	10.214	4.893	5.993	128.363	7.03333	-4.18988	4.01557e-109	3.75259e-107	integrin subunit alpha 4, transcript variant 1	GO:0003366//cell-matrix adhesion involved in ameboidal cell migration;GO:0007159//leukocyte cell-cell adhesion;GO:0007160//cell-matrix adhesion;GO:0007229//integrin-mediated signaling pathway;GO:0030183//B cell differentiation;GO:0030198//extracellular matrix organization;GO:0033631//cell-cell adhesion mediated by integrin;GO:0034113//heterotypic cell-cell adhesion;GO:0034446//substrate adhesion-…
ncbi_10319	LAMC3	7	7	4	1443	1644	1658	0.146	0.146	0.144	31.378	30.449	32.023	0.145333	31.2833	7.74988	4.94433e-109	4.59555e-107	laminin subunit gamma 3	GO:0007601//visual perception;GO:0009887//animal organ morphogenesis;GO:0009888//tissue development;GO:0014002//astrocyte development;GO:0016477//cell migration;GO:0030198//extracellular matrix organization;GO:0034446//substrate adhesion-dependent cell spreading;GO:0060041//retina development in camera-type eye
ncbi_55151	TMEM38B	200	196	198	1875	1467	1686	8.883	9.485	8.011	82.212	51.677	71.526	8.793	68.4717	2.96108	7.66426e-109	7.08532e-107	transmembrane protein 38B	GO:0007029//endoplasmic reticulum organization;GO:0008654//phospholipid biosynthetic process;GO:0010881//regulation of cardiac muscle contraction by regulation of the release of sequestered calcium ion;GO:0014808//release of sequestered calcium ion into cytosol by sarcoplasmic reticulum;GO:0030282//bone mineralization;GO:0048286//lung alveolus development;GO:0060348//bone development;GO:0060487//…
ncbi_414152	C10orf105	824	751	791	58	67	72	24.457	22.367	23.809	1.706	1.755	1.974	23.5443	1.81167	-3.69999	8.84902e-109	8.13684e-107	chromosome 10 open reading frame 105, transcript variant 1	-
ncbi_220	ALDH1A3	1940	1952	1835	368	335	323	79.773	80.751	76.375	15.061	12.617	12.492	78.9663	13.39	-2.56008	9.30252e-109	8.50834e-107	aldehyde dehydrogenase 1 family member A3, transcript variant 1	GO:0002072//optic cup morphogenesis involved in camera-type eye development;GO:0002138//retinoic acid biosynthetic process;GO:0007626//locomotory behavior;GO:0021768//nucleus accumbens development;GO:0031076//embryonic camera-type eye development;GO:0042472//inner ear morphogenesis;GO:0042572//retinol metabolic process;GO:0042573//retinoic acid metabolic process;GO:0042574//retinal metabolic proc…
ncbi_1634	DCN	102122	102882	101091	26717	23244	24327	2119.21	2142.57	2126.7	550.071	426.196	468.018	2129.49	481.428	-2.14512	1.36147e-108	1.23865e-106	decorin, transcript variant A1	GO:0001822//kidney development;GO:0001890//placenta development;GO:0007519//skeletal muscle tissue development;GO:0007568//aging;GO:0009612//response to mechanical stimulus;GO:0009887//animal organ morphogenesis;GO:0010508//positive regulation of autophagy;GO:0010596//negative regulation of endothelial cell migration;GO:0014068//positive regulation of phosphatidylinositol 3-kinase signaling;GO:00…
ncbi_1604	CD55	847	861	857	3374	3518	3501	63.99	63.994	65.077	204.275	190.329	194.566	64.3537	196.39	1.60963	2.43467e-108	2.20337e-106	CD55 molecule (Cromer blood group), transcript variant 1	GO:0006888//ER to Golgi vesicle-mediated transport;GO:0006958//complement activation, classical pathway;GO:0007204//positive regulation of cytosolic calcium ion concentration;GO:0030449//regulation of complement activation;GO:0031664//regulation of lipopolysaccharide-mediated signaling pathway;GO:0035743//CD4-positive, alpha-beta T cell cytokine production;GO:0043312//neutrophil degranulation;GO:…
ncbi_7025	NR2F1	31	25	32	659	651	748	1.586	1.633	2.009	32.936	29.395	34.354	1.74267	32.2283	4.20896	1.31119e-107	1.18042e-105	nuclear receptor subfamily 2 group F member 1	GO:0000122//negative regulation of transcription by RNA polymerase II;GO:0006367//transcription initiation from RNA polymerase II promoter;GO:0007165//signal transduction;GO:0010977//negative regulation of neuron projection development;GO:0030522//intracellular receptor signaling pathway;GO:0043401//steroid hormone mediated signaling pathway;GO:0045944//positive regulation of transcription by RNA…
ncbi_4854	NOTCH3	332	275	299	2086	2592	2429	5.41	4.526	4.945	33.795	37.427	36.689	4.96033	35.9703	2.8583	2.17221e-107	1.94537e-105	notch receptor 3	GO:0000122//negative regulation of transcription by RNA polymerase II;GO:0006367//transcription initiation from RNA polymerase II promoter;GO:0007219//Notch signaling pathway;GO:0007221//positive regulation of transcription of Notch receptor target;GO:0030900//forebrain development;GO:0045665//negative regulation of neuron differentiation;GO:0045746//negative regulation of Notch signaling pathway…
ncbi_57569	ARHGAP20	1640	1648	1628	118	58	81	39.998	41.183	41.494	2.763	1.314	1.946	40.8917	2.00767	-4.34822	6.38096e-107	5.68501e-105	Rho GTPase activating protein 20, transcript variant 2	GO:0007165//signal transduction;GO:0043547//positive regulation of GTPase activity;GO:0051056//regulation of small GTPase mediated signal transduction
ncbi_57545	CC2D2A	718	755	798	56	36	44	28.121	29.528	32.494	2.005	1.409	1.438	30.0477	1.61733	-4.21556	2.02888e-106	1.79828e-104	coiled-coil and C2 domain containing 2A, transcript variant 1	GO:0001843//neural tube closure;GO:0007224//smoothened signaling pathway;GO:0007368//determination of left/right symmetry;GO:0007507//heart development;GO:0035082//axoneme assembly;GO:0043010//camera-type eye development;GO:0044458//motile cilium assembly;GO:0060271//cilium assembly;GO:0097711//ciliary basal body-plasma membrane docking;GO:1904491//protein localization to ciliary transition zone;…
ncbi_23460	ABCA6	945	939	985	16	5	6	19.409	19.391	20.47	0.41	0.102	0.152	19.7567	0.221333	-6.47998	3.08248e-106	2.71812e-104	ATP binding cassette subfamily A member 6	GO:0006869//lipid transport;GO:0099131//ATP hydrolysis coupled ion transmembrane transport
ncbi_3976	LIF	152	148	180	1539	2121	1909	5.397	5.519	6.573	55.526	68.083	64.19	5.82967	62.5997	3.42467	3.94619e-106	3.46198e-104	LIF interleukin 6 family cytokine, transcript variant 2	GO:0001974//blood vessel remodeling;GO:0006955//immune response;GO:0007260//tyrosine phosphorylation of STAT protein;GO:0007275//multicellular organism development;GO:0007566//embryo implantation;GO:0008284//positive regulation of cell proliferation;GO:0008285//negative regulation of cell proliferation;GO:0019221//cytokine-mediated signaling pathway;GO:0019827//stem cell population maintenance;GO…
ncbi_8444	DYRK3	247	245	267	1622	1465	1495	4.289	4.27	4.711	27.92	22.465	23.967	4.42333	24.784	2.4862	7.24543e-106	6.32412e-104	dual specificity tyrosine phosphorylation regulated kinase 3, transcript variant 2	GO:0006468//protein phosphorylation;GO:0007049//cell cycle;GO:0018108//peptidyl-tyrosine phosphorylation;GO:0030218//erythrocyte differentiation;GO:0035063//nuclear speck organization;GO:0035617//stress granule disassembly;GO:0043066//negative regulation of apoptotic process;GO:0043518//negative regulation of DNA damage response, signal transduction by p53 class mediator;GO:0051301//cell division…
ncbi_677	ZFP36L1	2922	3039	3210	11313	11717	11775	137.421	143.744	153.006	527.378	487.004	511.506	144.724	508.629	1.81331	1.08737e-105	9.44307e-104	ZFP36 ring finger protein like 1, transcript variant 2	GO:0000165//MAPK cascade;GO:0000288//nuclear-transcribed mRNA catabolic process, deadenylation-dependent decay;GO:0001570//vasculogenesis;GO:0003342//proepicardium development;GO:0006357//regulation of transcription by RNA polymerase II;GO:0006397//mRNA processing;GO:0006915//apoptotic process;GO:0007507//heart development;GO:0008283//cell proliferation;GO:0009611//response to wounding;GO:0010468…
ncbi_6453	ITSN1	3059	3048	2820	665	613	609	77.845	77.478	72.725	18.46	14.904	15.41	76.016	16.258	-2.22515	2.54221e-105	2.19665e-103	intersectin 1, transcript variant 2	GO:0006887//exocytosis;GO:0007186//G protein-coupled receptor signaling pathway;GO:0007264//small GTPase mediated signal transduction;GO:0007420//brain development;GO:0015031//protein transport;GO:0016032//viral process;GO:0033674//positive regulation of kinase activity;GO:0034613//cellular protein localization;GO:0035023//regulation of Rho protein signal transduction;GO:0043065//positive regulat…
ncbi_6581	SLC22A3	2274	2337	2088	212	292	283	113.299	114.585	102.675	9.485	12.225	12.415	110.186	11.375	-3.27601	4.97366e-105	4.2761e-103	solute carrier family 22 member 3	GO:0006855//drug transmembrane transport;GO:0015695//organic cation transport;GO:0015697//quaternary ammonium group transport;GO:0032098//regulation of appetite;GO:0051615//histamine uptake;GO:0090494//dopamine uptake;GO:1901998//toxin transport
ncbi_30845	EHD3	3028	2757	2981	584	640	587	91.778	84.763	92.649	17.5	17.696	16.386	89.73	17.194	-2.38369	6.63893e-105	5.67942e-103	EH domain containing 3	GO:0001881//receptor recycling;GO:0007596//blood coagulation;GO:0015031//protein transport;GO:0032456//endocytic recycling;GO:0034498//early endosome to Golgi transport;GO:0051260//protein homooligomerization;GO:0055117//regulation of cardiac muscle contraction;GO:0060271//cilium assembly;GO:0072659//protein localization to plasma membrane;GO:0086036//regulation of cardiac muscle cell membrane po…
ncbi_2118	ETV4	44	32	49	702	853	825	3.276	2.137	3.526	45.114	48.815	49.247	2.97967	47.7253	4.00153	3.3534e-104	2.85454e-102	ETS variant transcription factor 4, transcript variant 2	GO:0006357//regulation of transcription by RNA polymerase II;GO:0030154//cell differentiation;GO:0045944//positive regulation of transcription by RNA polymerase II
ncbi_23224	SYNE2	779	770	765	88	79	77	23.001	22.312	22.969	1.999	2.398	2.733	22.7607	2.37667	-3.25953	7.51544e-104	6.36591e-102	spectrin repeat containing nuclear envelope protein 2, transcript variant 1	GO:0007097//nuclear migration;GO:0010457//centriole-centriole cohesion;GO:0021817//nucleokinesis involved in cell motility in cerebral cortex radial glia guided migration;GO:0030335//positive regulation of cell migration;GO:0031022//nuclear migration along microfilament;GO:0051642//centrosome localization;GO:0090286//cytoskeletal anchoring at nuclear membrane;GO:1902017//regulation of cilium asse…
ncbi_1284	COL4A2	4	3	3	3676	4289	3795	0.088	0.066	0.067	79.947	83.058	76.926	0.0736667	79.977	10.0844	9.12688e-104	7.69298e-102	collagen type IV alpha 2 chain	GO:0001525//angiogenesis;GO:0006351//transcription, DNA-templated;GO:0007568//aging;GO:0014823//response to activity;GO:0016525//negative regulation of angiogenesis;GO:0030198//extracellular matrix organization;GO:0035987//endodermal cell differentiation;GO:0038063//collagen-activated tyrosine kinase receptor signaling pathway;GO:0071560//cellular response to transforming growth factor beta stimu…
ncbi_2123	EVI2A	65	53	43	728	746	746	3.343	2.744	2.249	37.202	33.924	35.531	2.77867	35.5523	3.67748	2.01059e-103	1.68645e-101	ecotropic viral integration site 2A, transcript variant 1	-
ncbi_8091	HMGA2	62	52	54	921	746	965	2.354	1.915	2.046	33.864	24.033	32.732	2.105	30.2097	3.84312	3.31423e-103	2.76642e-101	high mobility group AT-hook 2, transcript variant 3	GO:0000122//negative regulation of transcription by RNA polymerase II;GO:0001837//epithelial to mesenchymal transition;GO:0002062//chondrocyte differentiation;GO:0003131//mesodermal-endodermal cell signaling;GO:0006284//base-excision repair;GO:0006325//chromatin organization;GO:0006355//regulation of transcription, DNA-templated;GO:0007095//mitotic G2 DNA damage checkpoint;GO:0007275//multicellul…
ncbi_5743	PTGS2	6745	7281	6966	58213	43933	44635	211.518	229.19	221.529	1809.51	1215.98	1293.16	220.746	1439.55	2.70516	1.29751e-102	1.07781e-100	prostaglandin-endoperoxide synthase 2	GO:0001516//prostaglandin biosynthetic process;GO:0001525//angiogenesis;GO:0006954//inflammatory response;GO:0006979//response to oxidative stress;GO:0007566//embryo implantation;GO:0007568//aging;GO:0007612//learning;GO:0007613//memory;GO:0008217//regulation of blood pressure;GO:0008285//negative regulation of cell proliferation;GO:0009750//response to fructose;GO:0010042//response to manganese …
ncbi_3772	KCNJ15	14	14	15	631	647	670	0.238	0.241	0.26	10.566	9.641	10.455	0.246333	10.2207	5.37473	3.49521e-102	2.88943e-100	potassium inwardly rectifying channel subfamily J member 15, transcript variant 4	GO:0006813//potassium ion transport;GO:0034765//regulation of ion transmembrane transport;GO:1990573//potassium ion import across plasma membrane
ncbi_3280	HES1	40	36	30	624	761	742	3.592	3.245	2.732	55.542	60.314	61.557	3.18967	59.1377	4.2126	4.96685e-102	4.08636e-100	hes family bHLH transcription factor 1	GO:0000122//negative regulation of transcription by RNA polymerase II;GO:0001889//liver development;GO:0003143//embryonic heart tube morphogenesis;GO:0003151//outflow tract morphogenesis;GO:0003266//regulation of secondary heart field cardioblast proliferation;GO:0003281//ventricular septum development;GO:0007155//cell adhesion;GO:0007219//Notch signaling pathway;GO:0007224//smoothened signaling …
ncbi_8871	SYNJ2	438	414	429	2332	2116	2077	9.434	8.551	9.022	47.948	38.692	40.676	9.00233	42.4387	2.23701	7.2776e-102	5.95897e-100	synaptojanin 2, transcript variant 2	GO:0006661//phosphatidylinositol biosynthetic process;GO:0007420//brain development;GO:0046855//inositol phosphate dephosphorylation;GO:0046856//phosphatidylinositol dephosphorylation;GO:0061024//membrane organization
ncbi_64072	CDH23	81	63	52	919	1139	961	2.403	1.992	1.544	25.604	29.86	28.381	1.97967	27.9483	3.81943	7.82202e-102	6.37439e-100	cadherin related 23, transcript variant 3	GO:0006816//calcium ion transport;GO:0007156//homophilic cell adhesion via plasma membrane adhesion molecules;GO:0007601//visual perception;GO:0007605//sensory perception of sound;GO:0007626//locomotory behavior;GO:0016339//calcium-dependent cell-cell adhesion via plasma membrane cell adhesion molecules;GO:0045494//photoreceptor cell maintenance;GO:0050896//response to stimulus;GO:0050953//sensor…
ncbi_57464	STRIP2	37	47	36	639	766	701	1.34	1.518	1.488	22.393	22.112	21.285	1.44867	21.93	3.92011	1.07289e-101	8.70201e-100	striatin interacting protein 2, transcript variant 2	GO:0007010//cytoskeleton organization;GO:0008360//regulation of cell shape;GO:0016477//cell migration
ncbi_83892	KCTD10	4382	4269	4457	1038	900	901	156.962	153.554	161.85	37.503	28.605	29.944	157.455	32.0173	-2.29802	3.69816e-101	2.98544e-99	potassium channel tetramerization domain containing 10, transcript variant 1	GO:0006511//ubiquitin-dependent protein catabolic process;GO:0016567//protein ubiquitination;GO:0035024//negative regulation of Rho protein signal transduction;GO:0043161//proteasome-mediated ubiquitin-dependent protein catabolic process;GO:0051260//protein homooligomerization
ncbi_22998	LIMCH1	583	624	604	32	27	22	13.637	14.689	14.459	0.745	0.562	0.511	14.2617	0.606	-4.55668	4.01271e-101	3.22423e-99	LIM and calponin homology domains 1, transcript variant 2	GO:0001934//positive regulation of protein phosphorylation;GO:0030336//negative regulation of cell migration;GO:0031032//actomyosin structure organization;GO:0051496//positive regulation of stress fiber assembly;GO:0051893//regulation of focal adhesion assembly
ncbi_2752	GLUL	21630	21772	21590	5997	5332	5871	404.427	408.61	409.439	111.169	87.968	101.391	407.492	100.176	-2.02423	7.85917e-101	6.28551e-99	glutamate-ammonia ligase, transcript variant 2	GO:0001504//neurotransmitter uptake;GO:0001525//angiogenesis;GO:0006538//glutamate catabolic process;GO:0006542//glutamine biosynthetic process;GO:0008283//cell proliferation;GO:0008652//cellular amino acid biosynthetic process;GO:0009267//cellular response to starvation;GO:0009749//response to glucose;GO:0010594//regulation of endothelial cell migration;GO:0018345//protein palmitoylation;GO:0019…
ncbi_1285	COL4A3	902	917	903	10	8	5	16.371	16.555	16.35	0.177	0.204	0.082	16.4253	0.154333	-6.73373	2.22502e-99	1.77126e-97	collagen type IV alpha 3 chain	GO:0006919//activation of cysteine-type endopeptidase activity involved in apoptotic process;GO:0007155//cell adhesion;GO:0007166//cell surface receptor signaling pathway;GO:0007605//sensory perception of sound;GO:0008015//blood circulation;GO:0008283//cell proliferation;GO:0008285//negative regulation of cell proliferation;GO:0009749//response to glucose;GO:0010951//negative regulation of endope…
ncbi_2263	FGFR2	727	698	661	50	30	45	24.597	23.39	22.587	1.636	0.934	1.411	23.5247	1.327	-4.14793	8.68095e-99	6.87875e-97	fibroblast growth factor receptor 2, transcript variant 1	GO:0000122//negative regulation of transcription by RNA polymerase II;GO:0000165//MAPK cascade;GO:0001525//angiogenesis;GO:0001657//ureteric bud development;GO:0001701//in utero embryonic development;GO:0001837//epithelial to mesenchymal transition;GO:0002053//positive regulation of mesenchymal cell proliferation;GO:0003148//outflow tract septum morphogenesis;GO:0003149//membranous septum morphog…
ncbi_6473	SHOX	1759	1623	1654	168	225	232	37.084	33.766	34.421	4.669	5.057	5.783	35.0903	5.16967	-2.76293	9.2185e-99	7.2712e-97	short stature homeobox, transcript variant 1	GO:0001501//skeletal system development;GO:0006366//transcription by RNA polymerase II;GO:0045944//positive regulation of transcription by RNA polymerase II
ncbi_94015	TTYH2	601	647	621	15	23	30	25.006	26.954	26.113	0.646	0.836	1.159	26.0243	0.880333	-4.88567	1.01912e-98	8.00172e-97	tweety family member 2, transcript variant 3	GO:1902476//chloride transmembrane transport
ncbi_59339	PLEKHA2	879	825	889	88	74	102	22.315	21.14	23.056	2.262	1.712	2.432	22.1703	2.13533	-3.3761	2.45163e-98	1.91617e-96	pleckstrin homology domain containing A2	GO:0001954//positive regulation of cell-matrix adhesion;GO:0006661//phosphatidylinositol biosynthetic process
ncbi_4864	NPC1	1369	1334	1353	7312	7380	6075	39.898	39.213	40.269	213.37	191.655	165.048	39.7933	190.024	2.25559	6.65237e-98	5.1759e-96	NPC intracellular cholesterol transporter 1	GO:0006486//protein glycosylation;GO:0006897//endocytosis;GO:0006914//autophagy;GO:0007041//lysosomal transport;GO:0007628//adult walking behavior;GO:0008203//cholesterol metabolic process;GO:0008206//bile acid metabolic process;GO:0016242//negative regulation of macroautophagy;GO:0030301//cholesterol transport;GO:0031579//membrane raft organization;GO:0032367//intracellular cholesterol transport…
ncbi_8459	TPST2	320	323	325	1548	1690	1713	8.011	8.119	8.249	38.414	37.331	39.595	8.12633	38.4467	2.24218	9.36639e-98	7.25473e-96	tyrosylprotein sulfotransferase 2, transcript variant 1	GO:0006478//peptidyl-tyrosine sulfation;GO:0050427//3'-phosphoadenosine 5'-phosphosulfate metabolic process
ncbi_11098	PRSS23	5303	5085	5112	909	1085	1107	201.996	194.427	197.468	34.322	36.478	38.958	197.964	36.586	-2.43587	1.11452e-97	8.5938e-96	serine protease 23, transcript variant 3	GO:0006508//proteolysis;GO:0043687//post-translational protein modification;GO:0044267//cellular protein metabolic process
ncbi_92017	SNX29	3752	3726	3729	767	788	642	67.521	67.628	68.908	14.575	13.77	11.456	68.019	13.267	-2.3581	2.40434e-97	1.84566e-95	sorting nexin 29, transcript variant 2	-
ncbi_80381	CD276	1951	1934	1938	8945	11311	10091	85.616	84.444	86.598	394.79	445.575	417.899	85.5527	419.421	2.29352	2.43782e-97	1.86304e-95	CD276 molecule, transcript variant 1	GO:0006955//immune response;GO:0008283//cell proliferation;GO:0042102//positive regulation of T cell proliferation;GO:0042110//T cell activation;GO:0045078//positive regulation of interferon-gamma biosynthetic process;GO:0050776//regulation of immune response;GO:0050852//T cell receptor signaling pathway
ncbi_5308	PITX2	4077	3884	4253	842	916	965	299.256	290.682	320.153	63.165	60.661	68.863	303.364	64.2297	-2.23974	2.46781e-97	1.87761e-95	paired like homeodomain 2, transcript variant 3	GO:0003253//cardiac neural crest cell migration involved in outflow tract morphogenesis;GO:0006355//regulation of transcription, DNA-templated;GO:0006357//regulation of transcription by RNA polymerase II;GO:0007368//determination of left/right symmetry;GO:0009653//anatomical structure morphogenesis;GO:0035315//hair cell differentiation;GO:0035993//deltoid tuberosity development;GO:0042476//odonto…
ncbi_10529	NEBL	797	812	763	89	69	88	16.115	16.381	15.894	1.771	1.215	1.705	16.13	1.56367	-3.36674	3.35565e-97	2.54187e-95	nebulette, transcript variant 3	GO:0048747//muscle fiber development;GO:0071691//cardiac muscle thin filament assembly
ncbi_1396	CRIP1	1080	1108	911	117	126	114	227.299	234.073	194.434	24.408	23.405	22.166	218.602	23.3263	-3.22828	2.3382e-96	1.76339e-94	cysteine rich protein 1	GO:0006955//immune response;GO:0007507//heart development;GO:0008283//cell proliferation;GO:0008630//intrinsic apoptotic signaling pathway in response to DNA damage;GO:0010033//response to organic substance;GO:0010043//response to zinc ion;GO:0010468//regulation of gene expression;GO:0060741//prostate gland stromal morphogenesis;GO:0071236//cellular response to antibiotic;GO:0071493//cellular res…
ncbi_169611	OLFML2A	7	1	5	1869	1701	1794	0.166	0.024	0.12	41.431	34.802	38.435	0.103333	38.2227	8.53098	2.43709e-96	1.82995e-94	olfactomedin like 2A, transcript variant 2	GO:0030198//extracellular matrix organization
ncbi_1116	CHI3L1	6	0	1	7551	10701	7701	0.486	0	0.082	611.509	769.377	579.28	0.189333	653.389	11.7528	4.38841e-96	3.28081e-94	chitinase 3 like 1	GO:0005975//carbohydrate metabolic process;GO:0006915//apoptotic process;GO:0006954//inflammatory response;GO:0007250//activation of NF-kappaB-inducing kinase activity;GO:0009612//response to mechanical stimulus;GO:0010800//positive regulation of peptidyl-threonine phosphorylation;GO:0030324//lung development;GO:0034612//response to tumor necrosis factor;GO:0043312//neutrophil degranulation;GO:00…
ncbi_6422	SFRP1	2563	2482	2429	628	606	602	81.202	78.933	78.042	19.722	16.946	17.621	79.3923	18.0963	-2.1333	4.52515e-96	3.36839e-94	secreted frizzled related protein 1	GO:0001649//osteoblast differentiation;GO:0001657//ureteric bud development;GO:0001954//positive regulation of cell-matrix adhesion;GO:0002244//hematopoietic progenitor cell differentiation;GO:0006508//proteolysis;GO:0008284//positive regulation of cell proliferation;GO:0008285//negative regulation of cell proliferation;GO:0008584//male gonad development;GO:0008585//female gonad development;GO:00…
ncbi_3290	HSD11B1	80	97	85	761	820	762	8	9.732	8.609	76.883	73.747	71.736	8.78033	74.122	3.07755	6.42985e-96	4.76557e-94	hydroxysteroid 11-beta dehydrogenase 1, transcript variant 3	GO:0006704//glucocorticoid biosynthetic process;GO:0030324//lung development;GO:0055114//oxidation-reduction process
ncbi_651746	ANKRD33B	575	620	554	33	38	31	9.165	9.895	8.903	0.511	0.526	0.447	9.321	0.494667	-4.23596	7.23099e-96	5.33635e-94	ankyrin repeat domain 33B	-
ncbi_10826	FAXDC2	575	570	564	41	31	33	27.448	27.631	27.511	2.128	1.402	1.463	27.53	1.66433	-4.04799	1.67467e-95	1.2306e-93	fatty acid hydroxylase domain containing 2	GO:0016126//sterol biosynthetic process;GO:0055114//oxidation-reduction process
ncbi_5547	PRCP	4034	3950	3877	1111	1050	1059	163.509	160.694	159.335	44.641	37.567	39.654	161.179	40.6207	-1.98838	2.25551e-95	1.65036e-93	prolylcarboxypeptidase, transcript variant 3	GO:0002155//regulation of thyroid hormone mediated signaling pathway;GO:0002353//plasma kallikrein-kinin cascade;GO:0003085//negative regulation of systemic arterial blood pressure;GO:0006508//proteolysis;GO:0007597//blood coagulation, intrinsic pathway;GO:0042593//glucose homeostasis;GO:0043312//neutrophil degranulation;GO:0043535//regulation of blood vessel endothelial cell migration;GO:0060055…
ncbi_629	CFB	1601	1523	1818	165	227	192	91.45	87.323	105.309	9.342	11.444	10.132	94.694	10.306	-3.19979	4.52905e-95	3.29988e-93	complement factor B	GO:0006508//proteolysis;GO:0006956//complement activation;GO:0006957//complement activation, alternative pathway;GO:0030449//regulation of complement activation
ncbi_54414	SIAE	2271	2330	2260	577	571	553	59.162	61.428	59.583	15.036	13.053	13.379	60.0577	13.8227	-2.11931	8.50861e-95	6.17323e-93	sialic acid acetylesterase, transcript variant 2	GO:0002682//regulation of immune system process;GO:0005975//carbohydrate metabolic process
ncbi_284021	MILR1	123	87	104	1736	1211	1666	6.906	4.643	6.238	83.579	50.126	69.144	5.929	67.6163	3.51151	9.14175e-95	6.60472e-93	mast cell immunoglobulin like receptor 1, transcript variant L	GO:0033004//negative regulation of mast cell activation;GO:0043303//mast cell degranulation
ncbi_4330	MN1	2185	2130	2111	121	215	142	39.548	38.698	38.747	2.171	3.435	2.374	38.9977	2.66	-3.87389	9.90562e-95	7.12666e-93	MN1 proto-oncogene, transcriptional regulator	GO:0001957//intramembranous ossification;GO:0006355//regulation of transcription, DNA-templated;GO:0007275//multicellular organism development;GO:0008150//biological_process
ncbi_80332	ADAM33	10586	10373	10065	694	1170	943	486.289	481.239	471.819	31.552	46.377	38.474	479.782	38.801	-3.62821	1.75051e-94	1.25417e-92	ADAM metallopeptidase domain 33, transcript variant 3	GO:0006508//proteolysis
ncbi_25870	SUMF2	3159	2979	2950	617	699	701	224.237	212.284	213.153	43.7	43.946	46.631	216.558	44.759	-2.2745	2.42819e-94	1.73248e-92	sulfatase modifying factor 2, transcript variant 1	GO:0006687//glycosphingolipid metabolic process;GO:0043687//post-translational protein modification
ncbi_26575	RGS17	44	56	46	649	643	591	0.785	1.002	0.832	11.464	10.117	9.73	0.873	10.437	3.57958	3.00809e-94	2.13736e-92	regulator of G protein signaling 17	GO:0001975//response to amphetamine;GO:0007186//G protein-coupled receptor signaling pathway;GO:0009968//negative regulation of signal transduction;GO:0043547//positive regulation of GTPase activity
ncbi_57556	SEMA6A	8	14	15	1089	704	989	0.142	0.295	0.258	22.284	13.088	19.229	0.231667	18.2003	6.29577	6.01675e-94	4.25753e-92	semaphorin 6A, transcript variant 1	GO:0001755//neural crest cell migration;GO:0006915//apoptotic process;GO:0007010//cytoskeleton organization;GO:0007166//cell surface receptor signaling pathway;GO:0007399//nervous system development;GO:0007411//axon guidance;GO:0009887//animal organ morphogenesis;GO:0016525//negative regulation of angiogenesis;GO:0030335//positive regulation of cell migration;GO:0035924//cellular response to vasc…
ncbi_115908	CTHRC1	471	435	447	2820	2411	3069	54.004	49.865	51.952	323.075	245.336	327.307	51.9403	298.573	2.52315	1.12346e-93	7.91715e-92	collagen triple helix repeat containing 1, transcript variant 2	GO:0016477//cell migration;GO:0032092//positive regulation of protein binding;GO:0033690//positive regulation of osteoblast proliferation;GO:0043932//ossification involved in bone remodeling;GO:0045669//positive regulation of osteoblast differentiation;GO:0060071//Wnt signaling pathway, planar cell polarity pathway;GO:0060122//inner ear receptor cell stereocilium organization;GO:0090090//negative…
ncbi_4015	LOX	2898	2904	2815	610	490	573	80.845	81.645	79.552	17.238	13.382	16.032	80.6807	15.5507	-2.37525	1.54308e-93	1.08299e-91	lysyl oxidase, transcript variant 2	GO:0001649//osteoblast differentiation;GO:0001932//regulation of protein phosphorylation;GO:0006464//cellular protein modification process;GO:0007507//heart development;GO:0010468//regulation of gene expression;GO:0016202//regulation of striated muscle tissue development;GO:0017015//regulation of transforming growth factor beta receptor signaling pathway;GO:0018057//peptidyl-lysine oxidation;GO:0…
ncbi_56172	ANKH	2761	2608	2642	10628	9477	10404	91.043	79.879	85.146	361.962	282.731	300.798	85.356	315.164	1.88454	1.98531e-93	1.3877e-91	ANKH inorganic pyrophosphate transport regulator	GO:0001501//skeletal system development;GO:0007626//locomotory behavior;GO:0030500//regulation of bone mineralization;GO:0030505//inorganic diphosphate transport;GO:0035435//phosphate ion transmembrane transport;GO:0055085//transmembrane transport
ncbi_64065	PERP	427	495	432	2114	2194	2160	14.386	16.74	14.759	70.596	65.239	67.23	15.295	67.6883	2.14585	2.5491e-93	1.77457e-91	p53 apoptosis effector related to PMP22	GO:0002934//desmosome organization;GO:0007219//Notch signaling pathway;GO:0034113//heterotypic cell-cell adhesion;GO:0042981//regulation of apoptotic process;GO:0045862//positive regulation of proteolysis;GO:0070268//cornification;GO:0072332//intrinsic apoptotic signaling pathway by p53 class mediator;GO:0097186//amelogenesis;GO:0097202//activation of cysteine-type endopeptidase activity
ncbi_51177	PLEKHO1	252	214	198	1711	2280	1945	16.871	14.802	13.978	113.607	134.82	120.391	15.217	122.939	3.01419	2.56614e-93	1.77922e-91	pleckstrin homology domain containing O1, transcript variant 2	GO:0007520//myoblast fusion;GO:0008360//regulation of cell shape;GO:0051451//myoblast migration;GO:0072673//lamellipodium morphogenesis
ncbi_168667	BMPER	1652	1583	1558	228	245	176	44.337	42.318	42.348	6.128	5.82	4.303	43.001	5.417	-2.9888	3.41659e-93	2.35936e-91	BMP binding endothelial regulator, transcript variant 1	GO:0001657//ureteric bud development;GO:0002043//blood vessel endothelial cell proliferation involved in sprouting angiogenesis;GO:0010594//regulation of endothelial cell migration;GO:0030514//negative regulation of BMP signaling pathway;GO:0042118//endothelial cell activation;GO:0048839//inner ear development;GO:0060393//regulation of pathway-restricted SMAD protein phosphorylation;GO:0070374//p…
ncbi_12	SERPINA3	782	782	808	6	8	9	70.132	70.407	73.455	0.534	0.634	0.746	71.3313	0.638	-6.80484	3.63804e-93	2.50224e-91	serpin family A member 3, transcript variant 1	GO:0002576//platelet degranulation;GO:0006953//acute-phase response;GO:0006954//inflammatory response;GO:0010951//negative regulation of endopeptidase activity;GO:0019216//regulation of lipid metabolic process;GO:0030277//maintenance of gastrointestinal epithelium;GO:0043312//neutrophil degranulation
ncbi_30008	EFEMP2	4283	4171	4168	740	933	813	313.209	306.172	309.097	53.641	60.22	54.927	309.493	56.2627	-2.45966	4.62543e-93	3.1687e-91	EGF containing fibulin extracellular matrix protein 2, transcript variant 1	GO:0048251//elastic fiber assembly
ncbi_28231	SLCO4A1	60	55	52	932	1510	1086	2.578	2.18	2.385	38.38	53.364	40.837	2.381	44.1937	4.2142	9.45112e-93	6.44889e-91	solute carrier organic anion transporter family member 4A1	GO:0043252//sodium-independent organic anion transport;GO:0055085//transmembrane transport;GO:0070327//thyroid hormone transport
ncbi_1959	EGR2	25	17	22	524	567	533	1.187	0.863	1.078	24.876	24.051	23.688	1.04267	24.205	4.53696	9.77825e-93	6.64573e-91	early growth response 2, transcript variant 1	GO:0006357//regulation of transcription by RNA polymerase II;GO:0006366//transcription by RNA polymerase II;GO:0006611//protein export from nucleus;GO:0007420//brain development;GO:0007422//peripheral nervous system development;GO:0007611//learning or memory;GO:0007622//rhythmic behavior;GO:0008045//motor neuron axon guidance;GO:0014037//Schwann cell differentiation;GO:0016925//protein sumoylatio…
ncbi_9415	FADS2	29979	28868	29602	5079	6224	6385	1371.07	1325.17	1372.73	229.432	250.542	269.317	1356.32	249.764	-2.44107	1.89376e-92	1.28202e-90	fatty acid desaturase 2, transcript variant 2	GO:0006636//unsaturated fatty acid biosynthetic process;GO:0036109//alpha-linolenic acid metabolic process;GO:0043651//linoleic acid metabolic process;GO:0055114//oxidation-reduction process
ncbi_5157	PDGFRL	2116	2012	2128	420	478	419	195.803	187.059	200.085	38.25	38.67	35.634	194.316	37.518	-2.37275	2.06204e-92	1.39046e-90	platelet derived growth factor receptor like, transcript variant 1	GO:0007186//G protein-coupled receptor signaling pathway;GO:0008150//biological_process;GO:0035791//platelet-derived growth factor receptor-beta signaling pathway
ncbi_6645	SNTB2	4803	5056	4654	976	757	903	69.642	73.588	68.433	14.028	9.688	12.096	70.5543	11.9373	-2.56325	3.38567e-92	2.27409e-90	syntrophin beta 2, transcript variant 1	-
ncbi_683	BST1	632	634	640	11	9	10	62.623	58.393	63.212	1.034	0.63	0.78	61.4093	0.814667	-6.2361	7.23644e-92	4.84165e-90	bone marrow stromal cell antigen 1	GO:0001952//regulation of cell-matrix adhesion;GO:0002691//regulation of cellular extravasation;GO:0006959//humoral immune response;GO:0007165//signal transduction;GO:0008284//positive regulation of cell proliferation;GO:0019674//NAD metabolic process;GO:0030890//positive regulation of B cell proliferation;GO:0032956//regulation of actin cytoskeleton organization;GO:0043312//neutrophil degranulat…
ncbi_130271	PLEKHH2	1066	1104	1071	201	179	176	26.347	26.915	25.732	4.819	3.933	3.995	26.3313	4.249	-2.63159	2.35e-91	1.56621e-89	pleckstrin homology, MyTH4 and FERM domain containing H2	GO:0030835//negative regulation of actin filament depolymerization
ncbi_8434	RECK	4482	4320	4142	571	364	501	154.833	148.243	143.345	22.7	12.813	19.286	148.807	18.2663	-3.02618	3.23307e-91	2.14644e-89	reversion inducing cysteine rich protein with kazal motifs, transcript variant 2	GO:0001944//vasculature development;GO:0001955//blood vessel maturation;GO:0002040//sprouting angiogenesis;GO:0007566//embryo implantation;GO:0030198//extracellular matrix organization;GO:0030336//negative regulation of cell migration;GO:0035115//embryonic forelimb morphogenesis;GO:0045765//regulation of angiogenesis;GO:0060070//canonical Wnt signaling pathway;GO:0090210//regulation of establishm…
ncbi_93145	OLFM2	13	12	16	536	596	563	0.898	0.934	1.135	38.313	37.737	37.357	0.989	37.8023	5.25636	4.97713e-91	3.2916e-89	olfactomedin 2, transcript variant 1	GO:0007601//visual perception;GO:0007626//locomotory behavior;GO:0009306//protein secretion;GO:0051152//positive regulation of smooth muscle cell differentiation;GO:1905174//regulation of vascular smooth muscle cell dedifferentiation
ncbi_57687	VAT1L	136	109	107	1039	919	936	5.074	4.082	4.048	38.422	30.26	32.261	4.40133	33.6477	2.93449	5.92758e-91	3.90516e-89	vesicle amine transport 1 like	GO:0055114//oxidation-reduction process
ncbi_116071	BATF2	678	600	669	60	63	65	46.41	41.229	46.574	4.071	3.806	4.111	44.7377	3.996	-3.48486	9.24584e-91	6.06802e-89	basic leucine zipper ATF-like transcription factor 2, transcript variant 2	GO:0006357//regulation of transcription by RNA polymerase II;GO:0042832//defense response to protozoan;GO:0043011//myeloid dendritic cell differentiation
ncbi_929	CD14	645	580	629	7	12	14	61.456	54.053	60.408	0.597	1.036	1.142	58.639	0.925	-5.98626	1.8584e-90	1.21503e-88	CD14 molecule, transcript variant 1	GO:0002224//toll-like receptor signaling pathway;GO:0002755//MyD88-dependent toll-like receptor signaling pathway;GO:0002756//MyD88-independent toll-like receptor signaling pathway;GO:0006898//receptor-mediated endocytosis;GO:0006909//phagocytosis;GO:0006915//apoptotic process;GO:0006954//inflammatory response;GO:0007166//cell surface receptor signaling pathway;GO:0007249//I-kappaB kinase/NF-kapp…
ncbi_115207	KCTD12	26445	26256	24837	3086	1832	2335	600.245	598.208	571.696	69.431	36.701	48.965	590.05	51.699	-3.51263	1.88962e-90	1.23076e-88	potassium channel tetramerization domain containing 12	GO:0051260//protein homooligomerization
ncbi_57674	RNF213	10550	9915	10442	2470	2377	2036	77.617	73.237	77.924	18.26	15.167	13.849	76.2593	15.7587	-2.27477	4.05972e-90	2.63422e-88	ring finger protein 213, transcript variant 3	GO:0000209//protein polyubiquitination;GO:0001525//angiogenesis;GO:0002040//sprouting angiogenesis;GO:0006511//ubiquitin-dependent protein catabolic process;GO:0016567//protein ubiquitination;GO:0051260//protein homooligomerization;GO:0051865//protein autoubiquitination;GO:2000051//negative regulation of non-canonical Wnt signaling pathway
ncbi_27122	DKK3	11890	12000	11509	3359	3617	3617	649.61	657.07	637.191	183.678	175.772	183.505	647.957	180.985	-1.84003	9.70926e-90	6.27635e-88	dickkopf WNT signaling pathway inhibitor 3, transcript variant 3	GO:0009653//anatomical structure morphogenesis;GO:0016055//Wnt signaling pathway;GO:0017015//regulation of transforming growth factor beta receptor signaling pathway;GO:0030325//adrenal gland development;GO:0032348//negative regulation of aldosterone biosynthetic process;GO:0045892//negative regulation of transcription, DNA-templated;GO:0090090//negative regulation of canonical Wnt signaling path…
ncbi_51523	CXXC5	172	196	197	1087	1183	1240	9.919	11.36	11.605	61.926	62.395	68.457	10.9613	64.2593	2.55148	3.15969e-89	2.03487e-87	CXXC finger protein 5, transcript variant 1	GO:0000122//negative regulation of transcription by RNA polymerase II;GO:0043123//positive regulation of I-kappaB kinase/NF-kappaB signaling
ncbi_56603	CYP26B1	55	67	43	721	660	778	1.705	2.088	1.335	22.293	18.351	22.719	1.70933	21.121	3.62717	4.22717e-89	2.71217e-87	cytochrome P450 family 26 subfamily B member 1, transcript variant 2	GO:0001709//cell fate determination;GO:0001768//establishment of T cell polarity;GO:0001822//kidney development;GO:0006766//vitamin metabolic process;GO:0006805//xenobiotic metabolic process;GO:0006954//inflammatory response;GO:0007140//male meiotic nuclear division;GO:0007283//spermatogenesis;GO:0009954//proximal/distal pattern formation;GO:0010628//positive regulation of gene expression;GO:0016…
ncbi_10396	ATP8A1	2182	2330	2011	168	81	137	38.451	41.327	36.322	2.881	1.283	2.245	38.7	2.13633	-4.17912	5.97605e-89	3.82001e-87	ATPase phospholipid transporting 8A1, transcript variant 2	GO:0007612//learning;GO:0030335//positive regulation of cell migration;GO:0034220//ion transmembrane transport;GO:0043312//neutrophil degranulation;GO:0045332//phospholipid translocation;GO:0061092//positive regulation of phospholipid translocation;GO:0099132//ATP hydrolysis coupled cation transmembrane transport
ncbi_10404	CPQ	2499	2543	2573	667	698	682	182.937	186.862	191.01	48.399	45.098	46.124	186.936	46.5403	-2.00599	9.21053e-89	5.86575e-87	carboxypeptidase Q	GO:0006508//proteolysis;GO:0006590//thyroid hormone generation;GO:0042246//tissue regeneration;GO:0043171//peptide catabolic process
ncbi_6696	SPP1	2	0	2	39335	28402	37946	0.186	0	0.199	3560.5	2289.42	3201.52	0.128333	3017.14	14.521	2.35911e-88	1.49686e-86	secreted phosphoprotein 1, transcript variant 2	GO:0001649//osteoblast differentiation;GO:0006710//androgen catabolic process;GO:0006954//inflammatory response;GO:0007155//cell adhesion;GO:0007165//signal transduction;GO:0007566//embryo implantation;GO:0030198//extracellular matrix organization;GO:0031214//biomineral tissue development;GO:0033280//response to vitamin D;GO:0043687//post-translational protein modification;GO:0044267//cellular pr…
ncbi_5732	PTGER2	1592	1630	1477	312	340	316	91.602	94.143	86.183	17.795	17.267	16.798	90.6427	17.2867	-2.39053	2.43149e-88	1.53711e-86	prostaglandin E receptor 2	GO:0006954//inflammatory response;GO:0007186//G protein-coupled receptor signaling pathway;GO:0007189//adenylate cyclase-activating G protein-coupled receptor signaling pathway;GO:0007204//positive regulation of cytosolic calcium ion concentration;GO:0032496//response to lipopolysaccharide;GO:0032570//response to progesterone;GO:0042127//regulation of cell proliferation;GO:0071380//cellular respo…
ncbi_5046	PCSK6	16	13	14	512	535	512	0.53	0.435	0.539	17.095	15.795	15.82	0.501333	16.2367	5.01734	2.76567e-88	1.74196e-86	proprotein convertase subtilisin/kexin type 6, transcript variant 9	GO:0007354//zygotic determination of anterior/posterior axis, embryo;GO:0007368//determination of left/right symmetry;GO:0009100//glycoprotein metabolic process;GO:0016485//protein processing;GO:0016486//peptide hormone processing;GO:0030510//regulation of BMP signaling pathway;GO:0032455//nerve growth factor processing;GO:0032902//nerve growth factor production;GO:0032940//secretion by cell;GO:0…
ncbi_56944	OLFML3	14272	14029	14139	2900	3586	3216	1153.97	1138.81	1159.15	231.412	254.93	239.429	1150.64	241.924	-2.24981	3.64339e-88	2.28643e-86	olfactomedin like 3, transcript variant 2	GO:0007275//multicellular organism development
ncbi_284217	LAMA1	40	43	49	727	823	601	0.587	0.633	0.729	10.57	10.655	8.144	0.649667	9.78967	3.91349	5.43559e-88	3.39873e-86	laminin subunit alpha 1	GO:0002011//morphogenesis of an epithelial sheet;GO:0006468//protein phosphorylation;GO:0007155//cell adhesion;GO:0007166//cell surface receptor signaling pathway;GO:0007411//axon guidance;GO:0009887//animal organ morphogenesis;GO:0009888//tissue development;GO:0030155//regulation of cell adhesion;GO:0030198//extracellular matrix organization;GO:0030334//regulation of cell migration;GO:0043010//c…
ncbi_79600	TCTN1	773	788	749	117	104	105	53.189	54.054	52.683	8.212	6.131	6.739	53.3087	7.02733	-2.92332	5.47097e-88	3.40845e-86	tectonic family member 1, transcript variant 2	GO:0001701//in utero embryonic development;GO:0001841//neural tube formation;GO:0008589//regulation of smoothened signaling pathway;GO:0021523//somatic motor neuron differentiation;GO:0021537//telencephalon development;GO:0021904//dorsal/ventral neural tube patterning;GO:0021956//central nervous system interneuron axonogenesis;GO:0060271//cilium assembly;GO:0097711//ciliary basal body-plasma memb…
ncbi_7422	VEGFA	3177	3398	3263	15039	19751	17305	131.225	143.321	140.321	606.473	741.448	661.001	138.289	669.641	2.2757	3.046e-87	1.89083e-85	vascular endothelial growth factor A, transcript variant 1	GO:0000122//negative regulation of transcription by RNA polymerase II;GO:0001525//angiogenesis;GO:0001541//ovarian follicle development;GO:0001569//branching involved in blood vessel morphogenesis;GO:0001570//vasculogenesis;GO:0001666//response to hypoxia;GO:0001701//in utero embryonic development;GO:0001822//kidney development;GO:0001934//positive regulation of protein phosphorylation;GO:0001938…
ncbi_290	ANPEP	22709	21552	22675	3265	4442	4009	884.196	841.313	899.867	127.89	156.575	147.156	875.125	143.874	-2.60469	8.38214e-87	5.18457e-85	alanyl aminopeptidase, membrane, transcript variant 1	GO:0001525//angiogenesis;GO:0006508//proteolysis;GO:0030154//cell differentiation;GO:0043171//peptide catabolic process;GO:0043312//neutrophil degranulation;GO:0046718//viral entry into host cell
ncbi_11057	ABHD2	906	883	894	12117	7267	8922	15.38	15.135	15.469	202.981	110.532	142.264	15.328	151.926	3.30912	1.57721e-86	9.7205e-85	abhydrolase domain containing 2, acylglycerol lipase, transcript variant 1	GO:0007340//acrosome reaction;GO:0009611//response to wounding;GO:0030336//negative regulation of cell migration;GO:0032570//response to progesterone;GO:0043401//steroid hormone mediated signaling pathway;GO:0044255//cellular lipid metabolic process;GO:0046464//acylglycerol catabolic process;GO:0048240//sperm capacitation;GO:0051792//medium-chain fatty acid biosynthetic process;GO:0051793//medium…
ncbi_22993	HMGXB3	830	800	798	3112	3562	3269	23.067	22.755	22.309	85.912	89.458	85.989	22.7103	87.1197	1.93965	2.03106e-86	1.24729e-84	HMG-box containing 3, transcript variant 2	GO:0006357//regulation of transcription by RNA polymerase II;GO:0008150//biological_process
ncbi_125111	GJD3	594	519	613	15	31	20	20.56	18.032	21.517	0.515	0.947	0.64	20.0363	0.700667	-4.83775	3.19797e-86	1.95691e-84	gap junction protein delta 3	GO:0007154//cell communication;GO:0009749//response to glucose;GO:0016264//gap junction assembly;GO:0034220//ion transmembrane transport;GO:0086064//cell communication by electrical coupling involved in cardiac conduction;GO:0086065//cell communication involved in cardiac conduction
ncbi_2537	IFI6	27331	23708	31272	4498	5212	4709	4749.98	4136.6	5512.08	775.483	800.085	756.717	4799.55	777.428	-2.62612	3.89767e-86	2.37661e-84	interferon alpha inducible protein 6, transcript variant 1	GO:0001836//release of cytochrome c from mitochondria;GO:0006915//apoptotic process;GO:0006955//immune response;GO:0042058//regulation of epidermal growth factor receptor signaling pathway;GO:0043066//negative regulation of apoptotic process;GO:0043154//negative regulation of cysteine-type endopeptidase activity involved in apoptotic process;GO:0045087//innate immune response;GO:0051607//defense …
ncbi_8544	PIR	1609	1687	1454	234	254	292	177.866	187.132	163.122	25.594	24.738	29.79	176.04	26.7073	-2.7206	9.04819e-86	5.49766e-84	pirin, transcript variant 2	GO:0006366//transcription by RNA polymerase II;GO:0007586//digestion;GO:0030224//monocyte differentiation;GO:0055114//oxidation-reduction process;GO:1903506//regulation of nucleic acid-templated transcription
ncbi_623	BDKRB1	33	41	49	559	693	613	3.626	4.535	5.577	61.955	68.199	63.463	4.57933	64.539	3.81696	4.5707e-85	2.76736e-83	bradykinin receptor B1, transcript variant 1	GO:0001933//negative regulation of protein phosphorylation;GO:0002687//positive regulation of leukocyte migration;GO:0006954//inflammatory response;GO:0007186//G protein-coupled receptor signaling pathway;GO:0007204//positive regulation of cytosolic calcium ion concentration;GO:0007205//protein kinase C-activating G protein-coupled receptor signaling pathway;GO:0009612//response to mechanical sti…
ncbi_6398	SECTM1	2692	2525	2847	378	506	403	189.379	178.257	203.219	26.393	31.488	26.246	190.285	28.0423	-2.76248	5.41407e-85	3.26649e-83	secreted and transmembrane 1	GO:0006955//immune response;GO:0007165//signal transduction;GO:0007498//mesoderm development;GO:0043123//positive regulation of I-kappaB kinase/NF-kappaB signaling
ncbi_4741	NEFM	31	34	39	603	792	588	1.36	1.476	1.71	28.456	33.441	26.896	1.51533	29.5977	4.28778	5.87662e-85	3.53316e-83	neurofilament medium chain, transcript variant 2	GO:0033693//neurofilament bundle assembly
ncbi_23114	NFASC	2220	2212	2221	225	339	239	36.689	36.058	37.517	7.684	10.299	6.935	36.7547	8.306	-2.1457	6.03627e-85	3.6165e-83	neurofascin, transcript variant 1	GO:0002175//protein localization to paranode region of axon;GO:0007411//axon guidance;GO:0007422//peripheral nervous system development;GO:0019226//transmission of nerve impulse;GO:0030913//paranodal junction assembly;GO:0034113//heterotypic cell-cell adhesion;GO:0042552//myelination;GO:0043312//neutrophil degranulation;GO:0045162//clustering of voltage-gated sodium channels;GO:0050808//synapse o…
ncbi_23090	ZNF423	514	496	470	26	29	19	9.612	9.29	8.913	0.493	0.458	0.326	9.27167	0.425667	-4.44503	1.02462e-84	6.11748e-83	zinc finger protein 423, transcript variant 2	GO:0006355//regulation of transcription, DNA-templated;GO:0007219//Notch signaling pathway;GO:0007399//nervous system development;GO:0030154//cell differentiation;GO:0030513//positive regulation of BMP signaling pathway;GO:0045892//negative regulation of transcription, DNA-templated;GO:0045893//positive regulation of transcription, DNA-templated;GO:0120163//negative regulation of cold-induced the…
ncbi_5754	PTK7	2821	2663	2607	10703	13173	12288	95.29	90.001	89.107	356.508	390.961	381.691	91.466	376.387	2.04091	1.51762e-84	9.02958e-83	protein tyrosine kinase 7 (inactive), transcript variant 6	GO:0001736//establishment of planar polarity;GO:0003281//ventricular septum development;GO:0003401//axis elongation;GO:0006468//protein phosphorylation;GO:0007155//cell adhesion;GO:0007165//signal transduction;GO:0010976//positive regulation of neuron projection development;GO:0016477//cell migration;GO:0031532//actin cytoskeleton reorganization;GO:0042060//wound healing;GO:0045198//establishment…
ncbi_9446	GSTO1	1546	1618	1497	5985	7182	6652	269.123	282.311	264.144	1018.22	1090.64	1056.89	271.859	1055.25	1.95665	9.19038e-84	5.44926e-82	glutathione S-transferase omega 1, transcript variant 2	GO:0010880//regulation of release of sequestered calcium ion into cytosol by sarcoplasmic reticulum;GO:0010881//regulation of cardiac muscle contraction by regulation of the release of sequestered calcium ion;GO:0014810//positive regulation of skeletal muscle contraction by regulation of release of sequestered calcium ion;GO:0019852//L-ascorbic acid metabolic process;GO:0032259//methylation;GO:00…
ncbi_9358	ITGBL1	12718	12542	12622	2510	1785	2123	681.721	679.264	682.872	131.841	90.672	109.413	681.286	110.642	-2.62236	3.02469e-83	1.78727e-81	integrin subunit beta like 1, transcript variant 4	GO:0007155//cell adhesion;GO:0007160//cell-matrix adhesion;GO:0007229//integrin-mediated signaling pathway;GO:0016477//cell migration;GO:0033627//cell adhesion mediated by integrin
ncbi_483	ATP1B3	1801	1771	1780	5631	6062	6117	137.908	136.123	138.222	427.402	409.697	432.739	137.418	423.279	1.62304	3.46621e-83	2.04115e-81	ATPase Na+/K+ transporting subunit beta 3	GO:0006883//cellular sodium ion homeostasis;GO:0010248//establishment or maintenance of transmembrane electrochemical gradient;GO:0030007//cellular potassium ion homeostasis;GO:0032781//positive regulation of ATPase activity;GO:0034220//ion transmembrane transport;GO:0036376//sodium ion export across plasma membrane;GO:0050821//protein stabilization;GO:0050900//leukocyte migration;GO:0072659//pro…
ncbi_8910	SGCE	1434	1302	1409	275	254	293	109.359	99.084	108.094	21.224	17.525	21.159	105.512	19.9693	-2.40155	3.48445e-83	2.04488e-81	sarcoglycan epsilon, transcript variant 3	GO:0007160//cell-matrix adhesion;GO:0007517//muscle organ development
ncbi_4240	MFGE8	3609	3518	3187	13294	15690	14274	259.938	254.009	232.465	950.635	1003.82	952.656	248.804	969.038	1.96154	9.72538e-83	5.68802e-81	milk fat globule EGF and factor V/VIII domain containing, transcript variant 2	GO:0001525//angiogenesis;GO:0006910//phagocytosis, recognition;GO:0006911//phagocytosis, engulfment;GO:0007155//cell adhesion;GO:0007338//single fertilization;GO:0043277//apoptotic cell clearance;GO:0043687//post-translational protein modification;GO:0044267//cellular protein metabolic process;GO:0050766//positive regulation of phagocytosis
ncbi_9242	MSC	11	10	9	519	641	581	0.795	0.726	0.66	37.198	40.907	38.812	0.727	38.9723	5.74435	1.16614e-82	6.79723e-81	musculin	GO:0000122//negative regulation of transcription by RNA polymerase II;GO:0006366//transcription by RNA polymerase II;GO:0014707//branchiomeric skeletal muscle development;GO:0060021//roof of mouth development;GO:0060539//diaphragm development;GO:1990830//cellular response to leukemia inhibitory factor
ncbi_27147	DENND2A	617	578	536	26	43	23	23.352	22.133	20.755	0.988	1.455	0.783	22.08	1.07533	-4.35988	2.39434e-82	1.3909e-80	DENN domain containing 2A, transcript variant 2	GO:0015031//protein transport;GO:0042147//retrograde transport, endosome to Golgi
ncbi_79887	PLBD1	527	515	483	41	45	45	38.027	37.302	35.344	2.933	2.866	3	36.891	2.933	-3.65282	5.87972e-82	3.4041e-80	phospholipase B domain containing 1	GO:0006644//phospholipid metabolic process;GO:0016042//lipid catabolic process;GO:0036149//phosphatidylinositol acyl-chain remodeling;GO:0036151//phosphatidylcholine acyl-chain remodeling;GO:0036152//phosphatidylethanolamine acyl-chain remodeling
ncbi_2687	GGT5	868	827	849	94	131	105	49.986	47.483	49.411	5.161	6.307	5.234	48.96	5.56733	-3.13655	7.32741e-82	4.22801e-80	gamma-glutamyltransferase 5, transcript variant 1	GO:0006412//translation;GO:0006508//proteolysis;GO:0006520//cellular amino acid metabolic process;GO:0006631//fatty acid metabolic process;GO:0006691//leukotriene metabolic process;GO:0006750//glutathione biosynthetic process;GO:0006751//glutathione catabolic process;GO:0006954//inflammatory response;GO:1901750//leukotriene D4 biosynthetic process
ncbi_8543	LMO4	290	328	276	1448	1641	1573	8.16	9.304	7.912	40.509	40.921	40.995	8.45867	40.8083	2.27036	8.6888e-82	4.99679e-80	LIM domain only 4, transcript variant 2	GO:0001843//neural tube closure;GO:0003281//ventricular septum development;GO:0006366//transcription by RNA polymerase II;GO:0021514//ventral spinal cord interneuron differentiation;GO:0021522//spinal cord motor neuron differentiation;GO:0021527//spinal cord association neuron differentiation;GO:0030334//regulation of cell migration;GO:0031333//negative regulation of protein complex assembly;GO:0…
ncbi_2246	FGF1	28	27	45	2192	988	1565	1.085	1.054	1.772	81.714	32.851	54.453	1.30367	56.3393	5.4335	1.29466e-81	7.42056e-80	fibroblast growth factor 1, transcript variant 1	GO:0000165//MAPK cascade;GO:0000187//activation of MAPK activity;GO:0001525//angiogenesis;GO:0001759//organ induction;GO:0007165//signal transduction;GO:0007275//multicellular organism development;GO:0008283//cell proliferation;GO:0008284//positive regulation of cell proliferation;GO:0008543//fibroblast growth factor receptor signaling pathway;GO:0009653//anatomical structure morphogenesis;GO:001…
ncbi_55799	CACNA2D3	883	934	855	138	160	143	32.959	34.995	32.364	5.106	5.271	4.931	33.4393	5.10267	-2.71222	1.37612e-81	7.86124e-80	calcium voltage-gated channel auxiliary subunit alpha2delta 3	GO:0034765//regulation of ion transmembrane transport;GO:0061337//cardiac conduction;GO:0070588//calcium ion transmembrane transport
ncbi_388591	RNF207	473	455	435	27	25	24	18.583	18.593	16.942	0.98	0.784	0.845	18.0393	0.869667	-4.37454	2.01544e-81	1.14753e-79	ring finger protein 207	GO:0010628//positive regulation of gene expression;GO:0055117//regulation of cardiac muscle contraction;GO:0086019//cell-cell signaling involved in cardiac conduction;GO:1901207//regulation of heart looping;GO:1902261//positive regulation of delayed rectifier potassium channel activity;GO:1903762//positive regulation of voltage-gated potassium channel activity involved in ventricular cardiac musc…
ncbi_8325	FZD8	116	144	121	1013	1417	1249	4.051	5.048	4.285	35.065	43.675	40.296	4.46133	39.6787	3.15282	2.21026e-81	1.25431e-79	frizzled class receptor 8	GO:0000122//negative regulation of transcription by RNA polymerase II;GO:0001525//angiogenesis;GO:0007186//G protein-coupled receptor signaling pathway;GO:0030182//neuron differentiation;GO:0033077//T cell differentiation in thymus;GO:0035567//non-canonical Wnt signaling pathway;GO:0043507//positive regulation of JUN kinase activity;GO:0045944//positive regulation of transcription by RNA polymera…
ncbi_1318	SLC31A2	50	77	60	657	642	633	4.114	6.32	4.965	53.492	46.507	47.994	5.133	49.331	3.26462	2.86931e-81	1.62295e-79	solute carrier family 31 member 2	GO:0006825//copper ion transport;GO:0006878//cellular copper ion homeostasis;GO:0035434//copper ion transmembrane transport
ncbi_25840	METTL7A	1188	1275	1205	255	228	259	53.895	58.066	55.452	11.451	9.111	10.848	55.8043	10.47	-2.41412	3.39763e-81	1.91548e-79	methyltransferase like 7A	GO:0032259//methylation;GO:0043312//neutrophil degranulation
ncbi_85409	NKD2	147	136	119	948	1135	1239	9.189	8.762	7.811	59.196	62.567	71.623	8.58733	64.462	2.90817	4.43706e-81	2.49331e-79	NKD inhibitor of WNT signaling pathway 2, transcript variant 2	GO:0006887//exocytosis;GO:0010954//positive regulation of protein processing;GO:0016055//Wnt signaling pathway;GO:0030178//negative regulation of Wnt signaling pathway;GO:0032436//positive regulation of proteasomal ubiquitin-dependent protein catabolic process;GO:0048210//Golgi vesicle fusion to target membrane;GO:0072659//protein localization to plasma membrane;GO:0090090//negative regulation of…
ncbi_716	C1S	20631	20754	20558	4455	5488	4578	1059.86	1069.56	1070.9	227.803	250.28	218.524	1066.77	232.202	-2.1998	4.73944e-81	2.65455e-79	complement C1s, transcript variant 3	GO:0006508//proteolysis;GO:0006956//complement activation;GO:0006958//complement activation, classical pathway;GO:0030449//regulation of complement activation;GO:0045087//innate immune response
ncbi_302	ANXA2	27746	26606	25819	8655	9058	8924	2512.84	2418.9	2371.6	776.871	724.238	746.974	2434.45	749.361	-1.69986	8.9192e-81	4.9794e-79	annexin A2, transcript variant 2	GO:0001525//angiogenesis;GO:0001765//membrane raft assembly;GO:0001921//positive regulation of receptor recycling;GO:0001934//positive regulation of protein phosphorylation;GO:0003417//growth plate cartilage development;GO:0006900//vesicle budding from membrane;GO:0007589//body fluid secretion;GO:0010755//regulation of plasminogen activation;GO:0030199//collagen fibril organization;GO:0031214//bi…
ncbi_119587	CPXM2	15977	15683	15187	3541	4234	3520	686.802	675.308	670.964	155.569	170.888	149.684	677.691	158.714	-2.0942	1.07794e-80	5.99842e-79	carboxypeptidase X, M14 family member 2	GO:0006518//peptide metabolic process;GO:0016485//protein processing
ncbi_3398	ID2	733	773	739	2586	2756	2679	79.806	84.48	81.594	279.086	264.84	269.475	81.96	271.134	1.72601	1.1062e-80	6.13584e-79	inhibitor of DNA binding 2	GO:0000122//negative regulation of transcription by RNA polymerase II;GO:0001656//metanephros development;GO:0001779//natural killer cell differentiation;GO:0001966//thigmotaxis;GO:0003149//membranous septum morphogenesis;GO:0003166//bundle of His development;GO:0007275//multicellular organism development;GO:0007623//circadian rhythm;GO:0008344//adult locomotory behavior;GO:0010628//positive regu…
ncbi_84680	ACCS	515	484	511	37	26	41	24.616	22.654	23.45	1.475	1.028	1.959	23.5733	1.48733	-3.98636	1.34068e-80	7.41253e-79	1-aminocyclopropane-1-carboxylate synthase homolog (inactive), transcript variant 2	GO:0042218//1-aminocyclopropane-1-carboxylate biosynthetic process
ncbi_7048	TGFBR2	8339	8139	8006	1381	918	1226	257.537	252.692	251.838	42.484	25.729	35.628	254.022	34.6137	-2.87554	5.9696e-80	3.28998e-78	transforming growth factor beta receptor 2, transcript variant 1	GO:0001568//blood vessel development;GO:0001569//branching involved in blood vessel morphogenesis;GO:0001570//vasculogenesis;GO:0001666//response to hypoxia;GO:0001701//in utero embryonic development;GO:0001947//heart looping;GO:0002053//positive regulation of mesenchymal cell proliferation;GO:0002088//lens development in camera-type eye;GO:0002651//positive regulation of tolerance induction to s…
ncbi_81563	C1orf21	2330	2332	2271	660	673	646	32.015	32.164	31.645	8.989	8.162	8.201	31.9413	8.45067	-1.91829	8.88746e-80	4.88242e-78	chromosome 1 open reading frame 21	-
ncbi_1803	DPP4	5804	5500	5779	1663	1433	1539	229.783	218.597	232.029	65.258	50.072	56.298	226.803	57.2093	-1.98712	2.3798e-79	1.30321e-77	dipeptidyl peptidase 4, transcript variant 2	GO:0001662//behavioral fear response;GO:0001666//response to hypoxia;GO:0006508//proteolysis;GO:0007155//cell adhesion;GO:0008284//positive regulation of cell proliferation;GO:0010716//negative regulation of extracellular matrix disassembly;GO:0031295//T cell costimulation;GO:0033632//regulation of cell-cell adhesion mediated by integrin;GO:0035641//locomotory exploration behavior;GO:0036343//psy…
ncbi_11112	HIBADH	1574	1563	1516	361	315	365	124.319	123.17	120.169	28.129	22.335	27.103	122.553	25.8557	-2.24485	2.4562e-79	1.34077e-77	3-hydroxyisobutyrate dehydrogenase	GO:0006574//valine catabolic process;GO:0009083//branched-chain amino acid catabolic process;GO:0055114//oxidation-reduction process
ncbi_360	AQP3	24	19	14	440	471	523	1.86	1.819	1.1	35.736	34.81	40.311	1.593	36.9523	4.53585	3.80882e-79	2.07255e-77	aquaporin 3 (Gill blood group), transcript variant 2	GO:0002684//positive regulation of immune system process;GO:0003091//renal water homeostasis;GO:0006833//water transport;GO:0015793//glycerol transport;GO:0032526//response to retinoic acid;GO:0033280//response to vitamin D;GO:0042476//odontogenesis;GO:0045616//regulation of keratinocyte differentiation;GO:0051592//response to calcium ion;GO:0070295//renal water absorption;GO:0071456//cellular re…
ncbi_6515	SLC2A3	1327	1338	1361	4221	4506	4256	49.04	49.634	51.006	154.623	146.976	145.311	49.8933	148.97	1.5781	1.16029e-78	6.29373e-77	solute carrier family 2 member 3	GO:0005975//carbohydrate metabolic process;GO:0019852//L-ascorbic acid metabolic process;GO:0043312//neutrophil degranulation;GO:1904659//glucose transmembrane transport
ncbi_4192	MDK	2799	2765	2737	492	640	528	451.76	449.735	452.934	76.772	90.295	77.467	451.476	81.5113	-2.46958	1.97849e-78	1.06982e-76	midkine, transcript variant 2	GO:0001662//behavioral fear response;GO:0002232//leukocyte chemotaxis involved in inflammatory response;GO:0002286//T cell activation involved in immune response;GO:0002690//positive regulation of leukocyte chemotaxis;GO:0007010//cytoskeleton organization;GO:0007162//negative regulation of cell adhesion;GO:0007165//signal transduction;GO:0007219//Notch signaling pathway;GO:0007399//nervous system…
ncbi_3075	CFH	8084	8230	8217	1395	913	1020	313.721	321.682	317.794	60.023	36.326	42.76	317.732	46.3697	-2.77656	2.34022e-78	1.26144e-76	complement factor H, transcript variant 1	GO:0006956//complement activation;GO:0006957//complement activation, alternative pathway;GO:0016032//viral process;GO:0030449//regulation of complement activation;GO:1903659//regulation of complement-dependent cytotoxicity
ncbi_4267	CD99	34252	35326	32711	6514	8416	7352	4271.32	4422.72	4136.05	802.708	925.159	845.476	4276.7	857.781	-2.31782	2.41307e-78	1.29665e-76	CD99 molecule (Xg blood group), transcript variant 2	GO:0034109//homotypic cell-cell adhesion;GO:0050776//regulation of immune response;GO:0072683//T cell extravasation;GO:2000391//positive regulation of neutrophil extravasation
ncbi_102724428	LOC102724428	31	39	42	477	603	577	0.914	1.176	1.281	14.08	15.867	15.88	1.12367	15.2757	3.76495	2.71148e-78	1.45246e-76	salt inducible kinase 1B (putative)	GO:0006468//protein phosphorylation;GO:0032007//negative regulation of TOR signaling;GO:0035556//intracellular signal transduction;GO:0042149//cellular response to glucose starvation
ncbi_84418	CYSTM1	214	224	213	1041	1194	1108	38.312	40.253	38.67	184.732	188.665	183.26	39.0783	185.552	2.24739	3.17466e-78	1.69529e-76	cysteine rich transmembrane module containing 1	GO:0008150//biological_process;GO:0043312//neutrophil degranulation
ncbi_23767	FLRT3	651	674	580	3	9	9	18.59	19.212	16.837	0.088	0.235	0.246	18.213	0.189667	-6.58536	3.9305e-78	2.09241e-76	fibronectin leucine rich transmembrane protein 3, transcript variant 1	GO:0003345//proepicardium cell migration involved in pericardium morphogenesis;GO:0007411//axon guidance;GO:0007416//synapse assembly;GO:0007507//heart development;GO:0008543//fibroblast growth factor receptor signaling pathway;GO:0031175//neuron projection development;GO:0048598//embryonic morphogenesis;GO:0048678//response to axon injury;GO:0050919//negative chemotaxis;GO:0051965//positive regu…
ncbi_25992	SNED1	1116	1039	992	3790	3685	3979	19.32	17.999	17.601	65.013	55.752	63.407	18.3067	61.3907	1.74565	4.27246e-78	2.26744e-76	sushi, nidogen and EGF like domains 1	GO:0007160//cell-matrix adhesion
ncbi_9411	ARHGAP29	5037	4884	5043	1137	849	990	80.253	77.957	81.456	17.914	12.083	14.771	79.8887	14.9227	-2.42049	6.18595e-78	3.27284e-76	Rho GTPase activating protein 29, transcript variant 2	GO:0007266//Rho protein signal transduction;GO:0043547//positive regulation of GTPase activity;GO:0051056//regulation of small GTPase mediated signal transduction
ncbi_51192	CKLF	181	166	172	1116	929	1058	37.838	34.742	36.352	229.467	170.775	203.249	36.3107	201.164	2.4699	7.23348e-78	3.81533e-76	chemokine like factor, transcript variant 5	GO:0007165//signal transduction;GO:0008283//cell proliferation;GO:0030593//neutrophil chemotaxis;GO:0032940//secretion by cell;GO:0048246//macrophage chemotaxis;GO:0048247//lymphocyte chemotaxis
ncbi_123920	CMTM3	1094	1069	1129	3567	3714	3889	79.841	79.252	84.587	259.945	242.061	263.804	81.2267	255.27	1.652	1.90233e-77	1.00032e-75	CKLF like MARVEL transmembrane domain containing 3, transcript variant 8	GO:0001835//blastocyst hatching;GO:0006935//chemotaxis;GO:0007165//signal transduction;GO:0050861//positive regulation of B cell receptor signaling pathway
ncbi_1290	COL5A2	61960	60336	59920	17056	13882	14525	1283.16	1254.23	1258.4	350.137	253.751	277.916	1265.27	293.935	-2.10587	2.4633e-77	1.29136e-75	collagen type V alpha 2 chain	GO:0001501//skeletal system development;GO:0001503//ossification;GO:0030198//extracellular matrix organization;GO:0030199//collagen fibril organization;GO:0030903//notochord development;GO:0043588//skin development;GO:0048592//eye morphogenesis;GO:0071230//cellular response to amino acid stimulus;GO:1903225//negative regulation of endodermal cell differentiation
ncbi_23179	RGL1	1407	1459	1457	302	231	276	42.035	43.955	44.092	8.943	6.067	7.653	43.3607	7.55433	-2.52101	6.26941e-77	3.27667e-75	ral guanine nucleotide dissociation stimulator like 1, transcript variant 2	GO:0007264//small GTPase mediated signal transduction;GO:0019216//regulation of lipid metabolic process
ncbi_9540	TP53I3	582	527	597	67	60	68	61.122	56.233	64.28	6.745	6.391	6.346	60.545	6.494	-3.22083	8.15621e-77	4.24988e-75	tumor protein p53 inducible protein 3, transcript variant 3	GO:0006739//NADP metabolic process;GO:0042981//regulation of apoptotic process;GO:0055114//oxidation-reduction process
ncbi_23371	TNS2	2070	1918	2136	263	376	328	61.139	56.374	63.317	7.694	9.794	8.978	60.2767	8.822	-2.77242	2.92574e-76	1.51988e-74	tensin 2, transcript variant 1	GO:0001822//kidney development;GO:0006470//protein dephosphorylation;GO:0008285//negative regulation of cell proliferation;GO:0014850//response to muscle activity;GO:0019725//cellular homeostasis;GO:0032963//collagen metabolic process;GO:0035264//multicellular organism growth;GO:0035556//intracellular signal transduction;GO:0048871//multicellular organismal homeostasis
ncbi_2034	EPAS1	510	479	487	2089	2160	1882	13.942	13.064	13.447	56.786	52.304	47.61	13.4843	52.2333	1.95369	3.75392e-76	1.94424e-74	endothelial PAS domain protein 1	GO:0001525//angiogenesis;GO:0001666//response to hypoxia;GO:0001892//embryonic placenta development;GO:0001974//blood vessel remodeling;GO:0002027//regulation of heart rate;GO:0006357//regulation of transcription by RNA polymerase II;GO:0006366//transcription by RNA polymerase II;GO:0007005//mitochondrion organization;GO:0007165//signal transduction;GO:0007601//visual perception;GO:0016567//prote…
ncbi_2539	G6PD	8189	7712	7770	1263	1733	1515	519.717	490.594	499.836	78.939	96.634	88.309	503.382	87.9607	-2.51672	3.98015e-76	2.05522e-74	glucose-6-phosphate dehydrogenase, transcript variant 1	GO:0006006//glucose metabolic process;GO:0006098//pentose-phosphate shunt;GO:0006629//lipid metabolic process;GO:0006695//cholesterol biosynthetic process;GO:0006739//NADP metabolic process;GO:0006740//NADPH regeneration;GO:0006749//glutathione metabolic process;GO:0009051//pentose-phosphate shunt, oxidative branch;GO:0010041//response to iron(III) ion;GO:0010734//negative regulation of protein g…
ncbi_6575	SLC20A2	448	493	442	2024	1825	1885	16.146	18.19	16.243	74.751	60.843	65.229	16.8597	66.941	1.98931	6.41912e-76	3.30469e-74	solute carrier family 20 member 2, transcript variant 1	GO:0006811//ion transport;GO:0035435//phosphate ion transmembrane transport;GO:0035725//sodium ion transmembrane transport;GO:0046718//viral entry into host cell
ncbi_2132	EXT2	6032	6080	6314	1874	1642	1632	229.797	232.629	243.914	69.156	54.427	56.106	235.447	59.8963	-1.97486	1.80886e-75	9.28456e-74	exostosin glycosyltransferase 2, transcript variant 1	GO:0001503//ossification;GO:0001707//mesoderm formation;GO:0006024//glycosaminoglycan biosynthetic process;GO:0006486//protein glycosylation;GO:0007165//signal transduction;GO:0015012//heparan sulfate proteoglycan biosynthetic process;GO:0015014//heparan sulfate proteoglycan biosynthetic process, polysaccharide chain biosynthetic process;GO:0030154//cell differentiation;GO:0033692//cellular polys…
ncbi_8492	PRSS12	434	430	441	31	21	32	13.534	12.787	13.073	1.046	0.537	0.848	13.1313	0.810333	-4.01835	4.12813e-75	2.11259e-73	serine protease 12	GO:0006887//exocytosis;GO:0006897//endocytosis;GO:0031638//zymogen activation
ncbi_8786	RGS11	501	505	483	16	34	34	33.651	34.897	33.664	0.961	1.865	1.958	34.0707	1.59467	-4.4172	7.28596e-75	3.71757e-73	regulator of G protein signaling 11, transcript variant 3	GO:0007186//G protein-coupled receptor signaling pathway;GO:0008277//regulation of G protein-coupled receptor signaling pathway;GO:0009968//negative regulation of signal transduction;GO:0035556//intracellular signal transduction;GO:0043547//positive regulation of GTPase activity
ncbi_2053	EPHX2	463	408	423	23	26	30	23.589	20.904	21.875	1.162	1.169	1.412	22.1227	1.24767	-4.14822	7.65573e-75	3.89468e-73	epoxide hydrolase 2, transcript variant 2	GO:0006625//protein targeting to peroxisome;GO:0006805//xenobiotic metabolic process;GO:0006874//cellular calcium ion homeostasis;GO:0006954//inflammatory response;GO:0008217//regulation of blood pressure;GO:0009636//response to toxic substance;GO:0010628//positive regulation of gene expression;GO:0016311//dephosphorylation;GO:0017144//drug metabolic process;GO:0019373//epoxygenase P450 pathway;G…
ncbi_224	ALDH3A2	3591	3606	3520	1180	1162	1178	145.626	150.625	149.81	49.512	39.246	41.654	148.687	43.4707	-1.77416	1.12843e-74	5.72368e-73	aldehyde dehydrogenase 3 family member A2, transcript variant 2	GO:0001561//fatty acid alpha-oxidation;GO:0006081//cellular aldehyde metabolic process;GO:0007417//central nervous system development;GO:0007422//peripheral nervous system development;GO:0008544//epidermis development;GO:0030148//sphingolipid biosynthetic process;GO:0033306//phytol metabolic process;GO:0046458//hexadecanal metabolic process;GO:0055114//oxidation-reduction process
ncbi_3241	HPCAL1	897	972	983	4124	5308	4491	74.754	81.028	82.685	335.137	382.356	341.442	79.489	352.978	2.15075	1.23622e-74	6.25199e-73	hippocalcin like 1, transcript variant 3	-
ncbi_84276	NICN1	688	627	653	86	91	66	30.153	27.584	29.023	3.736	3.52	2.672	28.92	3.30933	-3.12746	1.34836e-74	6.79913e-73	nicolin 1, tubulin polyglutamylase complex subunit	-
ncbi_5217	PFN2	3258	3423	3110	824	682	802	258.89	273.703	251.081	65.562	48.197	59.038	261.225	57.599	-2.18118	2.38989e-74	1.19822e-72	profilin 2, transcript variant 2	GO:0010633//negative regulation of epithelial cell migration;GO:0030036//actin cytoskeleton organization;GO:0030833//regulation of actin filament polymerization;GO:0030837//negative regulation of actin filament polymerization;GO:0030838//positive regulation of actin filament polymerization;GO:0032233//positive regulation of actin filament bundle assembly;GO:0032781//positive regulation of ATPase …
ncbi_65108	MARCKSL1	75	53	48	585	682	679	6.861	4.867	4.453	53.047	55.067	57.387	5.39367	55.167	3.35447	2.39016e-74	1.19822e-72	MARCKS like 1, transcript variant 1	GO:0008284//positive regulation of cell proliferation
ncbi_9686	VGLL4	930	921	864	3408	4068	3596	35.974	36.11	34.417	127.897	136.939	126.404	35.5003	130.413	1.87719	3.45907e-74	1.72903e-72	vestigial like family member 4, transcript variant 1	GO:0045892//negative regulation of transcription, DNA-templated
ncbi_8829	NRP1	9793	9704	9429	1834	1219	1493	253.799	252.75	245.815	49.892	29.45	37.664	250.788	39.002	-2.68485	3.99511e-74	1.99119e-72	neuropilin 1, transcript variant 2	GO:0001525//angiogenesis;GO:0001569//branching involved in blood vessel morphogenesis;GO:0001764//neuron migration;GO:0001938//positive regulation of endothelial cell proliferation;GO:0002040//sprouting angiogenesis;GO:0002042//cell migration involved in sprouting angiogenesis;GO:0003148//outflow tract septum morphogenesis;GO:0006930//substrate-dependent cell migration, cell extension;GO:0007165/…
ncbi_415	ARSL	389	409	424	14	14	17	28.136	29.709	30.669	1.028	0.931	1.28	29.5047	1.07967	-4.77229	6.66102e-74	3.3103e-72	arylsulfatase L, transcript variant 2	GO:0001501//skeletal system development
ncbi_10039	PARP3	730	704	754	119	121	134	42.721	41.008	44.415	6.81	6.131	7.023	42.7147	6.65467	-2.68229	7.80021e-74	3.86526e-72	poly(ADP-ribose) polymerase family member 3, transcript variant 1	GO:0000723//telomere maintenance;GO:0006281//DNA repair;GO:0006302//double-strand break repair;GO:0006471//protein ADP-ribosylation;GO:0030592//DNA ADP-ribosylation;GO:0045829//negative regulation of isotype switching;GO:0051106//positive regulation of DNA ligation;GO:0060236//regulation of mitotic spindle organization;GO:0070212//protein poly-ADP-ribosylation;GO:0070213//protein auto-ADP-ribosyl…
ncbi_85407	NKD1	27	19	26	492	399	470	0.224	0.158	0.219	4.048	2.923	3.604	0.200333	3.525	4.13715	1.07528e-73	5.31308e-72	NKD inhibitor of WNT signaling pathway 1	GO:0001754//eye photoreceptor cell differentiation;GO:0007525//somatic muscle development;GO:0016055//Wnt signaling pathway;GO:0030178//negative regulation of Wnt signaling pathway;GO:0045732//positive regulation of protein catabolic process;GO:0090090//negative regulation of canonical Wnt signaling pathway;GO:0090249//regulation of cell motility involved in somitogenic axis elongation;GO:1901231…
ncbi_85004	RERG	602	607	571	83	91	83	39.458	39.207	37.266	5.164	5.06	4.801	38.6437	5.00833	-2.94783	1.08382e-73	5.33991e-72	RAS like estrogen regulated growth inhibitor, transcript variant 2	GO:0007264//small GTPase mediated signal transduction;GO:0007265//Ras protein signal transduction;GO:0008285//negative regulation of cell proliferation;GO:0009725//response to hormone;GO:0030308//negative regulation of cell growth
ncbi_64420	SUSD1	664	669	634	104	98	111	31.166	32.103	30.726	5.027	4.055	4.81	31.3317	4.63067	-2.75833	1.15396e-73	5.66926e-72	sushi domain containing 1, transcript variant 1	-
ncbi_2948	GSTM4	1064	1134	1189	191	192	234	108.971	116.592	123.736	19.547	17.42	22.289	116.433	19.752	-2.55943	1.29775e-73	6.35749e-72	glutathione S-transferase mu 4, transcript variant 1	GO:0006749//glutathione metabolic process;GO:0018916//nitrobenzene metabolic process;GO:0042178//xenobiotic catabolic process;GO:0042759//long-chain fatty acid biosynthetic process;GO:1901687//glutathione derivative biosynthetic process
ncbi_84624	FNDC1	15	7	16	576	438	485	0.342	0.16	0.37	12.982	8.808	10.181	0.290667	10.657	5.19629	1.35733e-73	6.63047e-72	fibronectin type III domain containing 1	-
ncbi_10211	FLOT1	3286	3375	3081	635	804	728	251.079	259.297	238.551	48.76	55.494	53.115	249.642	52.4563	-2.25067	1.48081e-73	7.2132e-72	flotillin 1, transcript variant 2	GO:0001765//membrane raft assembly;GO:0001819//positive regulation of cytokine production;GO:0001934//positive regulation of protein phosphorylation;GO:0002090//regulation of receptor internalization;GO:0007409//axonogenesis;GO:0022617//extracellular matrix disassembly;GO:0032092//positive regulation of protein binding;GO:0032226//positive regulation of synaptic transmission, dopaminergic;GO:0032…
ncbi_3485	IGFBP2	6928	6897	6466	707	1131	881	814.279	824.484	777.928	83.1	110.041	93.172	805.564	95.4377	-3.07737	1.97857e-73	9.61059e-72	insulin like growth factor binding protein 2, transcript variant 1	GO:0007165//signal transduction;GO:0007565//female pregnancy;GO:0007568//aging;GO:0007584//response to nutrient;GO:0009612//response to mechanical stimulus;GO:0010226//response to lithium ion;GO:0032355//response to estradiol;GO:0032526//response to retinoic acid;GO:0032870//cellular response to hormone stimulus;GO:0040008//regulation of growth;GO:0042104//positive regulation of activated T cell …
ncbi_285590	SH3PXD2B	1403	1369	1418	4342	4873	4591	25.508	24.984	26.835	78.385	78.301	77.577	25.7757	78.0877	1.59908	1.95755e-72	9.48172e-71	SH3 and PX domains 2B, transcript variant 1	GO:0001501//skeletal system development;GO:0001654//eye development;GO:0002051//osteoblast fate commitment;GO:0006801//superoxide metabolic process;GO:0007507//heart development;GO:0010628//positive regulation of gene expression;GO:0022617//extracellular matrix disassembly;GO:0040018//positive regulation of multicellular organism growth;GO:0043085//positive regulation of catalytic activity;GO:004…
ncbi_51696	HECA	485	441	446	2377	1926	2296	12.149	11.089	11.33	59.021	42.582	53.136	11.5227	51.5797	2.16233	2.88751e-72	1.39468e-70	hdc homolog, cell cycle regulator	GO:0030323//respiratory tube development;GO:0045930//negative regulation of mitotic cell cycle
ncbi_51635	DHRS7	753	793	785	2891	3514	3383	54.439	57.62	57.6	207.244	224.274	226.023	56.553	219.18	1.95444	3.02641e-72	1.45768e-70	dehydrogenase/reductase 7, transcript variant 2	GO:0055114//oxidation-reduction process
ncbi_58489	ABHD17C	758	798	809	3289	4295	3805	45.406	47.983	49.145	195.293	227.081	210.578	47.5113	210.984	2.15079	6.07347e-72	2.91713e-70	abhydrolase domain containing 17C, depalmitoylase	GO:0002084//protein depalmitoylation;GO:0018345//protein palmitoylation;GO:0099175//regulation of postsynapse organization;GO:1902817//negative regulation of protein localization to microtubule;GO:1905668//positive regulation of protein localization to endosome
ncbi_84795	PYROXD2	554	476	487	48	55	54	31.202	26.878	27.423	2.165	2.184	2.361	28.501	2.23667	-3.67159	7.54486e-72	3.61376e-70	pyridine nucleotide-disulphide oxidoreductase domain 2	GO:0055114//oxidation-reduction process
ncbi_4254	KITLG	6128	6322	6122	682	338	507	159.355	165.048	161.429	17.572	7.788	12.175	161.944	12.5117	-3.69415	1.04531e-71	4.99279e-70	KIT ligand, transcript variant b	GO:0000165//MAPK cascade;GO:0001541//ovarian follicle development;GO:0001755//neural crest cell migration;GO:0002687//positive regulation of leukocyte migration;GO:0002763//positive regulation of myeloid leukocyte differentiation;GO:0007155//cell adhesion;GO:0008284//positive regulation of cell proliferation;GO:0008584//male gonad development;GO:0033026//negative regulation of mast cell apoptotic…
ncbi_83692	CD99L2	2980	2888	2818	762	871	783	118.241	114.999	113.606	30.021	30.646	28.898	115.615	29.855	-1.95329	1.26653e-71	6.03268e-70	CD99 molecule like 2, transcript variant 4	GO:0034109//homotypic cell-cell adhesion;GO:0050904//diapedesis;GO:0072683//T cell extravasation;GO:2000391//positive regulation of neutrophil extravasation;GO:2000409//positive regulation of T cell extravasation
ncbi_79690	GAL3ST4	668	705	722	75	103	103	39.283	41.637	43.057	4.372	5.346	5.596	41.3257	5.10467	-3.01715	1.50326e-71	7.14049e-70	galactose-3-O-sulfotransferase 4	GO:0006790//sulfur compound metabolic process;GO:0007267//cell-cell signaling;GO:0009100//glycoprotein metabolic process;GO:0009247//glycolipid biosynthetic process;GO:0009311//oligosaccharide metabolic process;GO:0030166//proteoglycan biosynthetic process
ncbi_124936	CYB5D2	832	757	739	137	115	133	71.615	67.231	68.79	11.361	9.118	10.906	69.212	10.4617	-2.72591	1.87479e-71	8.88071e-70	cytochrome b5 domain containing 2, transcript variant 2	GO:0045666//positive regulation of neuron differentiation
ncbi_9672	SDC3	6486	6183	6136	1011	1407	1232	180.748	173.161	173.474	27.903	34.554	31.671	175.794	31.376	-2.48616	2.6015e-71	1.22892e-69	syndecan 3	GO:0001523//retinoid metabolic process;GO:0006024//glycosaminoglycan biosynthetic process;GO:0006027//glycosaminoglycan catabolic process;GO:0016477//cell migration;GO:0050900//leukocyte migration
ncbi_79815	NIPAL2	1529	1524	1496	302	209	253	50.276	49.455	49.424	9.65	6.057	7.554	49.7183	7.75367	-2.68083	3.92464e-71	1.84888e-69	NIPA like domain containing 2, transcript variant 1	GO:0015693//magnesium ion transport;GO:1903830//magnesium ion transmembrane transport
ncbi_10130	PDIA6	10924	10553	10642	3554	3560	3847	677.907	657.363	669.758	218.617	195.006	220.578	668.343	211.4	-1.66061	4.47183e-71	2.1009e-69	protein disulfide isomerase family A member 6, transcript variant 1	GO:0006457//protein folding;GO:0036498//IRE1-mediated unfolded protein response;GO:0043687//post-translational protein modification;GO:0044267//cellular protein metabolic process;GO:0045454//cell redox homeostasis;GO:0055114//oxidation-reduction process
ncbi_2946	GSTM2	1988	1932	1986	494	555	555	241.045	235.085	244.139	59.394	59.408	62.211	240.09	60.3377	-1.99244	6.9941e-71	3.27694e-69	glutathione S-transferase mu 2, transcript variant 1	GO:0006749//glutathione metabolic process;GO:0010880//regulation of release of sequestered calcium ion into cytosol by sarcoplasmic reticulum;GO:0010881//regulation of cardiac muscle contraction by regulation of the release of sequestered calcium ion;GO:0014809//regulation of skeletal muscle contraction by regulation of release of sequestered calcium ion;GO:0018916//nitrobenzene metabolic process…
ncbi_715	C1R	27246	27058	27083	4424	6204	4883	1548.53	1543.76	1561.07	249.277	311.257	256.419	1551.12	272.318	-2.50995	8.25399e-71	3.85672e-69	complement C1r, transcript variant 2	GO:0006955//immune response;GO:0006956//complement activation;GO:0006958//complement activation, classical pathway;GO:0030449//regulation of complement activation;GO:0031638//zymogen activation;GO:0045087//innate immune response
ncbi_41	ASIC1	437	440	392	9	13	9	15.848	16.023	14.454	0.345	0.418	0.299	15.4417	0.354	-5.44694	1.33151e-70	6.20469e-69	acid sensing ion channel subunit 1, transcript variant 2	GO:0001662//behavioral fear response;GO:0001975//response to amphetamine;GO:0006814//sodium ion transport;GO:0007165//signal transduction;GO:0007613//memory;GO:0008306//associative learning;GO:0009268//response to pH;GO:0010447//response to acidic pH;GO:0034220//ion transmembrane transport;GO:0035725//sodium ion transmembrane transport;GO:0042391//regulation of membrane potential;GO:0046929//nega…
ncbi_55008	HERC6	1648	1416	1656	218	143	220	75.389	63.872	77.195	9.663	6.645	10.415	72.152	8.90767	-3.01792	1.45404e-70	6.75737e-69	HECT and RLD domain containing E3 ubiquitin protein ligase family member 6, transcript variant 2	GO:0000209//protein polyubiquitination;GO:0002244//hematopoietic progenitor cell differentiation;GO:0009617//response to bacterium
ncbi_23127	COLGALT2	774	775	724	119	110	82	22.632	22.43	21.332	3.529	2.896	2.283	22.1313	2.90267	-2.93064	1.67284e-70	7.75325e-69	collagen beta(1-O)galactosyltransferase 2, transcript variant 2	-
ncbi_5445	PON2	1151	1052	1105	202	185	237	101.916	93.436	98.817	17.726	15.149	19.39	98.0563	17.4217	-2.49273	2.46525e-70	1.13951e-68	paraoxonase 2, transcript variant 1	GO:0006979//response to oxidative stress;GO:0009636//response to toxic substance;GO:0019372//lipoxygenase pathway;GO:0019439//aromatic compound catabolic process
ncbi_9936	CD302	2131	2100	1963	256	134	168	76.821	75.983	71.797	9.222	4.301	5.67	74.867	6.39767	-3.54871	2.98824e-70	1.37755e-68	CD302 molecule, transcript variant 2	GO:0006909//phagocytosis
ncbi_79987	SVEP1	3462	3514	3271	503	299	323	40.117	40.874	38.439	5.778	3.058	3.458	39.81	4.098	-3.28014	3.21217e-70	1.47682e-68	sushi, von Willebrand factor type A, EGF and pentraxin domain containing 1	GO:0007155//cell adhesion
ncbi_1311	COMP	0	3	4	2037	2628	2360	0	0.174	0.234	116.463	133.788	125.761	0.136	125.337	9.84799	3.70657e-70	1.69958e-68	cartilage oligomeric matrix protein	GO:0001501//skeletal system development;GO:0002063//chondrocyte development;GO:0003417//growth plate cartilage development;GO:0006915//apoptotic process;GO:0006986//response to unfolded protein;GO:0009306//protein secretion;GO:0009887//animal organ morphogenesis;GO:0010259//multicellular organism aging;GO:0010260//animal organ senescence;GO:0014829//vascular smooth muscle contraction;GO:0016485//…
ncbi_1317	SLC31A1	771	783	802	3787	3019	3311	22.899	23.343	24.155	111.487	79.138	90.85	23.4657	93.825	1.99942	4.25747e-70	1.947e-68	solute carrier family 31 member 1	GO:0006825//copper ion transport;GO:0006855//drug transmembrane transport;GO:0006878//cellular copper ion homeostasis;GO:0072719//cellular response to cisplatin;GO:0098705//copper ion import across plasma membrane
ncbi_84561	SLC12A8	338	249	293	1567	1708	1529	13.817	10.198	12.213	63.841	61.961	58.06	12.076	61.2873	2.34345	6.84834e-70	3.12353e-68	solute carrier family 12 member 8, transcript variant 2	GO:0006884//cell volume homeostasis;GO:0055064//chloride ion homeostasis;GO:0055075//potassium ion homeostasis;GO:1902476//chloride transmembrane transport;GO:1990573//potassium ion import across plasma membrane
ncbi_10289	EIF1B	808	807	750	3459	4660	3958	115.781	116.075	108.985	491.306	589.362	523.978	113.614	534.882	2.23508	6.87084e-70	3.12551e-68	eukaryotic translation initiation factor 1B	GO:0006413//translational initiation;GO:0006446//regulation of translational initiation
ncbi_4147	MATN2	766	770	698	127	100	124	26.393	26.72	24.486	4.368	3.047	3.97	25.8663	3.795	-2.7689	6.92765e-70	3.14303e-68	matrilin 2, transcript variant 3	GO:0001764//neuron migration;GO:0003429//growth plate cartilage chondrocyte morphogenesis;GO:0007411//axon guidance;GO:0008150//biological_process;GO:0008347//glial cell migration;GO:0031104//dendrite regeneration;GO:0048678//response to axon injury
ncbi_10808	HSPH1	681	666	634	4416	3130	3722	18.477	18.088	17.468	119.164	75.423	93.696	18.011	96.0943	2.41557	1.40225e-69	6.34519e-68	heat shock protein family H (Hsp110) member 1, transcript variant 2	GO:0006898//receptor-mediated endocytosis;GO:0006986//response to unfolded protein;GO:0045345//positive regulation of MHC class I biosynthetic process;GO:0050790//regulation of catalytic activity;GO:0051085//chaperone cofactor-dependent protein refolding;GO:0051135//positive regulation of NK T cell activation;GO:1900034//regulation of cellular response to heat
ncbi_7045	TGFBI	81491	82534	78938	25596	28455	28110	4249.74	4320.4	4174.65	1323.12	1309.73	1354.33	4248.27	1329.06	-1.67647	1.58862e-69	7.16964e-68	transforming growth factor beta induced	GO:0001525//angiogenesis;GO:0002062//chondrocyte differentiation;GO:0007155//cell adhesion;GO:0007162//negative regulation of cell adhesion;GO:0007601//visual perception;GO:0008283//cell proliferation;GO:0030198//extracellular matrix organization;GO:0044267//cellular protein metabolic process;GO:0050896//response to stimulus
ncbi_54541	DDIT4	368	355	417	2307	3566	2956	29.843	28.898	34.294	185.447	255.24	221.469	31.0117	220.719	2.83133	2.28069e-69	1.02661e-67	DNA damage inducible transcript 4	GO:0001666//response to hypoxia;GO:0001764//neuron migration;GO:0006915//apoptotic process;GO:0007420//brain development;GO:0008283//cell proliferation;GO:0010801//negative regulation of peptidyl-threonine phosphorylation;GO:0030182//neuron differentiation;GO:0032006//regulation of TOR signaling;GO:0032007//negative regulation of TOR signaling;GO:0032984//protein-containing complex disassembly;GO…
ncbi_1847	DUSP5	213	247	226	1079	1311	1213	12.162	14.156	13.086	61.068	66.068	63.987	13.1347	63.7077	2.27809	2.93722e-69	1.31868e-67	dual specificity phosphatase 5	GO:0000165//MAPK cascade;GO:0000187//activation of MAPK activity;GO:0000188//inactivation of MAPK activity;GO:0006470//protein dephosphorylation;GO:0016311//dephosphorylation;GO:0035335//peptidyl-tyrosine dephosphorylation;GO:0035970//peptidyl-threonine dephosphorylation
ncbi_501	ALDH7A1	1405	1367	1367	361	317	358	41.707	40.727	41.146	10.621	8.304	9.817	41.1933	9.58067	-2.10421	3.64162e-69	1.63067e-67	aldehyde dehydrogenase 7 family member A1, transcript variant 1	GO:0006081//cellular aldehyde metabolic process;GO:0006554//lysine catabolic process;GO:0007605//sensory perception of sound;GO:0019285//glycine betaine biosynthetic process from choline;GO:0042426//choline catabolic process;GO:0055114//oxidation-reduction process
ncbi_59342	SCPEP1	3249	3142	3130	890	1005	894	240.984	233.924	235.537	65.576	65.549	61.185	236.815	64.1033	-1.88529	3.97271e-69	1.7743e-67	serine carboxypeptidase 1	GO:0042573//retinoic acid metabolic process;GO:0045776//negative regulation of blood pressure;GO:0051603//proteolysis involved in cellular protein catabolic process;GO:0097755//positive regulation of blood vessel diameter
ncbi_23189	KANK1	409	428	451	45	36	37	11.438	12.16	12.793	1.28	0.865	0.984	12.1303	1.043	-3.53981	4.82666e-69	2.15011e-67	KN motif and ankyrin repeat domains 1, transcript variant 3	GO:0008283//cell proliferation;GO:0010977//negative regulation of neuron projection development;GO:0030036//actin cytoskeleton organization;GO:0030177//positive regulation of Wnt signaling pathway;GO:0030336//negative regulation of cell migration;GO:0030837//negative regulation of actin filament polymerization;GO:0035023//regulation of Rho protein signal transduction;GO:0035024//negative regulati…
ncbi_8506	CNTNAP1	1733	1713	1691	242	352	285	44.05	43.778	43.59	6.067	7.903	6.674	43.806	6.88133	-2.67037	4.97938e-69	2.21241e-67	contactin associated protein 1	GO:0002175//protein localization to paranode region of axon;GO:0007010//cytoskeleton organization;GO:0007155//cell adhesion;GO:0007165//signal transduction;GO:0009967//positive regulation of signal transduction;GO:0019227//neuronal action potential propagation;GO:0022010//central nervous system myelination;GO:0022011//myelination in peripheral nervous system;GO:0030913//paranodal junction assembl…
ncbi_23385	NCSTN	3514	3412	3657	1054	1153	1085	176.897	172.33	186.52	52.553	51.419	50.348	178.582	51.44	-1.79563	6.84408e-69	3.03309e-67	nicastrin, transcript variant 2	GO:0002262//myeloid cell homeostasis;GO:0006508//proteolysis;GO:0006509//membrane protein ectodomain proteolysis;GO:0007212//dopamine receptor signaling pathway;GO:0007215//glutamate receptor signaling pathway;GO:0007220//Notch receptor processing;GO:0007611//learning or memory;GO:0016485//protein processing;GO:0021549//cerebellum development;GO:0022010//central nervous system myelination;GO:0030…
ncbi_84695	LOXL3	1031	988	1006	206	241	216	38.507	37.25	37.201	7.529	7.831	7.197	37.6527	7.519	-2.32414	7.0541e-69	3.11813e-67	lysyl oxidase like 3, transcript variant 2	GO:0001837//epithelial to mesenchymal transition;GO:0006897//endocytosis;GO:0006954//inflammatory response;GO:0018057//peptidyl-lysine oxidation;GO:0021510//spinal cord development;GO:0030199//collagen fibril organization;GO:0030324//lung development;GO:0045892//negative regulation of transcription, DNA-templated;GO:0060021//roof of mouth development;GO:0061053//somite development;GO:1905590//fib…
ncbi_3429	IFI27	12312	11049	14071	3060	3110	3143	2991.7	2683.2	3440.15	761.215	692.279	729.13	3038.35	727.541	-2.06219	7.87177e-69	3.47064e-67	interferon alpha inducible protein 27, transcript variant 1	GO:0000122//negative regulation of transcription by RNA polymerase II;GO:0006915//apoptotic process;GO:0016032//viral process;GO:0043161//proteasome-mediated ubiquitin-dependent protein catabolic process;GO:0044827//modulation by host of viral genome replication;GO:0045087//innate immune response;GO:0046825//regulation of protein export from nucleus;GO:0051607//defense response to virus;GO:006033…
ncbi_85439	STON2	426	468	399	23	37	27	7.017	7.372	6.701	0.295	0.68	0.555	7.03	0.51	-3.78496	1.18832e-68	5.22586e-67	stonin 2, transcript variant 2	GO:0002244//hematopoietic progenitor cell differentiation;GO:0030100//regulation of endocytosis;GO:0048488//synaptic vesicle endocytosis;GO:0061024//membrane organization
ncbi_8706	B3GALNT1	620	607	575	62	29	41	25.975	25.641	24.553	2.661	1.049	1.65	25.3897	1.78667	-3.8289	1.27787e-68	5.60536e-67	beta-1,3-N-acetylgalactosaminyltransferase 1 (globoside blood group), transcript variant 5	GO:0006486//protein glycosylation;GO:0006487//protein N-linked glycosylation;GO:0006687//glycosphingolipid metabolic process;GO:0009312//oligosaccharide biosynthetic process
ncbi_9265	CYTH3	3074	3051	3123	983	995	901	96.705	96.35	100.681	30.62	28.667	26.791	97.912	28.6927	-1.7708	1.32674e-68	5.80493e-67	cytohesin 3, transcript variant 2	GO:0032012//regulation of ARF protein signal transduction;GO:0045785//positive regulation of cell adhesion;GO:0048193//Golgi vesicle transport;GO:0090162//establishment of epithelial cell polarity
ncbi_7277	TUBA4A	11	17	22	377	475	501	0.774	1.152	1.512	25.701	28.828	31.929	1.146	28.8193	4.65236	1.80947e-68	7.89692e-67	tubulin alpha 4a, transcript variant 2	GO:0000086//G2/M transition of mitotic cell cycle;GO:0000226//microtubule cytoskeleton organization;GO:0000278//mitotic cell cycle;GO:0002576//platelet degranulation;GO:0007017//microtubule-based process;GO:0010389//regulation of G2/M transition of mitotic cell cycle;GO:0097711//ciliary basal body-plasma membrane docking
ncbi_2305	FOXM1	1018	944	1073	189	195	222	40.452	37.658	43.146	7.437	6.822	8.166	40.4187	7.475	-2.43488	2.49777e-68	1.08732e-66	forkhead box M1, transcript variant 4	GO:0000086//G2/M transition of mitotic cell cycle;GO:0000122//negative regulation of transcription by RNA polymerase II;GO:0006281//DNA repair;GO:0006978//DNA damage response, signal transduction by p53 class mediator resulting in transcription of p21 class mediator;GO:0008284//positive regulation of cell proliferation;GO:0032873//negative regulation of stress-activated MAPK cascade;GO:0045892//n…
ncbi_5329	PLAUR	697	658	728	2771	3526	3411	73.35	70.29	77.702	287.137	325.654	330.136	73.7807	314.309	2.09087	7.62161e-68	3.30944e-66	plasminogen activator, urokinase receptor, transcript variant 2	GO:0001934//positive regulation of protein phosphorylation;GO:0006935//chemotaxis;GO:0007165//signal transduction;GO:0007596//blood coagulation;GO:0030162//regulation of proteolysis;GO:0038195//urokinase plasminogen activator signaling pathway;GO:0042730//fibrinolysis;GO:0043066//negative regulation of apoptotic process;GO:0043312//neutrophil degranulation;GO:0043388//positive regulation of DNA b…
ncbi_5257	PHKB	967	889	953	181	130	149	24.797	22.849	24.791	4.568	2.955	3.546	24.1457	3.68967	-2.7102	8.11744e-68	3.51585e-66	phosphorylase kinase regulatory subunit beta, transcript variant 1	GO:0005977//glycogen metabolic process;GO:0005980//glycogen catabolic process;GO:0006091//generation of precursor metabolites and energy;GO:0006468//protein phosphorylation
ncbi_5414	SEPTIN4	524	482	513	44	66	50	51.234	47.585	50.523	3.994	5.417	4.399	49.7807	4.60333	-3.43483	1.46672e-67	6.33673e-66	septin 4, transcript variant 13	GO:0006915//apoptotic process;GO:0007420//brain development;GO:0017157//regulation of exocytosis;GO:0030382//sperm mitochondrion organization;GO:0031398//positive regulation of protein ubiquitination;GO:0042981//regulation of apoptotic process;GO:0043065//positive regulation of apoptotic process;GO:0048240//sperm capacitation;GO:0051260//protein homooligomerization;GO:0061640//cytoskeleton-depend…
ncbi_146227	BEAN1	0	5	7	799	735	853	0	0.245	0.324	39.237	32.318	39.189	0.189667	36.9147	7.60458	1.75545e-67	7.54919e-66	brain expressed associated with NEDD4 1, transcript variant 2	-
ncbi_55268	ECHDC2	730	808	817	138	157	136	38	37.603	41.91	6.749	9.678	7.243	39.171	7.89	-2.31169	1.75614e-67	7.54919e-66	enoyl-CoA hydratase domain containing 2, transcript variant 1	GO:0006635//fatty acid beta-oxidation
ncbi_10252	SPRY1	10	11	12	455	361	413	0.548	0.557	0.678	23.458	17.346	19.91	0.594333	20.238	5.08965	2.00367e-67	8.59179e-66	sprouty RTK signaling antagonist 1, transcript variant 1	GO:0000132//establishment of mitotic spindle orientation;GO:0001656//metanephros development;GO:0001657//ureteric bud development;GO:0001759//organ induction;GO:0008285//negative regulation of cell proliferation;GO:0034260//negative regulation of GTPase activity;GO:0040037//negative regulation of fibroblast growth factor receptor signaling pathway;GO:0042059//negative regulation of epidermal grow…
ncbi_28514	DLL1	175	181	176	844	1028	962	6.563	6.846	6.724	31.406	34.05	33.346	6.711	32.934	2.29498	2.13622e-67	9.1374e-66	delta like canonical Notch ligand 1	GO:0001709//cell fate determination;GO:0001756//somitogenesis;GO:0001757//somite specification;GO:0001947//heart looping;GO:0002315//marginal zone B cell differentiation;GO:0003323//type B pancreatic cell development;GO:0007219//Notch signaling pathway;GO:0007368//determination of left/right symmetry;GO:0007386//compartment pattern specification;GO:0008217//regulation of blood pressure;GO:0008284…
ncbi_2026	ENO2	681	635	608	3741	6084	5118	41.985	39.297	38.013	228.619	331.062	291.515	39.765	283.732	2.83496	3.04971e-67	1.30123e-65	enolase 2	GO:0006094//gluconeogenesis;GO:0006096//glycolytic process;GO:0061621//canonical glycolysis
ncbi_6659	SOX4	276	280	269	1298	1115	1295	8.017	8.164	7.924	37.373	28.586	34.752	8.035	33.5703	2.06282	4.2269e-67	1.79905e-65	SRY-box transcription factor 4	GO:0001501//skeletal system development;GO:0001841//neural tube formation;GO:0002328//pro-B cell differentiation;GO:0003183//mitral valve morphogenesis;GO:0003211//cardiac ventricle formation;GO:0003215//cardiac right ventricle morphogenesis;GO:0003289//atrial septum primum morphogenesis;GO:0003357//noradrenergic neuron differentiation;GO:0006355//regulation of transcription, DNA-templated;GO:000…
ncbi_5737	PTGFR	1989	1992	1939	346	212	268	51.686	51.901	51.021	10.113	4.874	6.45	51.536	7.14567	-2.85044	4.58449e-67	1.94643e-65	prostaglandin F receptor, transcript variant 1	GO:0006954//inflammatory response;GO:0007186//G protein-coupled receptor signaling pathway;GO:0007189//adenylate cyclase-activating G protein-coupled receptor signaling pathway;GO:0007204//positive regulation of cytosolic calcium ion concentration;GO:0007567//parturition;GO:0008284//positive regulation of cell proliferation;GO:0010628//positive regulation of gene expression;GO:0032355//response t…
ncbi_80022	MYO15B	1552	1519	1476	221	303	301	32.092	31.322	31.208	4.325	5.581	5.543	31.5407	5.14967	-2.61466	5.0766e-67	2.15005e-65	myosin XVB, transcript variant 2	-
ncbi_29906	ST8SIA5	87	92	88	534	570	583	0.885	0.94	0.908	5.375	5.102	5.475	0.911	5.31733	2.54518	9.04618e-67	3.82185e-65	ST8 alpha-N-acetyl-neuraminide alpha-2,8-sialyltransferase 5, transcript variant 1	GO:0005975//carbohydrate metabolic process;GO:0006486//protein glycosylation;GO:0006688//glycosphingolipid biosynthetic process;GO:0097503//sialylation
ncbi_122953	JDP2	1215	1199	1151	269	308	295	41.615	41.277	40.185	9.339	9.017	9.301	41.0257	9.219	-2.15384	1.21094e-66	5.10348e-65	Jun dimerization protein 2, transcript variant 2	GO:0000122//negative regulation of transcription by RNA polymerase II;GO:0031065//positive regulation of histone deacetylation;GO:0045599//negative regulation of fat cell differentiation
ncbi_2260	FGFR1	8781	8604	8540	22220	23309	23816	253.254	248.271	252.877	676.898	625.286	671.962	251.467	658.049	1.38782	1.35373e-66	5.69127e-65	fibroblast growth factor receptor 1, transcript variant 10	GO:0000122//negative regulation of transcription by RNA polymerase II;GO:0000165//MAPK cascade;GO:0001501//skeletal system development;GO:0001525//angiogenesis;GO:0001657//ureteric bud development;GO:0001701//in utero embryonic development;GO:0001759//organ induction;GO:0001764//neuron migration;GO:0002053//positive regulation of mesenchymal cell proliferation;GO:0002062//chondrocyte differentiat…
ncbi_2519	FUCA2	3543	3493	3500	1165	1130	1229	210.1	207.918	210.476	68.479	59.143	67.331	209.498	64.9843	-1.68877	3.19862e-66	1.34147e-64	alpha-L-fucosidase 2	GO:0006004//fucose metabolic process;GO:0009617//response to bacterium;GO:0016139//glycoside catabolic process;GO:0043312//neutrophil degranulation;GO:0043687//post-translational protein modification;GO:0044267//cellular protein metabolic process;GO:2000535//regulation of entry of bacterium into host cell
ncbi_3783	KCNN4	6	2	4	714	717	777	0.456	0.27	0.358	51.427	47.199	52.328	0.361333	50.318	7.1216	3.29675e-66	1.37926e-64	potassium calcium-activated channel subfamily N member 4	GO:0002376//immune system process;GO:0006813//potassium ion transport;GO:0006816//calcium ion transport;GO:0006884//cell volume homeostasis;GO:0006952//defense response;GO:0030322//stabilization of membrane potential;GO:0045332//phospholipid translocation;GO:0046541//saliva secretion;GO:0050714//positive regulation of protein secretion;GO:0050862//positive regulation of T cell receptor signaling …
ncbi_51816	ADA2	532	484	484	57	70	66	20.999	19.177	19.374	2.23	2.439	2.407	19.85	2.35867	-3.0731	3.88478e-66	1.62133e-64	adenosine deaminase 2, transcript variant 3	GO:0006154//adenosine catabolic process;GO:0007165//signal transduction;GO:0007275//multicellular organism development;GO:0043312//neutrophil degranulation;GO:0044267//cellular protein metabolic process;GO:0046103//inosine biosynthetic process
ncbi_3732	CD82	615	653	711	2506	3036	2780	39.322	41.92	46.11	158.871	171.391	164.147	42.4507	164.803	1.95688	4.15375e-66	1.72939e-64	CD82 molecule, transcript variant 2	-
ncbi_7097	TLR2	255	219	260	1459	1183	1248	8.997	7.623	9.177	54.178	39.178	43.291	8.599	45.549	2.40518	1.08275e-65	4.49708e-64	toll like receptor 2, transcript variant 1	GO:0001666//response to hypoxia;GO:0001774//microglial cell activation;GO:0001775//cell activation;GO:0002224//toll-like receptor signaling pathway;GO:0002374//cytokine secretion involved in immune response;GO:0002755//MyD88-dependent toll-like receptor signaling pathway;GO:0006691//leukotriene metabolic process;GO:0006915//apoptotic process;GO:0006954//inflammatory response;GO:0006955//immune re…
ncbi_4010	LMX1B	4798	4642	4437	604	928	744	107.799	104.652	101.065	13.448	18.402	15.447	104.505	15.7657	-2.72872	2.06462e-65	8.55449e-64	LIM homeobox transcription factor 1 beta, transcript variant 3	GO:0001701//in utero embryonic development;GO:0006355//regulation of transcription, DNA-templated;GO:0007275//multicellular organism development;GO:0009953//dorsal/ventral pattern formation;GO:0030182//neuron differentiation;GO:0045944//positive regulation of transcription by RNA polymerase II;GO:0071542//dopaminergic neuron differentiation
ncbi_2258	FGF13	607	614	585	106	111	96	4.386	4.453	4.286	0.765	0.71	0.643	4.375	0.706	-2.63154	2.73226e-65	1.12935e-63	fibroblast growth factor 13, transcript variant 4	GO:0000165//MAPK cascade;GO:0001764//neuron migration;GO:0006814//sodium ion transport;GO:0007026//negative regulation of microtubule depolymerization;GO:0007165//signal transduction;GO:0007267//cell-cell signaling;GO:0007399//nervous system development;GO:0007612//learning;GO:0007613//memory;GO:0021766//hippocampus development;GO:0021795//cerebral cortex cell migration;GO:0032147//activation of …
ncbi_23324	MAN2B2	2007	1854	1967	391	500	455	55.342	51.317	55.032	10.687	12.169	11.591	53.897	11.4823	-2.23079	7.99894e-65	3.29836e-63	mannosidase alpha class 2B member 2, transcript variant 2	GO:0006013//mannose metabolic process;GO:0006517//protein deglycosylation;GO:0009313//oligosaccharide catabolic process
ncbi_10628	TXNIP	5895	5840	5599	1743	1937	1950	286.999	285.445	276.432	84.114	83.416	87.86	282.959	85.13	-1.73285	8.06294e-65	3.3168e-63	thioredoxin interacting protein, transcript variant 2	GO:0000122//negative regulation of transcription by RNA polymerase II;GO:0006606//protein import into nucleus;GO:0007049//cell cycle;GO:0009612//response to mechanical stimulus;GO:0009749//response to glucose;GO:0030216//keratinocyte differentiation;GO:0032355//response to estradiol;GO:0032570//response to progesterone;GO:0042127//regulation of cell proliferation;GO:0042542//response to hydrogen …
ncbi_6574	SLC20A1	2507	2525	2480	10349	8657	11161	107.542	108.724	107.884	440.046	327.764	442.322	108.05	403.377	1.90043	1.0046e-64	4.1227e-63	solute carrier family 20 member 1	GO:0006796//phosphate-containing compound metabolic process;GO:0006811//ion transport;GO:0031214//biomineral tissue development;GO:0035435//phosphate ion transmembrane transport;GO:0035725//sodium ion transmembrane transport;GO:0043123//positive regulation of I-kappaB kinase/NF-kappaB signaling
ncbi_9244	CRLF1	2	3	2	1545	1949	1696	0.162	0.245	0.165	124.408	139.742	127.286	0.190667	130.479	9.41855	2.02128e-64	8.27522e-63	cytokine receptor like factor 1	GO:0001657//ureteric bud development;GO:0008284//positive regulation of cell proliferation;GO:0019221//cytokine-mediated signaling pathway;GO:0042531//positive regulation of tyrosine phosphorylation of STAT protein;GO:0043524//negative regulation of neuron apoptotic process;GO:0070106//interleukin-27-mediated signaling pathway;GO:2000672//negative regulation of motor neuron apoptotic process
ncbi_5322	PLA2G5	506	517	445	3	5	10	36.892	37.907	32.923	0.172	0.325	0.642	35.9073	0.379667	-6.5634	2.12584e-64	8.68262e-63	phospholipase A2 group V	GO:0006644//phospholipid metabolic process;GO:0006654//phosphatidic acid biosynthetic process;GO:0006663//platelet activating factor biosynthetic process;GO:0010518//positive regulation of phospholipase activity;GO:0016042//lipid catabolic process;GO:0019370//leukotriene biosynthetic process;GO:0034097//response to cytokine;GO:0036148//phosphatidylglycerol acyl-chain remodeling;GO:0036149//phosph…
ncbi_9466	IL27RA	57	65	64	452	457	490	2.733	3.128	3.112	21.48	19.338	21.703	2.991	20.8403	2.80068	3.12249e-64	1.27231e-62	interleukin 27 receptor subunit alpha	GO:0002827//positive regulation of T-helper 1 type immune response;GO:0002829//negative regulation of type 2 immune response;GO:0006955//immune response;GO:0007166//cell surface receptor signaling pathway;GO:0032729//positive regulation of interferon-gamma production;GO:0048302//regulation of isotype switching to IgG isotypes;GO:0050830//defense response to Gram-positive bacterium;GO:0070106//int…
ncbi_1435	CSF1	3064	2889	3194	713	871	802	112.287	106.597	120.64	27.63	29.273	28.613	113.175	28.5053	-1.98925	3.87933e-64	1.57695e-62	colony stimulating factor 1, transcript variant 1	GO:0001954//positive regulation of cell-matrix adhesion;GO:0002158//osteoclast proliferation;GO:0002931//response to ischemia;GO:0003006//developmental process involved in reproduction;GO:0006954//inflammatory response;GO:0007169//transmembrane receptor protein tyrosine kinase signaling pathway;GO:0008283//cell proliferation;GO:0008284//positive regulation of cell proliferation;GO:0010628//positi…
ncbi_23231	SEL1L3	803	824	824	184	195	180	25.932	26.753	27.054	5.828	5.529	5.422	26.5797	5.593	-2.24863	3.91584e-64	1.58804e-62	SEL1L family member 3, transcript variant 2	-
ncbi_51429	SNX9	1314	1311	1285	5043	4591	4177	44.08	44.118	43.715	167.663	135.931	129.429	43.971	144.341	1.71486	4.2887e-64	1.73516e-62	sorting nexin 9	GO:0000281//mitotic cytokinesis;GO:0006886//intracellular protein transport;GO:0006897//endocytosis;GO:0006898//receptor-mediated endocytosis;GO:0016197//endosomal transport;GO:0030838//positive regulation of actin filament polymerization;GO:0032461//positive regulation of protein oligomerization;GO:0036089//cleavage furrow formation;GO:0043547//positive regulation of GTPase activity;GO:0045860//…
ncbi_1522	CTSZ	10297	9971	10310	2413	3031	2826	969.58	942.432	984.493	225.219	251.901	245.842	965.502	240.987	-2.00232	5.25058e-64	2.11934e-62	cathepsin Z	GO:0002003//angiotensin maturation;GO:0006508//proteolysis;GO:0006888//ER to Golgi vesicle-mediated transport;GO:0010757//negative regulation of plasminogen activation;GO:0010977//negative regulation of neuron projection development;GO:0032091//negative regulation of protein binding;GO:0043312//neutrophil degranulation;GO:0043525//positive regulation of neuron apoptotic process;GO:0048208//COPII …
ncbi_223	ALDH9A1	2450	2252	2349	730	645	684	144.655	133.262	140.59	42.648	33.566	37.264	139.502	37.826	-1.88284	6.14002e-64	2.47254e-62	aldehyde dehydrogenase 9 family member A1, transcript variant 1	GO:0006081//cellular aldehyde metabolic process;GO:0042136//neurotransmitter biosynthetic process;GO:0042445//hormone metabolic process;GO:0045329//carnitine biosynthetic process;GO:0055114//oxidation-reduction process
ncbi_84879	MFSD2A	8	12	12	353	497	413	0.605	0.8	0.808	23.305	29.166	25.358	0.737667	25.943	5.13623	1.00023e-63	4.01845e-62	major facilitator superfamily domain containing 2A, transcript variant 1	GO:0006656//phosphatidylcholine biosynthetic process;GO:0008643//carbohydrate transport;GO:0015908//fatty acid transport;GO:0021766//hippocampus development;GO:0045056//transcytosis;GO:0051977//lysophospholipid transport;GO:0055085//transmembrane transport;GO:0060856//establishment of blood-brain barrier;GO:0071702//organic substance transport;GO:1990379//lipid transport across blood brain barrier
ncbi_10950	BTG3	469	459	458	1586	1610	1775	45.738	45.302	45.526	154.891	140.559	162.538	45.522	152.663	1.74571	1.13077e-63	4.5323e-62	BTG anti-proliferation factor 3, transcript variant 1	GO:0008285//negative regulation of cell proliferation;GO:0045930//negative regulation of mitotic cell cycle
ncbi_348	APOE	7	18	16	456	729	477	0.849	2.192	1.968	54.668	77.683	53.229	1.66967	61.86	5.21137	1.33183e-63	5.32576e-62	apolipoprotein E, transcript variant 2	GO:0000302//response to reactive oxygen species;GO:0001523//retinoid metabolic process;GO:0001937//negative regulation of endothelial cell proliferation;GO:0002021//response to dietary excess;GO:0006357//regulation of transcription by RNA polymerase II;GO:0006641//triglyceride metabolic process;GO:0006695//cholesterol biosynthetic process;GO:0006707//cholesterol catabolic process;GO:0006874//cell…
ncbi_150094	SIK1	22	17	18	319	385	379	0.665	0.499	0.561	9.427	10.152	10.435	0.575	10.0047	4.12097	1.82321e-63	7.27382e-62	salt inducible kinase 1	GO:0002028//regulation of sodium ion transport;GO:0006468//protein phosphorylation;GO:0007049//cell cycle;GO:0007346//regulation of mitotic cell cycle;GO:0010830//regulation of myotube differentiation;GO:0010868//negative regulation of triglyceride biosynthetic process;GO:0032007//negative regulation of TOR signaling;GO:0032792//negative regulation of CREB transcription factor activity;GO:0035556…
ncbi_112399	EGLN3	53	50	47	421	430	500	2.77	2.623	2.491	21.969	20.035	24.424	2.628	22.1427	3.07479	2.6164e-63	1.04141e-61	egl-9 family hypoxia inducible factor 3, transcript variant 2	GO:0001666//response to hypoxia;GO:0006915//apoptotic process;GO:0006919//activation of cysteine-type endopeptidase activity involved in apoptotic process;GO:0006974//cellular response to DNA damage stimulus;GO:0018126//protein hydroxylation;GO:0018401//peptidyl-proline hydroxylation to 4-hydroxy-L-proline;GO:0042127//regulation of cell proliferation;GO:0043523//regulation of neuron apoptotic pro…
ncbi_54510	PCDH18	4688	4510	4726	747	420	541	117.537	113.515	119.797	18.615	8.964	12.184	116.95	13.2543	-3.14135	3.133e-63	1.24416e-61	protocadherin 18, transcript variant 2	GO:0007155//cell adhesion;GO:0007156//homophilic cell adhesion via plasma membrane adhesion molecules;GO:0007420//brain development
ncbi_55638	SYBU	374	361	352	8	10	9	18.81	18.322	17.404	0.433	0.445	0.419	18.1787	0.432333	-5.39396	4.4001e-63	1.74331e-61	syntabulin, transcript variant 7	GO:0019896//axonal transport of mitochondrion;GO:0035774//positive regulation of insulin secretion involved in cellular response to glucose stimulus;GO:0060025//regulation of synaptic activity;GO:0060074//synapse maturation;GO:1990048//anterograde neuronal dense core vesicle transport
ncbi_56548	CHST7	520	576	535	68	83	56	30.694	34.128	32.025	3.979	4.324	3.054	32.2823	3.78567	-3.09213	7.69503e-63	3.04175e-61	carbohydrate sulfotransferase 7	GO:0005976//polysaccharide metabolic process;GO:0006044//N-acetylglucosamine metabolic process;GO:0006790//sulfur compound metabolic process;GO:0030206//chondroitin sulfate biosynthetic process
ncbi_2289	FKBP5	1372	1399	1350	312	221	251	51.428	52.646	51.402	11.627	7.357	8.712	51.8253	9.232	-2.48894	8.40795e-63	3.31594e-61	FKBP prolyl isomerase 5, transcript variant 2	GO:0000413//protein peptidyl-prolyl isomerization;GO:0006457//protein folding;GO:0009617//response to bacterium;GO:0061077//chaperone-mediated protein folding
ncbi_10370	CITED2	3171	2926	3161	771	923	871	188.277	174.387	190.33	45.376	48.37	47.778	184.331	47.1747	-1.96622	1.20035e-62	4.72313e-61	Cbp/p300 interacting transactivator with Glu/Asp rich carboxy-terminal domain 2, transcript variant 2	GO:0000122//negative regulation of transcription by RNA polymerase II;GO:0001666//response to hypoxia;GO:0001889//liver development;GO:0003151//outflow tract morphogenesis;GO:0003156//regulation of animal organ formation;GO:0006357//regulation of transcription by RNA polymerase II;GO:0007368//determination of left/right symmetry;GO:0007507//heart development;GO:0007530//sex determination;GO:00082…
ncbi_285362	SUMF1	848	920	835	197	197	204	56.797	60.851	56.771	12.821	11.736	12.405	58.1397	12.3207	-2.23844	1.23225e-62	4.83757e-61	sulfatase modifying factor 1, transcript variant 2	GO:0006687//glycosphingolipid metabolic process;GO:0018158//protein oxidation;GO:0043687//post-translational protein modification
ncbi_84892	POMGNT2	404	332	376	23	29	27	22.412	18.447	21.173	1.266	1.421	1.385	20.6773	1.35733	-3.9292	1.48213e-62	5.80528e-61	protein O-linked mannose N-acetylglucosaminyltransferase 2 (beta 1,4-)	GO:0001764//neuron migration;GO:0006493//protein O-linked glycosylation;GO:0035269//protein O-linked mannosylation
ncbi_8611	PLPP1	1746	1730	1652	466	506	520	160.419	159.211	153.837	42.491	40.998	44.212	157.822	42.567	-1.89049	1.75346e-62	6.85243e-61	phospholipid phosphatase 1, transcript variant 1	GO:0006470//protein dephosphorylation;GO:0006629//lipid metabolic process;GO:0006644//phospholipid metabolic process;GO:0007205//protein kinase C-activating G protein-coupled receptor signaling pathway;GO:0008285//negative regulation of cell proliferation;GO:0008354//germ cell migration;GO:0019216//regulation of lipid metabolic process;GO:0030148//sphingolipid biosynthetic process;GO:0030518//int…
ncbi_254295	PHYHD1	320	362	321	16	17	15	24.974	31.613	26.725	1.099	1.037	1.371	27.7707	1.169	-4.57021	2.29083e-62	8.93216e-61	phytanoyl-CoA dioxygenase domain containing 1, transcript variant 1	GO:0055114//oxidation-reduction process
ncbi_80832	APOL4	430	429	417	30	45	49	19.018	19.422	18.678	1.247	1.848	1.992	19.0393	1.69567	-3.48906	2.62626e-62	1.02168e-60	apolipoprotein L4, transcript variant d	GO:0006629//lipid metabolic process;GO:0006869//lipid transport;GO:0042157//lipoprotein metabolic process
ncbi_6526	SLC5A3	407	371	400	7181	3553	4313	4.977	4.554	4.96	87.04	38.346	48.725	4.83033	58.037	3.58678	2.79493e-62	1.08485e-60	solute carrier family 5 member 3	GO:0006020//inositol metabolic process;GO:0006814//sodium ion transport;GO:0007422//peripheral nervous system development;GO:0015798//myo-inositol transport;GO:0043576//regulation of respiratory gaseous exchange;GO:1904659//glucose transmembrane transport
ncbi_11113	CIT	1308	1137	1239	315	283	277	23.483	20.226	22.794	5.498	4.46	4.701	22.1677	4.88633	-2.18163	7.35726e-62	2.84928e-60	citron rho-interacting serine/threonine kinase, transcript variant 1	GO:0000086//G2/M transition of mitotic cell cycle;GO:0000278//mitotic cell cycle;GO:0000281//mitotic cytokinesis;GO:0001889//liver development;GO:0007030//Golgi organization;GO:0008064//regulation of actin polymerization or depolymerization;GO:0018107//peptidyl-threonine phosphorylation;GO:0030866//cortical actin cytoskeleton organization;GO:0031032//actomyosin structure organization;GO:0032467//…
ncbi_79625	NDNF	4480	4631	4653	1189	896	895	218.601	227.219	230.111	57.438	40.035	41.115	225.31	46.196	-2.28607	7.66499e-62	2.96179e-60	neuron derived neurotrophic factor	GO:0001525//angiogenesis;GO:0001764//neuron migration;GO:0002931//response to ischemia;GO:0007263//nitric oxide mediated signal transduction;GO:0010811//positive regulation of cell-substrate adhesion;GO:0010976//positive regulation of neuron projection development;GO:0019800//peptide cross-linking via chondroitin 4-sulfate glycosaminoglycan;GO:0030198//extracellular matrix organization;GO:0043524…
ncbi_57134	MAN1C1	568	551	580	88	105	101	29.18	30.257	30.31	4.73	5.345	5.03	29.9157	5.035	-2.57084	9.64931e-62	3.72018e-60	mannosidase alpha class 1C member 1, transcript variant 2	GO:0006487//protein N-linked glycosylation;GO:0006491//N-glycan processing;GO:1904381//Golgi apparatus mannose trimming
ncbi_54205	CYCS	921	866	845	2728	2776	3039	23.98	22.633	22.311	70.405	63.793	73.101	22.9747	69.0997	1.58863	5.40765e-61	2.08019e-59	cytochrome c, somatic	GO:0006122//mitochondrial electron transport, ubiquinol to cytochrome c;GO:0006123//mitochondrial electron transport, cytochrome c to oxygen;GO:0006470//protein dephosphorylation;GO:0006915//apoptotic process;GO:0007005//mitochondrion organization;GO:0008635//activation of cysteine-type endopeptidase activity involved in apoptotic process by cytochrome c;GO:0034599//cellular response to oxidative…
ncbi_81493	SYNC	833	789	831	148	95	105	34.275	32.377	34.191	5.998	3.403	3.96	33.6143	4.45367	-2.91601	6.07783e-61	2.33278e-59	syncoilin, intermediate filament protein, transcript variant 2	GO:0045103//intermediate filament-based process
ncbi_8450	CUL4B	4265	4369	4173	1012	696	856	127.455	131.689	125.347	29.558	18.951	23.811	128.164	24.1067	-2.41048	8.84094e-61	3.38574e-59	cullin 4B, transcript variant 2	GO:0000082//G1/S transition of mitotic cell cycle;GO:0000715//nucleotide-excision repair, DNA damage recognition;GO:0000717//nucleotide-excision repair, DNA duplex unwinding;GO:0006283//transcription-coupled nucleotide-excision repair;GO:0006293//nucleotide-excision repair, preincision complex stabilization;GO:0006294//nucleotide-excision repair, preincision complex assembly;GO:0006295//nucleotid…
ncbi_4860	PNP	248	255	283	1178	1562	1444	23.747	24.51	27.481	111.811	132.012	127.744	25.246	123.856	2.29453	1.62573e-60	6.21209e-59	purine nucleoside phosphorylase	GO:0006139//nucleobase-containing compound metabolic process;GO:0006148//inosine catabolic process;GO:0006195//purine nucleotide catabolic process;GO:0006738//nicotinamide riboside catabolic process;GO:0006955//immune response;GO:0009165//nucleotide biosynthetic process;GO:0034418//urate biosynthetic process;GO:0042102//positive regulation of T cell proliferation;GO:0042493//response to drug;GO:0…
ncbi_4684	NCAM1	4528	4285	4689	1347	1340	1129	112.884	107.402	118.351	32.713	30.174	26.548	112.879	29.8117	-1.92083	1.65238e-60	6.29991e-59	neural cell adhesion molecule 1, transcript variant 1	GO:0000165//MAPK cascade;GO:0007155//cell adhesion;GO:0007411//axon guidance;GO:0046718//viral entry into host cell;GO:0060333//interferon-gamma-mediated signaling pathway;GO:0071679//commissural neuron axon guidance;GO:2001260//regulation of semaphorin-plexin signaling pathway
ncbi_5087	PBX1	1395	1258	1307	334	261	296	30.116	27.044	28.322	7.129	6.662	6.632	28.494	6.80767	-2.06543	2.08571e-60	7.93447e-59	PBX homeobox 1, transcript variant 2	GO:0001658//branching involved in ureteric bud morphogenesis;GO:0006694//steroid biosynthetic process;GO:0007221//positive regulation of transcription of Notch receptor target;GO:0007548//sex differentiation;GO:0008284//positive regulation of cell proliferation;GO:0009952//anterior/posterior pattern specification;GO:0009954//proximal/distal pattern formation;GO:0010971//positive regulation of G2/…
ncbi_54757	FAM20A	2167	2091	2066	223	379	271	81.262	85.19	84.797	8.683	14.462	9.675	83.7497	10.94	-2.93647	2.50206e-60	9.49735e-59	FAM20A golgi associated secretory pathway pseudokinase, transcript variant 3	GO:0001934//positive regulation of protein phosphorylation;GO:0006468//protein phosphorylation;GO:0009617//response to bacterium;GO:0031214//biomineral tissue development;GO:0044691//tooth eruption;GO:0055074//calcium ion homeostasis;GO:0070166//enamel mineralization;GO:0071902//positive regulation of protein serine/threonine kinase activity
ncbi_7345	UCHL1	3849	3784	4050	834	1084	1001	493.532	487.031	526.627	106.001	122.678	118.58	502.397	115.753	-2.11778	2.83166e-60	1.07248e-58	ubiquitin C-terminal hydrolase L1	GO:0002931//response to ischemia;GO:0007412//axon target recognition;GO:0007628//adult walking behavior;GO:0008283//cell proliferation;GO:0016241//regulation of macroautophagy;GO:0016579//protein deubiquitination;GO:0019233//sensory perception of pain;GO:0019896//axonal transport of mitochondrion;GO:0042755//eating behavior;GO:0043161//proteasome-mediated ubiquitin-dependent protein catabolic pro…
ncbi_4016	LOXL1	3540	3701	3369	777	915	994	214.435	225.511	206.286	47.294	52.241	56.824	215.411	52.1197	-2.04719	2.92542e-60	1.10555e-58	lysyl oxidase like 1	GO:0018057//peptidyl-lysine oxidation;GO:0018277//protein deamination;GO:0030198//extracellular matrix organization;GO:0032496//response to lipopolysaccharide;GO:0035904//aorta development;GO:0055114//oxidation-reduction process
ncbi_6281	S100A10	7058	7086	6994	1631	2117	1822	1487.65	1499.2	1494.95	340.761	393.833	354.797	1493.93	363.13	-2.04056	6.30041e-60	2.37578e-58	S100 calcium binding protein A10	GO:0001765//membrane raft assembly;GO:0006900//vesicle budding from membrane;GO:0042493//response to drug;GO:0043547//positive regulation of GTPase activity;GO:0051099//positive regulation of binding;GO:0051290//protein heterotetramerization;GO:0051496//positive regulation of stress fiber assembly;GO:0051894//positive regulation of focal adhesion assembly;GO:0072659//protein localization to plasm…
ncbi_3675	ITGA3	333	312	327	1389	1888	1746	9.633	9.274	9.593	39.892	48.518	47.09	9.5	45.1667	2.24926	6.58633e-60	2.47816e-58	integrin subunit alpha 3	GO:0001764//neuron migration;GO:0007160//cell-matrix adhesion;GO:0007229//integrin-mediated signaling pathway;GO:0007507//heart development;GO:0007613//memory;GO:0010628//positive regulation of gene expression;GO:0010634//positive regulation of epithelial cell migration;GO:0010811//positive regulation of cell-substrate adhesion;GO:0010976//positive regulation of neuron projection development;GO:0…
ncbi_92126	DSEL	2330	2231	2083	603	484	482	35.564	34.181	32.242	9.123	6.52	6.797	33.9957	7.48	-2.18424	7.20246e-60	2.70407e-58	dermatan sulfate epimerase like	GO:0030204//chondroitin sulfate metabolic process;GO:0030208//dermatan sulfate biosynthetic process
ncbi_84812	PLCD4	333	332	380	9	21	19	15.422	15.199	17.628	0.428	0.846	0.863	16.083	0.712333	-4.49684	9.72559e-60	3.64339e-58	phospholipase C delta 4	GO:0007340//acrosome reaction;GO:0016042//lipid catabolic process;GO:0032959//inositol trisphosphate biosynthetic process;GO:0035556//intracellular signal transduction;GO:0043647//inositol phosphate metabolic process;GO:0046488//phosphatidylinositol metabolic process
ncbi_113612	CYP2U1	420	501	462	60	40	51	12.565	14.917	14.108	1.764	1.181	1.554	13.8633	1.49967	-3.20856	1.45266e-59	5.43012e-58	cytochrome P450 family 2 subfamily U member 1	GO:0006082//organic acid metabolic process;GO:0006805//xenobiotic metabolic process;GO:0042738//exogenous drug catabolic process;GO:0055114//oxidation-reduction process;GO:0097267//omega-hydroxylase P450 pathway
ncbi_26137	ZBTB20	1767	1619	1616	354	234	279	9.281	8.535	8.613	1.83	1.081	1.35	8.80967	1.42033	-2.63286	1.57491e-59	5.87431e-58	zinc finger and BTB domain containing 20, transcript variant 1	GO:0000122//negative regulation of transcription by RNA polymerase II;GO:0032728//positive regulation of interferon-beta production;GO:0032755//positive regulation of interleukin-6 production;GO:0032760//positive regulation of tumor necrosis factor production;GO:0045821//positive regulation of glycolytic process;GO:0046889//positive regulation of lipid biosynthetic process;GO:0055088//lipid homeo…
ncbi_2192	FBLN1	6456	6223	6090	1805	2140	1958	337.482	326.905	322.839	97.544	102.992	99.534	329.075	100.023	-1.71808	1.58767e-59	5.9091e-58	fibulin 1, transcript variant C	GO:0001933//negative regulation of protein phosphorylation;GO:0007162//negative regulation of cell adhesion;GO:0007229//integrin-mediated signaling pathway;GO:0007566//embryo implantation;GO:0010952//positive regulation of peptidase activity;GO:0016032//viral process;GO:0030198//extracellular matrix organization;GO:0070373//negative regulation of ERK1 and ERK2 cascade;GO:0072378//blood coagulatio…
ncbi_4060	LUM	187488	197267	186776	47871	33281	40073	9927.56	10484.8	10029.3	2512.56	1555.38	1960.34	10147.2	2009.43	-2.33623	1.91371e-59	7.10718e-58	lumican	GO:0007601//visual perception;GO:0014070//response to organic cyclic compound;GO:0018146//keratan sulfate biosynthetic process;GO:0030198//extracellular matrix organization;GO:0030199//collagen fibril organization;GO:0032914//positive regulation of transforming growth factor beta1 production;GO:0042340//keratan sulfate catabolic process;GO:0045944//positive regulation of transcription by RNA poly…
ncbi_401494	HACD4	1140	1136	1197	292	227	270	67.276	77.668	84.314	22.501	21.904	22.466	76.4193	22.2903	-1.77752	1.98036e-59	7.33885e-58	3-hydroxyacyl-CoA dehydratase 4, transcript variant 1	GO:0030148//sphingolipid biosynthetic process;GO:0030497//fatty acid elongation;GO:0042761//very long-chain fatty acid biosynthetic process
ncbi_7499	XG	650	631	647	128	97	121	31.485	30.629	31.841	6.23	4.204	5.505	31.3183	5.313	-2.55941	2.31324e-59	8.554e-58	Xg glycoprotein (Xg blood group), transcript variant 2	GO:0008150//biological_process;GO:0034109//homotypic cell-cell adhesion;GO:0072683//T cell extravasation;GO:2000391//positive regulation of neutrophil extravasation
ncbi_373156	GSTK1	1716	1636	1621	473	526	500	230.431	220.984	220.599	63.214	62.499	62.426	224.005	62.713	-1.83669	2.39262e-59	8.82857e-58	glutathione S-transferase kappa 1, transcript variant 2	GO:0006625//protein targeting to peroxisome;GO:0006749//glutathione metabolic process;GO:0030855//epithelial cell differentiation;GO:0055114//oxidation-reduction process;GO:0098869//cellular oxidant detoxification;GO:1901687//glutathione derivative biosynthetic process
ncbi_4189	DNAJB9	348	344	353	1447	1240	1467	20.431	20.272	21.017	84.207	64.254	79.57	20.5733	76.0103	1.88542	2.82824e-59	1.04136e-57	DnaJ heat shock protein family (Hsp40) member B9	GO:0002377//immunoglobulin production;GO:0030183//B cell differentiation;GO:0030433//ubiquitin-dependent ERAD pathway;GO:0034976//response to endoplasmic reticulum stress;GO:0036498//IRE1-mediated unfolded protein response;GO:1903895//negative regulation of IRE1-mediated unfolded protein response
ncbi_91775	NXPE3	1333	1293	1234	311	227	254	21.824	21.224	20.426	5.05	3.272	3.869	21.158	4.06367	-2.38035	3.22836e-59	1.18615e-57	neurexophilin and PC-esterase domain family member 3, transcript variant 1	-
ncbi_83937	RASSF4	484	469	512	78	79	84	18.852	18.337	20.224	3.012	2.716	3.023	19.1377	2.917	-2.71386	4.03928e-59	1.48093e-57	Ras association domain family member 4	GO:0007049//cell cycle;GO:0007165//signal transduction
ncbi_1805	DPT	230	213	200	921	1139	1094	18.923	17.591	16.687	75.111	82.711	83.156	17.7337	80.326	2.17938	5.28113e-59	1.93211e-57	dermatopontin	GO:0007155//cell adhesion;GO:0008285//negative regulation of cell proliferation;GO:0030199//collagen fibril organization
ncbi_2825	CMKLR2	307	302	308	13	12	12	19.999	19.78	20.421	0.9	0.687	0.774	20.0667	0.787	-4.67229	6.13206e-59	2.23866e-57	chemerin chemokine-like receptor 2, transcript variant 2	GO:0007186//G protein-coupled receptor signaling pathway;GO:0007218//neuropeptide signaling pathway
ncbi_7027	TFDP1	1535	1510	1554	449	375	432	84.141	84.404	87.493	24.466	18.574	21.846	85.346	21.6287	-1.98038	6.67484e-59	2.43165e-57	transcription factor Dp-1, transcript variant 1	GO:0000083//regulation of transcription involved in G1/S transition of mitotic cell cycle;GO:0006357//regulation of transcription by RNA polymerase II;GO:0006977//DNA damage response, signal transduction by p53 class mediator resulting in cell cycle arrest;GO:0008544//epidermis development;GO:0043276//anoikis;GO:0045944//positive regulation of transcription by RNA polymerase II;GO:0070317//negati…
ncbi_147645	VSIG10L	455	440	452	57	73	65	17.444	16.933	17.573	2.166	2.47	2.302	17.3167	2.31267	-2.90453	1.10379e-58	4.01262e-57	V-set and immunoglobulin domain containing 10 like	-
ncbi_29071	C1GALT1C1	1277	1183	1185	310	270	326	110.366	102.656	103.886	26.564	20.601	26.037	105.636	24.4007	-2.11411	1.19876e-58	4.34434e-57	C1GALT1 specific chaperone 1, transcript variant 2	GO:0006493//protein O-linked glycosylation;GO:0016266//O-glycan processing;GO:0016267//O-glycan processing, core 1;GO:0030168//platelet activation;GO:0036344//platelet morphogenesis
ncbi_56963	RGMA	375	366	373	28	44	30	4.739	4.643	4.778	0.352	0.491	0.351	4.72	0.398	-3.56795	1.20009e-58	4.34434e-57	repulsive guidance molecule BMP co-receptor a, transcript variant 1	GO:0030509//BMP signaling pathway;GO:0045944//positive regulation of transcription by RNA polymerase II;GO:0048681//negative regulation of axon regeneration
ncbi_3140	MR1	846	808	896	172	117	142	17.475	17.636	18.615	3.343	3.736	3.896	17.9087	3.65833	-2.2914	1.91942e-58	6.93369e-57	major histocompatibility complex, class I-related, transcript variant 2	GO:0002367//cytokine production involved in immune response;GO:0002474//antigen processing and presentation of peptide antigen via MHC class I;GO:0006955//immune response;GO:0032611//interleukin-1 beta production;GO:0032620//interleukin-17 production;GO:0045087//innate immune response;GO:0050829//defense response to Gram-negative bacterium
ncbi_29958	DMGDH	317	312	335	12	7	17	10.722	11.36	11.964	0.28	0.193	0.259	11.3487	0.244	-5.5395	2.03128e-58	7.32239e-57	dimethylglycine dehydrogenase, transcript variant 1	GO:0006579//amino-acid betaine catabolic process;GO:0019695//choline metabolic process;GO:0022900//electron transport chain;GO:0042426//choline catabolic process
ncbi_5167	ENPP1	936	978	957	9835	5423	8300	17.798	18.667	18.454	185.369	91.012	145.806	18.3063	140.729	2.9425	2.30956e-58	8.30813e-57	ectonucleotide pyrophosphatase/phosphodiesterase 1	GO:0006091//generation of precursor metabolites and energy;GO:0006771//riboflavin metabolic process;GO:0006796//phosphate-containing compound metabolic process;GO:0006897//endocytosis;GO:0006955//immune response;GO:0009143//nucleoside triphosphate catabolic process;GO:0030308//negative regulation of cell growth;GO:0030318//melanocyte differentiation;GO:0030500//regulation of bone mineralization;G…
ncbi_79633	FAT4	497	514	525	77	57	45	5.564	5.961	6.061	0.857	0.574	0.491	5.862	0.640667	-3.19375	3.47438e-58	1.24722e-56	FAT atypical cadherin 4, transcript variant 2	GO:0001658//branching involved in ureteric bud morphogenesis;GO:0003007//heart morphogenesis;GO:0007009//plasma membrane organization;GO:0007156//homophilic cell adhesion via plasma membrane adhesion molecules;GO:0007157//heterophilic cell-cell adhesion via plasma membrane cell adhesion molecules;GO:0007219//Notch signaling pathway;GO:0008543//fibroblast growth factor receptor signaling pathway;G…
ncbi_79022	TMEM106C	919	914	945	240	241	257	89.594	89.605	93.825	23.236	20.556	23.196	91.008	22.3293	-2.02705	4.3287e-58	1.55067e-56	transmembrane protein 106C, transcript variant 4	GO:0008150//biological_process
ncbi_8629	JRK	683	648	658	152	147	144	11.711	12.068	12.083	2.253	1.992	2.271	11.954	2.172	-2.4604	4.52889e-58	1.61901e-56	Jrk helix-turn-helix protein, transcript variant 2	GO:0090263//positive regulation of canonical Wnt signaling pathway
ncbi_10395	DLC1	1860	1784	1712	441	316	348	43.191	41.519	40.155	9.907	7.125	7.824	41.6217	8.28533	-2.3287	4.70976e-58	1.68017e-56	DLC1 Rho GTPase activating protein, transcript variant 4	GO:0001843//neural tube closure;GO:0003007//heart morphogenesis;GO:0006915//apoptotic process;GO:0006919//activation of cysteine-type endopeptidase activity involved in apoptotic process;GO:0007165//signal transduction;GO:0008285//negative regulation of cell proliferation;GO:0008360//regulation of cell shape;GO:0021575//hindbrain morphogenesis;GO:0030036//actin cytoskeleton organization;GO:003033…
ncbi_862	RUNX1T1	457	391	364	45	35	39	9.015	7.802	7.29	0.898	0.6	0.719	8.03567	0.739	-3.44277	6.02308e-58	2.14424e-56	RUNX1 partner transcriptional co-repressor 1, transcript variant 5	GO:0006091//generation of precursor metabolites and energy;GO:0045599//negative regulation of fat cell differentiation;GO:0045892//negative regulation of transcription, DNA-templated
ncbi_6319	SCD	31797	29166	30671	10884	9344	9565	857.4	789.428	838.699	290.912	222.383	238.283	828.509	250.526	-1.72556	7.87089e-58	2.79628e-56	stearoyl-CoA desaturase	GO:0006636//unsaturated fatty acid biosynthetic process;GO:0045540//regulation of cholesterol biosynthetic process;GO:0046949//fatty-acyl-CoA biosynthetic process;GO:0055114//oxidation-reduction process;GO:0070542//response to fatty acid;GO:0120162//positive regulation of cold-induced thermogenesis;GO:1903966//monounsaturated fatty acid biosynthetic process
ncbi_9830	TRIM14	2025	1955	1997	585	461	486	68.924	66.123	68.496	19.863	14.639	16.03	67.8477	16.844	-2.01006	9.29741e-58	3.29627e-56	tripartite motif containing 14, transcript variant 1	GO:0032897//negative regulation of viral transcription;GO:0045087//innate immune response;GO:0051091//positive regulation of DNA-binding transcription factor activity;GO:0051092//positive regulation of NF-kappaB transcription factor activity
ncbi_57020	VPS35L	1222	1174	1191	351	333	362	48.091	46.3	47.471	13.689	11.612	13.241	47.2873	12.8473	-1.87998	1.05205e-57	3.72223e-56	VPS35 endosomal protein sorting factor like, transcript variant 2	GO:0006893//Golgi to plasma membrane transport;GO:0015031//protein transport;GO:0032456//endocytic recycling;GO:0043312//neutrophil degranulation;GO:1990126//retrograde transport, endosome to plasma membrane
ncbi_6498	SKIL	220	211	192	963	842	975	4.342	4.236	3.964	18.759	15.593	18.699	4.18067	17.6837	2.08061	1.8679e-57	6.59518e-56	SKI like proto-oncogene, transcript variant 2	GO:0000122//negative regulation of transcription by RNA polymerase II;GO:0001825//blastocyst formation;GO:0002260//lymphocyte homeostasis;GO:0007050//cell cycle arrest;GO:0007179//transforming growth factor beta receptor signaling pathway;GO:0007283//spermatogenesis;GO:0030512//negative regulation of transforming growth factor beta receptor signaling pathway;GO:0030514//negative regulation of BMP…
ncbi_23786	BCL2L13	4012	3876	3949	1432	1307	1252	132.489	128.7	132.289	46.954	38.601	38.298	131.159	41.2843	-1.66765	2.02104e-57	7.12127e-56	BCL2 like 13, transcript variant 2	GO:0006915//apoptotic process;GO:0006919//activation of cysteine-type endopeptidase activity involved in apoptotic process
ncbi_6752	SSTR2	3	2	3	916	1020	847	0.055	0.037	0.056	16.71	16.568	14.401	0.0493333	15.893	8.33161	2.31204e-57	8.12995e-56	somatostatin receptor 2	GO:0006937//regulation of muscle contraction;GO:0007186//G protein-coupled receptor signaling pathway;GO:0007187//G protein-coupled receptor signaling pathway, coupled to cyclic nucleotide second messenger;GO:0007193//adenylate cyclase-inhibiting G protein-coupled receptor signaling pathway;GO:0007218//neuropeptide signaling pathway;GO:0007283//spermatogenesis;GO:0008285//negative regulation of c…
ncbi_11226	GALNT6	2160	2098	2064	512	637	530	57.67	56.054	55.662	13.573	15.142	13.153	56.462	13.956	-2.01639	2.50621e-57	8.79474e-56	polypeptide N-acetylgalactosaminyltransferase 6	GO:0006493//protein O-linked glycosylation;GO:0016266//O-glycan processing
ncbi_2239	GPC4	168	189	180	990	790	905	4.791	5.411	5.206	27.987	19.886	23.846	5.136	23.9063	2.21868	2.85705e-57	1.00055e-55	glypican 4	GO:0001523//retinoid metabolic process;GO:0006024//glycosaminoglycan biosynthetic process;GO:0006027//glycosaminoglycan catabolic process;GO:0009966//regulation of signal transduction;GO:0016477//cell migration;GO:0060071//Wnt signaling pathway, planar cell polarity pathway;GO:0098696//regulation of neurotransmitter receptor localization to postsynaptic specialization membrane;GO:0099560//synapti…
ncbi_10218	ANGPTL7	85211	86979	84222	0	0	0	5461.02	5595.72	5480.28	0	0	0	5512.34	0.001	-22.3942	4.05937e-57	1.41872e-55	angiopoietin like 7	GO:0006979//response to oxidative stress
ncbi_55741	EDEM2	913	930	913	208	249	213	68.641	70.181	69.945	15.515	16.79	14.786	69.589	15.697	-2.14837	8.9875e-57	3.13469e-55	ER degradation enhancing alpha-mannosidase like protein 2, transcript variant 2	GO:0006986//response to unfolded protein;GO:0036509//trimming of terminal mannose on B branch;GO:0036510//trimming of terminal mannose on C branch;GO:0036511//trimming of first mannose on A branch;GO:0036512//trimming of second mannose on A branch;GO:0097466//ubiquitin-dependent glycoprotein ERAD pathway;GO:1904154//positive regulation of retrograde protein transport, ER to cytosol;GO:1904382//ma…
ncbi_285440	CYP4V2	817	784	791	141	109	163	24.673	23.719	24.281	4.071	2.928	4.535	24.2243	3.84467	-2.65553	9.60661e-57	3.34384e-55	cytochrome P450 family 4 subfamily V member 2	GO:0001523//retinoid metabolic process;GO:0007601//visual perception;GO:0010430//fatty acid omega-oxidation;GO:0016125//sterol metabolic process;GO:0050896//response to stimulus
ncbi_284	ANGPT1	328	330	318	21	8	9	11.596	11.205	10.785	0.755	0.281	0.278	11.1953	0.438	-4.67582	1.21819e-56	4.23166e-55	angiopoietin 1, transcript variant 1	GO:0000165//MAPK cascade;GO:0001701//in utero embryonic development;GO:0001933//negative regulation of protein phosphorylation;GO:0001936//regulation of endothelial cell proliferation;GO:0002040//sprouting angiogenesis;GO:0002092//positive regulation of receptor internalization;GO:0002740//negative regulation of cytokine secretion involved in immune response;GO:0007162//negative regulation of cel…
ncbi_84628	NTNG2	311	356	367	27	35	30	13.974	15.121	15.744	1.018	1.076	1.105	14.9463	1.06633	-3.80906	1.40944e-56	4.88616e-55	netrin G2	GO:0007409//axonogenesis;GO:0008045//motor neuron axon guidance;GO:0009887//animal organ morphogenesis;GO:0009888//tissue development;GO:0050804//modulation of chemical synaptic transmission;GO:0098698//postsynaptic specialization assembly;GO:0099560//synaptic membrane adhesion;GO:1905606//regulation of presynapse assembly
ncbi_4092	SMAD7	268	278	288	1048	1265	1129	13.497	14.551	15.463	57.022	62.001	57.77	14.5037	58.931	2.02261	1.79155e-56	6.19833e-55	SMAD family member 7, transcript variant 2	GO:0000122//negative regulation of transcription by RNA polymerase II;GO:0001657//ureteric bud development;GO:0002725//negative regulation of T cell cytokine production;GO:0007179//transforming growth factor beta receptor signaling pathway;GO:0010717//regulation of epithelial to mesenchymal transition;GO:0010719//negative regulation of epithelial to mesenchymal transition;GO:0010801//negative reg…
ncbi_1265	CNN2	5457	5363	5418	1281	1640	1556	361.891	357.432	364.307	84.526	96.439	95.927	361.21	92.2973	-1.96848	2.0794e-56	7.17978e-55	calponin 2, transcript variant 3	GO:0007010//cytoskeleton organization;GO:0031032//actomyosin structure organization;GO:0032970//regulation of actin filament-based process;GO:0035722//interleukin-12-mediated signaling pathway;GO:0043312//neutrophil degranulation;GO:0071260//cellular response to mechanical stimulus
ncbi_80139	ZNF703	1188	1118	1079	215	282	259	50.669	47.864	46.669	9.09	10.616	10.206	48.4007	9.97067	-2.27927	3.68701e-56	1.27051e-54	zinc finger protein 703	GO:0006355//regulation of transcription, DNA-templated;GO:0008284//positive regulation of cell proliferation;GO:0010718//positive regulation of epithelial to mesenchymal transition;GO:0017015//regulation of transforming growth factor beta receptor signaling pathway;GO:0030335//positive regulation of cell migration;GO:0033601//positive regulation of mammary gland epithelial cell proliferation;GO:0…
ncbi_5608	MAP2K6	361	372	394	7	5	5	3.82	3.937	4.216	0.075	0.047	0.05	3.991	0.0573333	-6.12123	4.21786e-56	1.45052e-54	mitogen-activated protein kinase kinase 6, transcript variant 2	GO:0000165//MAPK cascade;GO:0000187//activation of MAPK activity;GO:0002931//response to ischemia;GO:0006915//apoptotic process;GO:0006975//DNA damage induced protein phosphorylation;GO:0007050//cell cycle arrest;GO:0007165//signal transduction;GO:0018108//peptidyl-tyrosine phosphorylation;GO:0022602//ovulation cycle process;GO:0023014//signal transduction by protein phosphorylation;GO:0031098//s…
ncbi_26577	PCOLCE2	1708	1769	1786	591	531	531	127.407	132.456	135.104	43.699	34.96	36.594	131.656	38.4177	-1.77693	6.33723e-56	2.17502e-54	procollagen C-endopeptidase enhancer 2	GO:0010952//positive regulation of peptidase activity;GO:1990830//cellular response to leukemia inhibitory factor
ncbi_7436	VLDLR	10	6	8	318	305	325	0.308	0.094	0.126	7.15	4.163	4.725	0.176	5.346	4.92481	7.33571e-56	2.5127e-54	very low density lipoprotein receptor, transcript variant 2	GO:0006869//lipid transport;GO:0006898//receptor-mediated endocytosis;GO:0007165//signal transduction;GO:0007399//nervous system development;GO:0007411//axon guidance;GO:0007613//memory;GO:0008203//cholesterol metabolic process;GO:0021517//ventral spinal cord development;GO:0032802//low-density lipoprotein particle receptor catabolic process;GO:0034436//glycoprotein transport;GO:0034447//very-low…
ncbi_9435	CHST2	102	126	104	668	899	708	3.483	4.319	3.601	22.609	27.093	22.335	3.801	24.0123	2.65932	7.56263e-56	2.58528e-54	carbohydrate sulfotransferase 2	GO:0005975//carbohydrate metabolic process;GO:0006044//N-acetylglucosamine metabolic process;GO:0006790//sulfur compound metabolic process;GO:0006954//inflammatory response;GO:0007275//multicellular organism development;GO:0018146//keratan sulfate biosynthetic process
ncbi_4084	MXD1	107	111	115	573	545	536	2.727	2.84	2.972	14.479	12.267	12.621	2.84633	13.1223	2.20485	7.69784e-56	2.62628e-54	MAX dimerization protein 1, transcript variant 2	GO:0000122//negative regulation of transcription by RNA polymerase II
ncbi_64388	GREM2	58	47	36	624	438	514	1.964	1.598	1.214	20.889	13.05	15.972	1.592	16.637	3.38548	8.52093e-56	2.90133e-54	gremlin 2, DAN family BMP antagonist	GO:0010172//embryonic body morphogenesis;GO:0019221//cytokine-mediated signaling pathway;GO:0030509//BMP signaling pathway;GO:0038098//sequestering of BMP from receptor via BMP binding;GO:0048263//determination of dorsal identity;GO:0060300//regulation of cytokine activity
ncbi_50509	COL5A3	328	301	261	1326	1779	1593	7.474	7.594	6.031	29.949	37.324	34.891	7.033	34.0547	2.27564	1.00311e-55	3.40879e-54	collagen type V alpha 3 chain	GO:0007155//cell adhesion;GO:0007160//cell-matrix adhesion;GO:0030198//extracellular matrix organization;GO:0030199//collagen fibril organization;GO:0043588//skin development
ncbi_57608	JCAD	6192	6394	6023	1784	1958	1536	93.895	97.33	92.64	26.819	26.213	21.525	94.6217	24.8523	-1.92879	1.78388e-55	6.05006e-54	junctional cadherin 5 associated, transcript variant 2	GO:0007155//cell adhesion;GO:0043410//positive regulation of MAPK cascade;GO:0090050//positive regulation of cell migration involved in sprouting angiogenesis;GO:1900748//positive regulation of vascular endothelial growth factor signaling pathway;GO:1903589//positive regulation of blood vessel endothelial cell proliferation involved in sprouting angiogenesis
ncbi_3673	ITGA2	269	228	267	4136	2265	2256	4.851	4.127	4.883	73.929	36.05	37.585	4.62033	49.188	3.41224	2.24027e-55	7.58295e-54	integrin subunit alpha 2, transcript variant 1	GO:0001666//response to hypoxia;GO:0002687//positive regulation of leukocyte migration;GO:0006929//substrate-dependent cell migration;GO:0006971//hypotonic response;GO:0007155//cell adhesion;GO:0007160//cell-matrix adhesion;GO:0007229//integrin-mediated signaling pathway;GO:0007565//female pregnancy;GO:0007596//blood coagulation;GO:0008283//cell proliferation;GO:0009887//animal organ morphogenesi…
ncbi_3656	IRAK2	151	166	200	878	1127	962	6.224	6.869	8.361	35.875	41.003	36.636	7.15133	37.838	2.40355	2.5021e-55	8.45259e-54	interleukin 1 receptor associated kinase 2	GO:0000187//activation of MAPK activity;GO:0001959//regulation of cytokine-mediated signaling pathway;GO:0002224//toll-like receptor signaling pathway;GO:0002755//MyD88-dependent toll-like receptor signaling pathway;GO:0006468//protein phosphorylation;GO:0006954//inflammatory response;GO:0007249//I-kappaB kinase/NF-kappaB signaling;GO:0007254//JNK cascade;GO:0019221//cytokine-mediated signaling p…
ncbi_10435	CDC42EP2	1061	1025	1030	138	216	153	76.435	74.107	75.249	9.855	13.736	10.174	75.2637	11.255	-2.74139	4.07789e-55	1.37489e-53	CDC42 effector protein 2	GO:0007015//actin filament organization;GO:0007266//Rho protein signal transduction;GO:0008360//regulation of cell shape;GO:0030036//actin cytoskeleton organization;GO:0030838//positive regulation of actin filament polymerization;GO:0031274//positive regulation of pseudopodium assembly;GO:0031334//positive regulation of protein complex assembly;GO:0043547//positive regulation of GTPase activity;G…
ncbi_1650	DDOST	6871	6395	6856	2157	2411	2420	500.653	467.731	506.605	155.791	155.055	162.909	491.663	157.918	-1.63849	4.13585e-55	1.3917e-53	dolichyl-diphosphooligosaccharide--protein glycosyltransferase non-catalytic subunit	GO:0006486//protein glycosylation;GO:0006487//protein N-linked glycosylation;GO:0018279//protein N-linked glycosylation via asparagine;GO:0034097//response to cytokine;GO:0042110//T cell activation;GO:0043312//neutrophil degranulation
ncbi_2	A2M	13	3	18	6409	4358	4564	0.371	0.086	0.531	194.753	118.001	129.241	0.329333	147.332	8.8053	4.72575e-55	1.5871e-53	alpha-2-macroglobulin, transcript variant 1	GO:0001869//negative regulation of complement activation, lectin pathway;GO:0002576//platelet degranulation;GO:0007597//blood coagulation, intrinsic pathway;GO:0010951//negative regulation of endopeptidase activity;GO:0022617//extracellular matrix disassembly;GO:0048863//stem cell differentiation;GO:0051056//regulation of small GTPase mediated signal transduction
ncbi_340719	NANOS1	315	326	280	17	24	23	11.091	11.521	9.997	0.593	0.746	0.748	10.8697	0.695667	-3.96577	5.16189e-55	1.73019e-53	nanos C2HC-type zinc finger 1	GO:0001558//regulation of cell growth;GO:0001894//tissue homeostasis;GO:0010608//posttranscriptional regulation of gene expression;GO:0010631//epithelial cell migration;GO:0016477//cell migration;GO:0017148//negative regulation of translation;GO:0098749//cerebellar neuron development;GO:1900153//positive regulation of nuclear-transcribed mRNA catabolic process, deadenylation-dependent decay
ncbi_8660	IRS2	2904	2930	2922	1011	1091	1088	50.357	51	51.384	17.378	16.698	17.43	50.9137	17.1687	-1.56827	5.63081e-55	1.88369e-53	insulin receptor substrate 2	GO:0000165//MAPK cascade;GO:0002053//positive regulation of mesenchymal cell proliferation;GO:0002903//negative regulation of B cell apoptotic process;GO:0006006//glucose metabolic process;GO:0007165//signal transduction;GO:0007411//axon guidance;GO:0007420//brain development;GO:0008284//positive regulation of cell proliferation;GO:0008286//insulin receptor signaling pathway;GO:0009749//response …
ncbi_2817	GPC1	8285	8019	7946	1652	2291	1929	314.514	305.728	306.169	62.134	76.85	67.723	308.804	68.9023	-2.16407	5.78679e-55	1.93211e-53	glypican 1	GO:0001523//retinoid metabolic process;GO:0006024//glycosaminoglycan biosynthetic process;GO:0006027//glycosaminoglycan catabolic process;GO:0007411//axon guidance;GO:0014037//Schwann cell differentiation;GO:0016477//cell migration;GO:0030200//heparan sulfate proteoglycan catabolic process;GO:0032288//myelin assembly;GO:0040037//negative regulation of fibroblast growth factor receptor signaling p…
ncbi_26354	GNL3	1049	982	1076	3016	2926	3215	76.661	72.121	79.668	218.456	188.681	217.079	76.15	208.072	1.45017	5.92325e-55	1.97384e-53	G protein nucleolar 3, transcript variant 1	GO:0008283//cell proliferation;GO:0017145//stem cell division;GO:0019827//stem cell population maintenance;GO:0032206//positive regulation of telomere maintenance;GO:0033235//positive regulation of protein sumoylation;GO:0042127//regulation of cell proliferation;GO:1902895//positive regulation of pri-miRNA transcription by RNA polymerase II;GO:1904816//positive regulation of protein localization …
ncbi_64764	CREB3L2	5172	5262	5209	1659	1283	1423	103.664	106.822	107.282	35.829	23.524	27.868	105.923	29.0737	-1.86523	7.38297e-55	2.45173e-53	cAMP responsive element binding protein 3 like 2, transcript variant 2	GO:0002062//chondrocyte differentiation;GO:0006888//ER to Golgi vesicle-mediated transport;GO:0009611//response to wounding;GO:0010976//positive regulation of neuron projection development;GO:0030968//endoplasmic reticulum unfolded protein response;GO:0034976//response to endoplasmic reticulum stress;GO:0045893//positive regulation of transcription, DNA-templated;GO:0045944//positive regulation o…
ncbi_6038	RNASE4	3187	3370	2990	937	1026	1063	218.336	231.88	207.686	63.553	62.073	67.168	219.301	64.2647	-1.77081	7.38585e-55	2.45173e-53	ribonuclease A family member 4, transcript variant 4	GO:0006379//mRNA cleavage;GO:0090502//RNA phosphodiester bond hydrolysis, endonucleolytic
ncbi_9120	SLC16A6	7	6	5	696	355	580	0.27	0.232	0.195	26.366	12.006	20.532	0.232333	19.6347	6.40106	7.7418e-55	2.56494e-53	solute carrier family 16 member 6, transcript variant 1	GO:0015718//monocarboxylic acid transport;GO:0055085//transmembrane transport
ncbi_8140	SLC7A5	529	491	555	1800	2225	2112	17.181	16.205	18.369	56.185	62.061	61.671	17.2517	59.9723	1.79756	7.81341e-55	2.58369e-53	solute carrier family 7 member 5	GO:0003333//amino acid transmembrane transport;GO:0006520//cellular amino acid metabolic process;GO:0007399//nervous system development;GO:0015804//neutral amino acid transport;GO:0030154//cell differentiation;GO:0050900//leukocyte migration;GO:1902475//L-alpha-amino acid transmembrane transport
ncbi_490	ATP2B1	629	566	558	8362	4103	5487	12.811	11.541	11.453	167.72	73.507	102.804	11.935	114.677	3.26431	1.26814e-54	4.18534e-53	ATPase plasma membrane Ca2+ transporting 1, transcript variant 1	GO:0001818//negative regulation of cytokine production;GO:0003056//regulation of vascular smooth muscle contraction;GO:0003407//neural retina development;GO:0006874//cellular calcium ion homeostasis;GO:0007420//brain development;GO:0007568//aging;GO:0008217//regulation of blood pressure;GO:0009409//response to cold;GO:0030501//positive regulation of bone mineralization;GO:0034220//ion transmembra…
ncbi_4327	MMP19	659	696	676	133	135	163	29.242	32.202	30.693	6.135	5.533	7.866	30.7123	6.51133	-2.23779	1.63536e-54	5.38696e-53	matrix metallopeptidase 19, transcript variant 3	GO:0001525//angiogenesis;GO:0001541//ovarian follicle development;GO:0001542//ovulation from ovarian follicle;GO:0001554//luteolysis;GO:0006508//proteolysis;GO:0009725//response to hormone;GO:0022617//extracellular matrix disassembly;GO:0030154//cell differentiation;GO:0030198//extracellular matrix organization;GO:0030574//collagen catabolic process;GO:0051591//response to cAMP
ncbi_210	ALAD	2293	2181	2245	734	645	746	103.102	98.17	102.302	32.635	25.657	31.167	101.191	29.8197	-1.76275	1.90154e-54	6.25181e-53	aminolevulinate dehydratase, transcript variant 2	GO:0001666//response to hypoxia;GO:0006782//protoporphyrinogen IX biosynthetic process;GO:0006783//heme biosynthetic process;GO:0006979//response to oxidative stress;GO:0009635//response to herbicide;GO:0010039//response to iron ion;GO:0010043//response to zinc ion;GO:0010044//response to aluminum ion;GO:0010212//response to ionizing radiation;GO:0010266//response to vitamin B1;GO:0010269//respon…
ncbi_57007	ACKR3	439	472	451	1384	1491	1489	29.536	32.113	30.794	95.756	91.529	96.211	30.8143	94.4987	1.61669	2.22406e-54	7.29682e-53	atypical chemokine receptor 3	GO:0001525//angiogenesis;GO:0001570//vasculogenesis;GO:0006935//chemotaxis;GO:0006955//immune response;GO:0007155//cell adhesion;GO:0007186//G protein-coupled receptor signaling pathway;GO:0007204//positive regulation of cytosolic calcium ion concentration;GO:0016032//viral process;GO:0019722//calcium-mediated signaling;GO:0031623//receptor internalization;GO:0060326//cell chemotaxis;GO:0070098//…
ncbi_5920	PLAAT4	299	315	360	7	7	8	55.789	58.996	68.117	1.295	1.153	1.379	60.9673	1.27567	-5.57871	2.22787e-54	7.29682e-53	phospholipase A and acyltransferase 4	GO:0006644//phospholipid metabolic process;GO:0008285//negative regulation of cell proliferation;GO:0016042//lipid catabolic process;GO:0036152//phosphatidylethanolamine acyl-chain remodeling;GO:0045618//positive regulation of keratinocyte differentiation;GO:0070292//N-acylphosphatidylethanolamine metabolic process;GO:0150074//positive regulation of protein-glutamine gamma-glutamyltransferase act…
ncbi_3433	IFIT2	1192	1127	1083	137	60	72	49.686	47.154	45.779	5.661	2.207	2.773	47.5397	3.547	-3.74446	3.15357e-54	1.03091e-52	interferon induced protein with tetratricopeptide repeats 2	GO:0008637//apoptotic mitochondrial changes;GO:0009615//response to virus;GO:0032091//negative regulation of protein binding;GO:0035457//cellular response to interferon-alpha;GO:0043065//positive regulation of apoptotic process;GO:0051607//defense response to virus;GO:0060337//type I interferon signaling pathway
ncbi_2151	F2RL2	1085	1085	1117	325	271	292	45.293	45.363	47.147	13.408	10.11	11.228	45.9343	11.582	-1.98769	3.29871e-54	1.07631e-52	coagulation factor II thrombin receptor like 2, transcript variant 2	GO:0007186//G protein-coupled receptor signaling pathway;GO:0007596//blood coagulation;GO:0009611//response to wounding;GO:0030168//platelet activation;GO:0035025//positive regulation of Rho protein signal transduction;GO:0051482//positive regulation of cytosolic calcium ion concentration involved in phospholipase C-activating G protein-coupled signaling pathway;GO:0070493//thrombin-activated rec…
ncbi_6988	TCTA	710	645	674	63	94	111	52.029	47.444	50.087	4.576	6.08	7.515	49.8533	6.057	-3.04101	3.34838e-54	1.09044e-52	T cell leukemia translocation altered	GO:0045671//negative regulation of osteoclast differentiation;GO:0072675//osteoclast fusion
ncbi_3899	AFF3	559	495	627	84	53	57	8.585	7.571	9.611	1.192	0.709	0.788	8.589	0.896333	-3.26038	3.56205e-54	1.15783e-52	AF4/FMR2 family member 3, transcript variant 2	GO:0006355//regulation of transcription, DNA-templated;GO:0034612//response to tumor necrosis factor;GO:0035116//embryonic hindlimb morphogenesis
ncbi_51704	GPRC5B	1744	1632	1642	255	388	300	52.429	51.385	50.958	9.206	11.954	10.026	51.5907	10.3953	-2.31117	3.89081e-54	1.26231e-52	G protein-coupled receptor class C group 5 member B, transcript variant 2	GO:0007186//G protein-coupled receptor signaling pathway;GO:0032147//activation of protein kinase activity;GO:0043123//positive regulation of I-kappaB kinase/NF-kappaB signaling;GO:0045666//positive regulation of neuron differentiation;GO:0050729//positive regulation of inflammatory response;GO:0060907//positive regulation of macrophage cytokine production;GO:0061098//positive regulation of prote…
ncbi_124565	SLC38A10	3794	3531	3523	751	990	964	128.092	118.835	119.513	25.402	29.202	30.262	122.147	28.2887	-2.11032	4.14526e-54	1.34233e-52	solute carrier family 38 member 10, transcript variant 1	GO:0003333//amino acid transmembrane transport;GO:0006814//sodium ion transport;GO:0060348//bone development
ncbi_84327	ZBED3	303	278	322	22	26	24	6.995	6.494	7.555	0.514	0.541	0.523	7.01467	0.526	-3.73724	5.05324e-54	1.63328e-52	zinc finger BED-type containing 3, transcript variant 2	GO:0001933//negative regulation of protein phosphorylation;GO:0016055//Wnt signaling pathway;GO:0045944//positive regulation of transcription by RNA polymerase II;GO:0050821//protein stabilization;GO:0090263//positive regulation of canonical Wnt signaling pathway
ncbi_23175	LPIN1	3192	3144	3230	866	610	693	84.127	83.02	86.392	22.702	14.227	16.891	84.513	17.94	-2.23599	7.63714e-54	2.4638e-52	lipin 1, transcript variant 2	GO:0006642//triglyceride mobilization;GO:0006646//phosphatidylethanolamine biosynthetic process;GO:0006656//phosphatidylcholine biosynthetic process;GO:0007077//mitotic nuclear envelope disassembly;GO:0009062//fatty acid catabolic process;GO:0016311//dephosphorylation;GO:0019432//triglyceride biosynthetic process;GO:0031100//animal organ regeneration;GO:0032869//cellular response to insulin stimu…
ncbi_55230	USP40	643	610	602	124	110	140	19.293	18.454	17.032	3.871	4.411	5.765	18.2597	4.68233	-1.96336	8.29133e-54	2.66984e-52	ubiquitin specific peptidase 40, transcript variant 1	GO:0006511//ubiquitin-dependent protein catabolic process;GO:0016579//protein deubiquitination;GO:0031647//regulation of protein stability
ncbi_80818	ZNF436	1170	1205	1170	258	164	193	37.851	39.193	38.514	8.407	4.692	5.791	38.5193	6.29667	-2.61292	8.65294e-54	2.78107e-52	zinc finger protein 436, transcript variant 1	GO:0006357//regulation of transcription by RNA polymerase II
ncbi_9601	PDIA4	5886	5704	5974	2326	2410	2350	300.78	292.613	309.586	117.852	108.708	110.965	300.993	112.508	-1.4197	9.18506e-54	2.94659e-52	protein disulfide isomerase family A member 4, transcript variant 1	GO:0006457//protein folding;GO:0009306//protein secretion;GO:0034976//response to endoplasmic reticulum stress;GO:0045454//cell redox homeostasis;GO:0055114//oxidation-reduction process;GO:0061077//chaperone-mediated protein folding
ncbi_79705	LRRK1	1210	1144	1192	223	302	227	12.95	11.856	13.608	2.472	2.459	2.227	12.8047	2.386	-2.424	9.25287e-54	2.96281e-52	leucine rich repeat kinase 1	GO:0006468//protein phosphorylation;GO:0036035//osteoclast development;GO:0045453//bone resorption;GO:0050731//positive regulation of peptidyl-tyrosine phosphorylation;GO:0050732//negative regulation of peptidyl-tyrosine phosphorylation;GO:0090263//positive regulation of canonical Wnt signaling pathway;GO:1902533//positive regulation of intracellular signal transduction
ncbi_7262	PHLDA2	214	214	249	1035	1442	1232	32.898	33.022	38.818	157.714	195.655	174.975	34.9127	176.115	2.33469	9.45656e-54	3.02241e-52	pleckstrin homology like domain family A member 2	GO:0001890//placenta development;GO:0006915//apoptotic process;GO:0009887//animal organ morphogenesis;GO:0010468//regulation of gene expression;GO:0030334//regulation of cell migration;GO:0060721//regulation of spongiotrophoblast cell proliferation;GO:0070873//regulation of glycogen metabolic process;GO:1903547//regulation of growth hormone activity
ncbi_348110	ARPIN	822	816	787	224	202	202	15.316	15.277	14.88	4.148	3.308	3.462	15.1577	3.63933	-2.0583	9.49698e-54	3.0297e-52	actin related protein 2/3 complex inhibitor, transcript variant 2	GO:0030336//negative regulation of cell migration;GO:0033058//directional locomotion;GO:0051126//negative regulation of actin nucleation;GO:2000393//negative regulation of lamellipodium morphogenesis
ncbi_57153	SLC44A2	2851	2661	2807	885	999	928	119.482	112.139	119.409	36.808	36.976	36.01	117.01	36.598	-1.6768	9.8198e-54	3.12688e-52	solute carrier family 44 member 2, transcript variant 2	GO:0006656//phosphatidylcholine biosynthetic process;GO:0015871//choline transport;GO:0043123//positive regulation of I-kappaB kinase/NF-kappaB signaling;GO:0043312//neutrophil degranulation;GO:0055085//transmembrane transport
ncbi_6195	RPS6KA1	37	31	34	326	477	419	1.698	1.63	1.535	14.703	19.214	17.744	1.621	17.2203	3.40916	1.33893e-53	4.25561e-52	ribosomal protein S6 kinase A1, transcript variant 2	GO:0006468//protein phosphorylation;GO:0006915//apoptotic process;GO:0007049//cell cycle;GO:0007165//signal transduction;GO:0030307//positive regulation of cell growth;GO:0035556//intracellular signal transduction;GO:0043066//negative regulation of apoptotic process;GO:0043154//negative regulation of cysteine-type endopeptidase activity involved in apoptotic process;GO:0043555//regulation of tran…
ncbi_107987545	LOC107987545	343	355	377	49	40	47	5.233	5.228	5.58	0.743	0.564	0.787	5.347	0.698	-2.93743	1.55567e-53	4.93539e-52	olfactory receptor 2A7, transcript variant X12	GO:0001932//regulation of protein phosphorylation;GO:0001934//positive regulation of protein phosphorylation;GO:0002376//immune system process;GO:0002407//dendritic cell chemotaxis;GO:0002408//myeloid dendritic cell chemotaxis;GO:0006355//regulation of transcription, DNA-templated;GO:0006928//movement of cell or subcellular component;GO:0006935//chemotaxis;GO:0006996//organelle organization;GO:00…
ncbi_10742	RAI2	497	459	515	76	94	74	29.746	27.744	32.169	4.766	5.032	4.281	29.8863	4.693	-2.6709	3.04389e-53	9.63897e-52	retinoic acid induced 2, transcript variant 4	GO:0009792//embryo development ending in birth or egg hatching
ncbi_6926	TBX3	404	414	363	1350	1321	1277	12.037	12.362	10.96	39.782	34.679	35.115	11.7863	36.5253	1.63178	3.31495e-53	1.0478e-51	T-box transcription factor 3, transcript variant 1	GO:0000122//negative regulation of transcription by RNA polymerase II;GO:0001501//skeletal system development;GO:0001568//blood vessel development;GO:0001701//in utero embryonic development;GO:0001947//heart looping;GO:0003151//outflow tract morphogenesis;GO:0003167//atrioventricular bundle cell differentiation;GO:0006357//regulation of transcription by RNA polymerase II;GO:0007569//cell aging;GO…
ncbi_6653	SORL1	421	377	354	7	2	6	5.481	4.927	4.674	0.09	0.023	0.072	5.02733	0.0616667	-6.34916	4.119e-53	1.29956e-51	sortilin related receptor 1	GO:0006605//protein targeting;GO:0006622//protein targeting to lysosome;GO:0006869//lipid transport;GO:0006892//post-Golgi vesicle-mediated transport;GO:0006898//receptor-mediated endocytosis;GO:0008203//cholesterol metabolic process;GO:0014910//regulation of smooth muscle cell migration;GO:0032091//negative regulation of protein binding;GO:0032460//negative regulation of protein oligomerization;…
ncbi_10397	NDRG1	2566	2573	2584	9264	12965	10341	120.035	120.734	122.529	429.354	535.091	446.905	121.099	470.45	1.95785	4.4774e-53	1.41005e-51	N-myc downstream regulated 1, transcript variant 1	GO:0007165//signal transduction;GO:0008285//negative regulation of cell proliferation;GO:0010038//response to metal ion;GO:0030330//DNA damage response, signal transduction by p53 class mediator;GO:0032287//peripheral nervous system myelin maintenance;GO:0042981//regulation of apoptotic process;GO:0045576//mast cell activation;GO:0071456//cellular response to hypoxia;GO:0099173//postsynapse organ…
ncbi_25987	TSKU	1786	1779	1835	6023	8182	7028	96.635	97.056	100.574	319.666	386.702	348.437	98.0883	351.602	1.84179	5.14394e-53	1.617e-51	tsukushi, small leucine rich proteoglycan, transcript variant 2	GO:0010468//regulation of gene expression;GO:0021540//corpus callosum morphogenesis;GO:0021670//lateral ventricle development;GO:0021960//anterior commissure morphogenesis;GO:0030178//negative regulation of Wnt signaling pathway;GO:0061073//ciliary body morphogenesis
ncbi_4600	MX2	3949	3822	4278	1469	1379	1359	162.147	157.282	178.632	59.696	50.386	51.748	166.02	53.9433	-1.62184	5.2513e-53	1.64774e-51	MX dynamin like GTPase 2	GO:0000266//mitochondrial fission;GO:0003374//dynamin family protein polymerization involved in mitochondrial fission;GO:0006952//defense response;GO:0009615//response to virus;GO:0015031//protein transport;GO:0035455//response to interferon-alpha;GO:0045087//innate immune response;GO:0046822//regulation of nucleocytoplasmic transport;GO:0051028//mRNA transport;GO:0051607//defense response to vir…
ncbi_79174	CRELD2	834	802	841	147	188	196	81.634	78.862	83.224	14.327	16.295	17.88	81.24	16.1673	-2.32911	5.38933e-53	1.68797e-51	cysteine rich with EGF like domains 2, transcript variant 1	-
ncbi_57710	KIAA1614	486	451	470	81	91	73	6.911	6.437	6.778	1.142	1.142	0.959	6.70867	1.081	-2.63366	6.05979e-53	1.89451e-51	KIAA1614	-
ncbi_8638	OASL	485	428	492	83	69	63	21.457	18.907	22.205	3.639	2.684	2.572	20.8563	2.965	-2.81438	6.44978e-53	2.01278e-51	2'-5'-oligoadenylate synthetase like, transcript variant 3	GO:0009615//response to virus;GO:0045071//negative regulation of viral genome replication;GO:0051607//defense response to virus;GO:0060333//interferon-gamma-mediated signaling pathway;GO:0060337//type I interferon signaling pathway;GO:0060700//regulation of ribonuclease activity
ncbi_9104	RGN	348	330	362	31	38	46	31.94	30.562	34.345	2.807	3.124	3.927	32.2823	3.286	-3.29634	8.90699e-53	2.77456e-51	regucalcin, transcript variant 3	GO:0001822//kidney development;GO:0006469//negative regulation of protein kinase activity;GO:0006874//cellular calcium ion homeostasis;GO:0007283//spermatogenesis;GO:0007568//aging;GO:0010867//positive regulation of triglyceride biosynthetic process;GO:0010907//positive regulation of glucose metabolic process;GO:0010922//positive regulation of phosphatase activity;GO:0019853//L-ascorbic acid bios…
ncbi_23255	MTCL1	1277	1244	1165	250	332	287	28.334	27.92	25.893	5.282	6.505	5.893	27.3823	5.89333	-2.21609	9.40934e-53	2.92574e-51	microtubule crosslinking factor 1, transcript variant 1	GO:0001578//microtubule bundle formation;GO:0010506//regulation of autophagy;GO:0045197//establishment or maintenance of epithelial cell apical/basal polarity;GO:0090314//positive regulation of protein targeting to membrane;GO:2000576//positive regulation of microtubule motor activity
ncbi_9781	RNF144A	541	602	575	2217	1992	1843	13.783	15.191	14.655	55.116	44.526	43.31	14.543	47.6507	1.71217	9.68669e-53	3.00654e-51	ring finger protein 144A, transcript variant 1	GO:0000209//protein polyubiquitination;GO:0006511//ubiquitin-dependent protein catabolic process;GO:0016567//protein ubiquitination;GO:0032436//positive regulation of proteasomal ubiquitin-dependent protein catabolic process
ncbi_51108	METTL9	1571	1515	1480	3828	3886	3967	70.489	68.235	67.344	170.299	153.981	164.475	68.6893	162.918	1.24599	1.23055e-52	3.81249e-51	methyltransferase like 9, transcript variant 2	-
ncbi_6591	SNAI2	2304	2367	2141	571	653	707	149.475	154.143	140.859	36.72	37.391	42.376	148.159	38.829	-1.93194	1.25268e-52	3.87406e-51	snail family transcriptional repressor 2	GO:0000122//negative regulation of transcription by RNA polymerase II;GO:0001649//osteoblast differentiation;GO:0001837//epithelial to mesenchymal transition;GO:0003180//aortic valve morphogenesis;GO:0003198//epithelial to mesenchymal transition involved in endocardial cushion formation;GO:0003273//cell migration involved in endocardial cushion formation;GO:0006355//regulation of transcription, D…
ncbi_10783	NEK6	749	754	668	2240	2296	2125	30.497	30.773	27.637	90.238	82.296	79.639	29.6357	84.0577	1.50404	1.31691e-52	4.0654e-51	NIMA related kinase 6, transcript variant 1	GO:0006468//protein phosphorylation;GO:0006915//apoptotic process;GO:0007059//chromosome segregation;GO:0007077//mitotic nuclear envelope disassembly;GO:0007346//regulation of mitotic cell cycle;GO:0018105//peptidyl-serine phosphorylation;GO:0030071//regulation of mitotic metaphase/anaphase transition;GO:0043123//positive regulation of I-kappaB kinase/NF-kappaB signaling;GO:0046777//protein autop…
ncbi_4232	MEST	373	417	369	4	6	4	19.937	23.224	20.786	0.212	0.315	0.228	21.3157	0.251667	-6.40426	1.33937e-52	4.12732e-51	mesoderm specific transcript, transcript variant 4	GO:0007498//mesoderm development;GO:0010883//regulation of lipid storage
ncbi_7869	SEMA3B	446	480	398	61	71	68	19.463	21.267	17.575	2.723	2.78	2.872	19.435	2.79167	-2.79946	1.37781e-52	4.23818e-51	semaphorin 3B, transcript variant 2	GO:0001755//neural crest cell migration;GO:0007267//cell-cell signaling;GO:0007411//axon guidance;GO:0030335//positive regulation of cell migration;GO:0048843//negative regulation of axon extension involved in axon guidance;GO:0050919//negative chemotaxis;GO:0061643//chemorepulsion of axon;GO:0071526//semaphorin-plexin signaling pathway
ncbi_2791	GNG11	1384	1457	1451	4126	5041	4689	64.836	68.514	68.933	191.595	208.433	202.942	67.4277	200.99	1.57571	1.64898e-52	5.06324e-51	G protein subunit gamma 11	GO:0007165//signal transduction;GO:0007186//G protein-coupled receptor signaling pathway
ncbi_1734	-	39	45	36	632	400	447	0.917	1.062	0.858	14.703	8.279	9.707	0.945667	10.8963	3.52637	1.76958e-52	5.42387e-51	-	-
ncbi_5328	PLAU	659	641	654	1891	1785	1890	39.677	38.668	39.922	112.898	94.927	105.227	39.4223	104.351	1.40435	1.82331e-52	5.57861e-51	plasminogen activator, urokinase, transcript variant 2	GO:0001666//response to hypoxia;GO:0006508//proteolysis;GO:0006935//chemotaxis;GO:0007165//signal transduction;GO:0007596//blood coagulation;GO:0010469//regulation of signaling receptor activity;GO:0014909//smooth muscle cell migration;GO:0014910//regulation of smooth muscle cell migration;GO:0030335//positive regulation of cell migration;GO:0031639//plasminogen activation;GO:0033628//regulation …
ncbi_1164	CKS2	214	187	207	857	1024	1132	49.133	43.096	48.196	195.038	207.507	240.115	46.8083	214.22	2.19426	2.11405e-52	6.45669e-51	CDC28 protein kinase regulatory subunit 2	GO:0006357//regulation of transcription by RNA polymerase II;GO:0007127//meiosis I;GO:0007346//regulation of mitotic cell cycle;GO:0008283//cell proliferation;GO:0044772//mitotic cell cycle phase transition;GO:0045737//positive regulation of cyclin-dependent protein serine/threonine kinase activity;GO:0051301//cell division
ncbi_23092	ARHGAP26	490	489	501	82	101	97	8.97	8.465	8.841	1.839	2.209	2.406	8.75867	2.15133	-2.02548	3.50608e-52	1.06892e-50	Rho GTPase activating protein 26, transcript variant 2	GO:0007165//signal transduction;GO:0007399//nervous system development;GO:0030036//actin cytoskeleton organization;GO:0043547//positive regulation of GTPase activity;GO:0051056//regulation of small GTPase mediated signal transduction
ncbi_55258	THNSL2	781	740	784	203	179	165	45.569	44.097	47.935	10.217	8.917	8.311	45.867	9.14833	-2.32588	3.75111e-52	1.1416e-50	threonine synthase like 2, transcript variant 2	GO:0007165//signal transduction;GO:0008150//biological_process;GO:0009071//serine family amino acid catabolic process;GO:0009088//threonine biosynthetic process;GO:0016311//dephosphorylation;GO:0046360//2-oxobutyrate biosynthetic process
ncbi_9498	SLC4A8	407	477	421	70	67	72	5.579	6.622	6.603	1.526	1.31	1.722	6.268	1.51933	-2.04457	4.06842e-52	1.23598e-50	solute carrier family 4 member 8, transcript variant 1	GO:0006814//sodium ion transport;GO:0015698//inorganic anion transport;GO:0015701//bicarbonate transport;GO:0051453//regulation of intracellular pH;GO:0098656//anion transmembrane transport
ncbi_734	OSGIN2	734	712	660	2738	2225	2490	25.656	25.134	23.588	92.718	67.092	78.771	24.7927	79.527	1.68153	5.12431e-52	1.55401e-50	oxidative stress induced growth inhibitor family member 2, transcript variant 1	GO:0007165//signal transduction;GO:0030308//negative regulation of cell growth;GO:0051321//meiotic cell cycle
ncbi_781	CACNA2D1	1514	1579	1449	424	324	328	28.398	29.591	27.485	7.836	5.725	5.988	28.4913	6.51633	-2.12839	6.19508e-52	1.87543e-50	calcium voltage-gated channel auxiliary subunit alpha2delta 1, transcript variant 1	GO:0006816//calcium ion transport;GO:0051924//regulation of calcium ion transport;GO:0060307//regulation of ventricular cardiac muscle cell membrane repolarization;GO:0060402//calcium ion transport into cytosol;GO:0061337//cardiac conduction;GO:0061577//calcium ion transmembrane transport via high voltage-gated calcium channel;GO:0086002//cardiac muscle cell action potential involved in contracti…
ncbi_51026	GOLT1B	1141	1127	1110	4056	3289	3849	49.607	49.184	48.94	174.796	126.21	154.603	49.2437	151.87	1.62482	6.74952e-52	2.03968e-50	golgi transport 1B	GO:0015031//protein transport;GO:0016192//vesicle-mediated transport;GO:0043123//positive regulation of I-kappaB kinase/NF-kappaB signaling
ncbi_338382	RAB7B	323	290	318	33	35	32	16.202	14.872	16.223	1.631	1.636	1.457	15.7657	1.57467	-3.32367	7.41128e-52	2.23574e-50	RAB7B, member RAS oncogene family, transcript variant 2	GO:0006886//intracellular protein transport;GO:0008333//endosome to lysosome transport;GO:0032482//Rab protein signal transduction;GO:0032755//positive regulation of interleukin-6 production;GO:0034144//negative regulation of toll-like receptor 4 signaling pathway;GO:0034164//negative regulation of toll-like receptor 9 signaling pathway;GO:0034499//late endosome to Golgi transport;GO:0045654//pos…
ncbi_26470	SEZ6L2	77	63	63	456	565	443	2.978	2.33	2.436	16.881	18.712	15.442	2.58133	17.0117	2.72034	8.96235e-52	2.69891e-50	seizure related 6 homolog like 2, transcript variant 3	-
ncbi_4929	NR4A2	25	27	34	305	286	315	1.041	1.151	1.32	12.644	10.3	11.979	1.17067	11.641	3.31381	1.06474e-51	3.20072e-50	nuclear receptor subfamily 4 group A member 2, transcript variant 1	GO:0000122//negative regulation of transcription by RNA polymerase II;GO:0001666//response to hypoxia;GO:0001764//neuron migration;GO:0001975//response to amphetamine;GO:0006351//transcription, DNA-templated;GO:0006367//transcription initiation from RNA polymerase II promoter;GO:0007165//signal transduction;GO:0008344//adult locomotory behavior;GO:0009791//post-embryonic development;GO:0021952//c…
ncbi_8309	ACOX2	315	325	349	33	22	38	19.384	19.936	22.07	2.157	1.154	2.175	20.4633	1.82867	-3.48418	1.07792e-51	3.23469e-50	acyl-CoA oxidase 2	GO:0006625//protein targeting to peroxisome;GO:0006699//bile acid biosynthetic process;GO:0010942//positive regulation of cell death;GO:0033540//fatty acid beta-oxidation using acyl-CoA oxidase;GO:0055088//lipid homeostasis;GO:1902884//positive regulation of response to oxidative stress
ncbi_9779	TBC1D5	2043	1982	1871	498	363	346	44.748	43.571	41.859	10.831	7.1	7.059	43.3927	8.33	-2.38106	1.40534e-51	4.20989e-50	TBC1 domain family member 5, transcript variant 1	GO:0002092//positive regulation of receptor internalization;GO:0006886//intracellular protein transport;GO:0006914//autophagy;GO:0016236//macroautophagy;GO:0042147//retrograde transport, endosome to Golgi;GO:0042594//response to starvation;GO:0090630//activation of GTPase activity;GO:1902017//regulation of cilium assembly
ncbi_102724536	PRR33	721	658	649	53	83	104	27.488	25.263	25.791	2.068	2.889	3.559	26.1807	2.83867	-3.20522	1.54041e-51	4.60651e-50	proline rich 33	GO:0006950//response to stress;GO:0008150//biological_process;GO:0009611//response to wounding;GO:0050896//response to stimulus
ncbi_7461	CLIP2	774	875	809	2982	4081	3419	19.813	22.685	20.989	75.798	92.476	80.971	21.1623	83.0817	1.97303	1.57573e-51	4.70395e-50	CAP-Gly domain containing linker protein 2, transcript variant 1	-
ncbi_22854	NTNG1	373	342	313	6	5	5	13.038	10.94	9.746	0.164	0.111	0.115	11.2413	0.13	-6.43416	1.90084e-51	5.66464e-50	netrin G1, transcript variant 1	GO:0007409//axonogenesis;GO:0008045//motor neuron axon guidance;GO:0009887//animal organ morphogenesis;GO:0009888//tissue development;GO:0050804//modulation of chemical synaptic transmission;GO:0099560//synaptic membrane adhesion
ncbi_25861	WHRN	50	52	45	392	632	540	2.048	1.998	1.804	14.939	21.752	19.433	1.95	18.708	3.26211	2.20387e-51	6.55631e-50	whirlin, transcript variant 2	GO:0001895//retina homeostasis;GO:0007605//sensory perception of sound;GO:0010628//positive regulation of gene expression;GO:0021694//cerebellar Purkinje cell layer formation;GO:0045184//establishment of protein localization;GO:0050910//detection of mechanical stimulus involved in sensory perception of sound;GO:0050953//sensory perception of light stimulus;GO:0060088//auditory receptor cell stere…
ncbi_9976	CLEC2B	7	9	11	255	314	352	0.646	0.833	1.029	23.319	25.568	30.002	0.836	26.2963	4.97521	2.80503e-51	8.33031e-50	C-type lectin domain family 2 member B	GO:0050776//regulation of immune response
ncbi_2069	EREG	3	2	4	1030	531	817	0.092	0.062	0.124	31.288	14.363	23.132	0.0926667	22.9277	7.95082	2.94084e-51	8.71858e-50	epiregulin	GO:0000165//MAPK cascade;GO:0001525//angiogenesis;GO:0001550//ovarian cumulus expansion;GO:0001556//oocyte maturation;GO:0001819//positive regulation of cytokine production;GO:0007143//female meiotic nuclear division;GO:0007165//signal transduction;GO:0007173//epidermal growth factor receptor signaling pathway;GO:0007267//cell-cell signaling;GO:0008284//positive regulation of cell proliferation;G…
ncbi_79890	RIN3	379	384	370	54	53	65	13.628	14.013	13.344	1.965	1.652	2.119	13.6617	1.912	-2.83698	5.70057e-51	1.68711e-49	Ras and Rab interactor 3, transcript variant 2	GO:0006897//endocytosis;GO:0007165//signal transduction;GO:0043547//positive regulation of GTPase activity
ncbi_92521	SPECC1	33	23	35	298	314	306	0.838	0.717	1.135	8.764	8.097	7.848	0.896667	8.23633	3.19936	9.10553e-51	2.6902e-49	sperm antigen with calponin homology and coiled-coil domains 1, transcript variant 1	GO:0030036//actin cytoskeleton organization
ncbi_8793	TNFRSF10D	554	598	564	1669	1663	1614	22.165	24.016	22.883	66.189	58.724	59.658	23.0213	61.5237	1.41817	9.45626e-51	2.78903e-49	TNF receptor superfamily member 10d	GO:0006915//apoptotic process;GO:0007165//signal transduction;GO:0007166//cell surface receptor signaling pathway;GO:0042981//regulation of apoptotic process;GO:0043066//negative regulation of apoptotic process;GO:0050900//leukocyte migration
ncbi_347	APOD	76941	78060	75845	12843	19755	15576	12623.9	12855.9	12619.5	2088.71	2860.77	2361.04	12699.8	2436.84	-2.38172	1.09897e-50	3.23574e-49	apolipoprotein D	GO:0000302//response to reactive oxygen species;GO:0001525//angiogenesis;GO:0006006//glucose metabolic process;GO:0006629//lipid metabolic process;GO:0006869//lipid transport;GO:0007420//brain development;GO:0007568//aging;GO:0010642//negative regulation of platelet-derived growth factor receptor signaling pathway;GO:0014012//peripheral nervous system axon regeneration;GO:0042246//tissue regenera…
ncbi_4837	NNMT	7679	7540	7098	2581	2766	2910	539.783	532.016	505.978	179.823	171.595	188.982	525.926	180.133	-1.54579	1.14758e-50	3.37309e-49	nicotinamide N-methyltransferase, transcript variant 2	GO:0010243//response to organonitrogen compound;GO:0031100//animal organ regeneration;GO:0032259//methylation;GO:0034356//NAD biosynthesis via nicotinamide riboside salvage pathway;GO:0042493//response to drug
ncbi_53	ACP2	507	488	495	88	99	108	34.025	32.818	33.631	5.868	5.854	6.685	33.4913	6.13567	-2.4485	1.18195e-50	3.4682e-49	acid phosphatase 2, lysosomal, transcript variant 3	GO:0001501//skeletal system development;GO:0007040//lysosome organization;GO:0016311//dephosphorylation
ncbi_144455	E2F7	47	49	60	824	456	628	1.161	1.22	1.579	20.277	10.179	14.714	1.32	15.0567	3.51179	2.08434e-50	6.10567e-49	E2F transcription factor 7	GO:0000122//negative regulation of transcription by RNA polymerase II;GO:0001890//placenta development;GO:0002040//sprouting angiogenesis;GO:0006977//DNA damage response, signal transduction by p53 class mediator resulting in cell cycle arrest;GO:0008285//negative regulation of cell proliferation;GO:0030330//DNA damage response, signal transduction by p53 class mediator;GO:0032466//negative regul…
ncbi_285704	RGMB	4873	4773	4943	1833	1927	1699	148.322	144.916	152.483	53.222	50.58	47.237	148.574	50.3463	-1.56122	2.42616e-50	7.09488e-49	repulsive guidance molecule BMP co-receptor b, transcript variant 2	GO:0007155//cell adhesion;GO:0007165//signal transduction;GO:0030509//BMP signaling pathway;GO:0045893//positive regulation of transcription, DNA-templated
ncbi_3434	IFIT1	4722	4298	4601	988	591	700	154.745	141.239	152.841	32.087	17.092	21.163	149.608	23.4473	-2.67369	3.24472e-50	9.47249e-49	interferon induced protein with tetratricopeptide repeats 1, transcript variant 2	GO:0009615//response to virus;GO:0016032//viral process;GO:0019060//intracellular transport of viral protein in host cell;GO:0032091//negative regulation of protein binding;GO:0045070//positive regulation of viral genome replication;GO:0045071//negative regulation of viral genome replication;GO:0050688//regulation of defense response to virus;GO:0051097//negative regulation of helicase activity;G…
ncbi_3159	HMGA1	1790	1760	1824	5970	8089	6581	132.008	130.678	136.529	437.154	527.498	449.699	133.072	471.45	1.8249	3.28359e-50	9.56973e-49	high mobility group AT-hook 1, transcript variant 8	GO:0006268//DNA unwinding involved in DNA replication;GO:0006284//base-excision repair;GO:0006337//nucleosome disassembly;GO:0006355//regulation of transcription, DNA-templated;GO:0008285//negative regulation of cell proliferation;GO:0009615//response to virus;GO:0031936//negative regulation of chromatin silencing;GO:0035986//senescence-associated heterochromatin focus assembly;GO:0045892//negati…
ncbi_8522	GAS7	485	467	455	1434	1615	1446	8.489	8.221	8.057	24.975	25.22	23.631	8.25567	24.6087	1.57571	3.58589e-50	1.04331e-48	growth arrest specific 7, transcript variant d	GO:0006355//regulation of transcription, DNA-templated;GO:0007050//cell cycle arrest;GO:0030041//actin filament polymerization;GO:0030182//neuron differentiation;GO:0048812//neuron projection morphogenesis
ncbi_29767	TMOD2	260	260	249	10	11	9	4.036	4.046	3.919	0.155	0.152	0.13	4.00033	0.145667	-4.77938	3.61437e-50	1.04982e-48	tropomodulin 2, transcript variant 2	GO:0006936//muscle contraction;GO:0007270//neuron-neuron synaptic transmission;GO:0007399//nervous system development;GO:0007611//learning or memory;GO:0030239//myofibril assembly;GO:0045745//positive regulation of G protein-coupled receptor signaling pathway;GO:0051694//pointed-end actin filament capping
ncbi_1282	COL4A1	1	2	1	3048	2270	2660	0.022	0.06	0.022	65.336	43.327	53.144	0.0346667	53.9357	10.6035	3.67628e-50	1.066e-48	collagen type IV alpha 1 chain, transcript variant 2	GO:0001569//branching involved in blood vessel morphogenesis;GO:0007420//brain development;GO:0007528//neuromuscular junction development;GO:0030198//extracellular matrix organization;GO:0030855//epithelial cell differentiation;GO:0038063//collagen-activated tyrosine kinase receptor signaling pathway;GO:0048514//blood vessel morphogenesis;GO:0061304//retinal blood vessel morphogenesis;GO:0061333/…
ncbi_4774	NFIA	831	786	780	210	168	202	12.78	12.128	12.152	3.198	2.279	2.875	12.3533	2.784	-2.14967	5.34277e-50	1.54662e-48	nuclear factor I A, transcript variant 1	GO:0000122//negative regulation of transcription by RNA polymerase II;GO:0006260//DNA replication;GO:0006355//regulation of transcription, DNA-templated;GO:0019079//viral genome replication;GO:0045944//positive regulation of transcription by RNA polymerase II;GO:0060074//synapse maturation;GO:0072189//ureter development
ncbi_22936	ELL2	257	277	252	1078	908	1023	7.07	7.132	6.732	28.766	20.752	24.552	6.978	24.69	1.82304	6.00854e-50	1.73642e-48	elongation factor for RNA polymerase II 2	GO:0006368//transcription elongation from RNA polymerase II promoter;GO:0042795//snRNA transcription by RNA polymerase II
ncbi_2274	FHL2	2058	2063	2120	692	778	713	169.005	170.494	178.351	56.662	57.417	54.004	172.617	56.0277	-1.62336	6.31573e-50	1.82213e-48	four and a half LIM domains 2, transcript variant 5	GO:0000122//negative regulation of transcription by RNA polymerase II;GO:0009725//response to hormone;GO:0019216//regulation of lipid metabolic process;GO:0030521//androgen receptor signaling pathway;GO:0043066//negative regulation of apoptotic process;GO:0045893//positive regulation of transcription, DNA-templated;GO:0070885//negative regulation of calcineurin-NFAT signaling cascade
ncbi_389524	GTF2IRD2B	806	857	749	174	203	156	74.62	74.602	69.441	19.354	19.814	14.581	72.8877	17.9163	-2.0244	7.06029e-50	2.03353e-48	GTF2I repeat domain containing 2B, transcript variant 1	GO:0014883//transition between fast and slow fiber
ncbi_57636	ARHGAP23	3038	2814	2977	616	840	780	74.133	68.539	73.652	15.088	18.336	17.796	72.108	17.0733	-2.07841	7.79183e-50	2.24048e-48	Rho GTPase activating protein 23	GO:0007165//signal transduction;GO:0043547//positive regulation of GTPase activity;GO:0051056//regulation of small GTPase mediated signal transduction
ncbi_217	ALDH2	1041	958	1065	200	271	226	15.4	14.225	15.977	2.933	3.538	3.089	15.2007	3.18667	-2.25401	1.09758e-49	3.15073e-48	aldehyde dehydrogenase 2 family member, transcript variant 1	GO:0005975//carbohydrate metabolic process;GO:0006066//alcohol metabolic process;GO:0006068//ethanol catabolic process;GO:0006069//ethanol oxidation;GO:0022900//electron transport chain
ncbi_1303	COL12A1	108070	110394	103129	14777	6483	9102	1823.68	1859.33	1759.39	227.185	98.571	144.584	1814.13	156.78	-3.53247	1.1372e-49	3.25902e-48	collagen type XII alpha 1 chain, transcript variant long	GO:0003429//growth plate cartilage chondrocyte morphogenesis;GO:0007155//cell adhesion;GO:0030199//collagen fibril organization;GO:0035987//endodermal cell differentiation
ncbi_307	ANXA4	2011	1985	1825	671	688	680	103.492	102.373	94.427	33.974	31.253	32.448	100.097	32.5583	-1.6203	1.27752e-49	3.65506e-48	annexin A4, transcript variant 2	GO:0006357//regulation of transcription by RNA polymerase II;GO:0007165//signal transduction;GO:0007219//Notch signaling pathway;GO:0030855//epithelial cell differentiation;GO:0032088//negative regulation of NF-kappaB transcription factor activity;GO:0043066//negative regulation of apoptotic process;GO:0043086//negative regulation of catalytic activity;GO:2000483//negative regulation of interleuk…
ncbi_50863	NTM	47	47	55	583	378	586	2.277	2.264	2.724	28.464	16.296	26.761	2.42167	23.8403	3.29933	1.53441e-49	4.38275e-48	neurotrimin, transcript variant 2	GO:0007155//cell adhesion;GO:0008038//neuron recognition
ncbi_130814	SLC66A3	916	943	895	271	282	280	78.431	79.563	79.784	22.719	21.092	22.242	79.2593	22.0177	-1.84792	1.65324e-49	4.71434e-48	solute carrier family 66 member 3, transcript variant 2	-
ncbi_84909	AOPEP	1534	1596	1510	499	510	551	85.317	87.742	84.021	27.143	25.994	29.499	85.6933	27.5453	-1.63738	1.68008e-49	4.78295e-48	aminopeptidase O (putative), transcript variant 1	GO:0002003//angiotensin maturation
ncbi_55437	STRADB	622	536	571	122	103	125	39.84	34.44	37.127	7.736	5.783	7.398	37.1357	6.97233	-2.41309	1.8176e-49	5.1659e-48	STE20 related adaptor beta, transcript variant 2	GO:0000165//MAPK cascade;GO:0006468//protein phosphorylation;GO:0006611//protein export from nucleus;GO:0007050//cell cycle arrest;GO:0023014//signal transduction by protein phosphorylation;GO:0031098//stress-activated protein kinase signaling cascade;GO:0032147//activation of protein kinase activity;GO:0048812//neuron projection morphogenesis;GO:2001240//negative regulation of extrinsic apoptoti…
ncbi_4319	MMP10	3	4	3	457	445	455	0.241	0.323	0.245	36.422	31.58	33.799	0.269667	33.9337	6.9754	1.93533e-49	5.49141e-48	matrix metallopeptidase 10	GO:0006508//proteolysis;GO:0022617//extracellular matrix disassembly;GO:0030198//extracellular matrix organization;GO:0030574//collagen catabolic process
ncbi_81621	KAZALD1	579	645	598	128	147	141	30.753	34.484	32.102	6.823	7.197	7.277	32.4463	7.099	-2.19237	2.0323e-49	5.75707e-48	Kazal type serine peptidase inhibitor domain 1, transcript variant 2	GO:0001503//ossification;GO:0001558//regulation of cell growth;GO:0007275//multicellular organism development;GO:0030154//cell differentiation;GO:0030198//extracellular matrix organization
ncbi_340371	NRBP2	1904	1852	1871	392	525	512	72.278	70.337	72.09	14.757	17.718	17.943	71.5683	16.806	-2.09034	2.36137e-49	6.67826e-48	nuclear receptor binding protein 2	GO:0006468//protein phosphorylation;GO:0006888//ER to Golgi vesicle-mediated transport;GO:0016242//negative regulation of macroautophagy;GO:0030182//neuron differentiation;GO:0035556//intracellular signal transduction;GO:0043524//negative regulation of neuron apoptotic process
ncbi_6773	STAT2	7559	7250	7432	3053	2898	3148	249.435	241.7	254.797	102.175	91.297	105.032	248.644	99.5013	-1.32129	2.9801e-49	8.41427e-48	signal transducer and activator of transcription 2, transcript variant 3	GO:0001932//regulation of protein phosphorylation;GO:0006357//regulation of transcription by RNA polymerase II;GO:0006952//defense response;GO:0007259//JAK-STAT cascade;GO:0016032//viral process;GO:0019221//cytokine-mediated signaling pathway;GO:0042127//regulation of cell proliferation;GO:0043434//response to peptide hormone;GO:0045944//positive regulation of transcription by RNA polymerase II;G…
ncbi_64116	SLC39A8	184	163	167	718	659	676	8.409	8.064	7.617	32.311	28.102	29.761	8.03	30.058	1.90428	2.99466e-49	8.44012e-48	solute carrier family 39 member 8, transcript variant 2	GO:0006829//zinc ion transport;GO:0006882//cellular zinc ion homeostasis;GO:0070574//cadmium ion transmembrane transport;GO:0071578//zinc ion import across plasma membrane
ncbi_57523	NYNRIN	1012	1036	987	270	316	270	19.345	19.817	19.011	5.128	5.583	4.967	19.391	5.226	-1.89161	2.99908e-49	8.44012e-48	NYN domain and retroviral integrase containing	GO:0008150//biological_process;GO:0015074//DNA integration
ncbi_6376	CX3CL1	3	7	8	281	294	311	0.134	0.303	0.349	11.992	11.172	12.37	0.262	11.8447	5.49853	3.16276e-49	8.88622e-48	C-X3-C motif chemokine ligand 1, transcript variant 2	GO:0001774//microglial cell activation;GO:0001954//positive regulation of cell-matrix adhesion;GO:0002052//positive regulation of neuroblast proliferation;GO:0002523//leukocyte migration involved in inflammatory response;GO:0002548//monocyte chemotaxis;GO:0002931//response to ischemia;GO:0006935//chemotaxis;GO:0006952//defense response;GO:0006954//inflammatory response;GO:0006955//immune response…
ncbi_5999	RGS4	1	5	8	712	357	512	0.048	0.238	0.385	33.325	14.897	22.419	0.223667	23.547	6.71805	3.26307e-49	9.15309e-48	regulator of G protein signaling 4, transcript variant 1	GO:0000188//inactivation of MAPK activity;GO:0001975//response to amphetamine;GO:0007186//G protein-coupled receptor signaling pathway;GO:0007420//brain development;GO:0008277//regulation of G protein-coupled receptor signaling pathway;GO:0010460//positive regulation of heart rate;GO:0042220//response to cocaine;GO:0043278//response to morphine;GO:0043547//positive regulation of GTPase activity;G…
ncbi_57030	SLC17A7	27	20	24	259	324	287	1.295	0.963	1.167	12.312	13.715	12.716	1.14167	12.9143	3.49976	3.46038e-49	9.69076e-48	solute carrier family 17 member 7	GO:0003407//neural retina development;GO:0006811//ion transport;GO:0006817//phosphate ion transport;GO:0007420//brain development;GO:0007616//long-term memory;GO:0014047//glutamate secretion;GO:0015813//L-glutamate transmembrane transport;GO:0035249//synaptic transmission, glutamatergic;GO:0035725//sodium ion transmembrane transport;GO:0042137//sequestering of neurotransmitter;GO:0044341//sodium-…
ncbi_8869	ST3GAL5	384	407	436	1264	1269	1273	22.71	23.837	25.461	78.757	68.011	70.576	24.0027	72.448	1.59375	3.5138e-49	9.82434e-48	ST3 beta-galactoside alpha-2,3-sialyltransferase 5, transcript variant 2	GO:0001574//ganglioside biosynthetic process;GO:0005975//carbohydrate metabolic process;GO:0006486//protein glycosylation;GO:0006688//glycosphingolipid biosynthetic process;GO:0097503//sialylation
ncbi_9666	DZIP3	448	491	404	58	29	50	12.653	13.861	11.79	1.648	0.773	1.395	12.768	1.272	-3.32736	3.54115e-49	9.88475e-48	DAZ interacting zinc finger protein 3	GO:0000209//protein polyubiquitination
ncbi_83464	APH1B	723	736	729	190	144	171	26.15	26.964	25.754	7.024	4.385	5.441	26.2893	5.61667	-2.22669	4.52289e-49	1.26047e-47	aph-1 homolog B, gamma-secretase subunit, transcript variant 2	GO:0007219//Notch signaling pathway;GO:0007220//Notch receptor processing;GO:0007626//locomotory behavior;GO:0016485//protein processing;GO:0031293//membrane protein intracellular domain proteolysis;GO:0035333//Notch receptor processing, ligand-dependent;GO:0043065//positive regulation of apoptotic process;GO:0043085//positive regulation of catalytic activity;GO:0044267//cellular protein metaboli…
ncbi_58494	JAM2	29	39	31	364	286	333	1.159	1.539	1.237	18.758	13.68	16.034	1.31167	16.1573	3.62272	6.02127e-49	1.67534e-47	junctional adhesion molecule 2, transcript variant 2	GO:0007162//negative regulation of cell adhesion;GO:0030198//extracellular matrix organization;GO:0050900//leukocyte migration;GO:0098609//cell-cell adhesion
ncbi_1910	EDNRB	3778	3688	3585	1460	1307	1311	124.878	121.394	119.226	52.513	47.045	45.071	121.833	48.2097	-1.33751	6.23634e-49	1.73237e-47	endothelin receptor type B, transcript variant 1	GO:0000122//negative regulation of transcription by RNA polymerase II;GO:0001755//neural crest cell migration;GO:0001934//positive regulation of protein phosphorylation;GO:0006885//regulation of pH;GO:0007166//cell surface receptor signaling pathway;GO:0007186//G protein-coupled receptor signaling pathway;GO:0007194//negative regulation of adenylate cyclase activity;GO:0007200//phospholipase C-ac…
ncbi_283537	SLC46A3	654	626	623	137	91	121	29.393	28.194	27.892	5.97	3.727	4.862	28.493	4.853	-2.55366	6.51461e-49	1.80675e-47	solute carrier family 46 member 3, transcript variant 2	GO:0008150//biological_process;GO:0055085//transmembrane transport
ncbi_9881	TRANK1	733	741	789	175	148	118	10.523	10.779	11.516	2.506	1.867	1.558	10.9393	1.977	-2.46814	7.04285e-49	1.95011e-47	tetratricopeptide repeat and ankyrin repeat containing 1, transcript variant 1	GO:0006268//DNA unwinding involved in DNA replication;GO:0006281//DNA repair;GO:0006886//intracellular protein transport;GO:0016192//vesicle-mediated transport;GO:0046033//AMP metabolic process
ncbi_391059	FRRS1	593	541	557	127	93	108	13.813	12.3	13.801	3.374	1.691	2.024	13.3047	2.363	-2.49324	7.22795e-49	1.99815e-47	ferric chelate reductase 1, transcript variant 1	GO:0055114//oxidation-reduction process
ncbi_10371	SEMA3A	1544	1519	1595	482	372	392	26.808	26.489	28.134	8.31	5.715	6.304	27.1437	6.77633	-2.00204	7.86566e-49	2.17095e-47	semaphorin 3A	GO:0001755//neural crest cell migration;GO:0001764//neuron migration;GO:0002027//regulation of heart rate;GO:0006915//apoptotic process;GO:0007411//axon guidance;GO:0007413//axonal fasciculation;GO:0008045//motor neuron axon guidance;GO:0010633//negative regulation of epithelial cell migration;GO:0010977//negative regulation of neuron projection development;GO:0021612//facial nerve structural org…
ncbi_6817	SULT1A1	319	285	321	4	5	7	30.683	25.569	31.334	0.397	0.36	0.533	29.1953	0.43	-6.08526	8.97905e-49	2.47428e-47	sulfotransferase family 1A member 1, transcript variant 1	GO:0006068//ethanol catabolic process;GO:0006584//catecholamine metabolic process;GO:0006805//xenobiotic metabolic process;GO:0008210//estrogen metabolic process;GO:0009308//amine metabolic process;GO:0009812//flavonoid metabolic process;GO:0050427//3'-phosphoadenosine 5'-phosphosulfate metabolic process;GO:0051923//sulfation
ncbi_4130	MAP1A	4673	4357	4418	1382	1658	1487	64.267	60.18	61.612	18.812	20.139	18.915	62.0197	19.2887	-1.68497	1.07032e-48	2.94465e-47	microtubule associated protein 1A	GO:0000226//microtubule cytoskeleton organization;GO:0007409//axonogenesis;GO:0007613//memory;GO:0008306//associative learning;GO:0016358//dendrite development;GO:0031114//regulation of microtubule depolymerization;GO:0032435//negative regulation of proteasomal ubiquitin-dependent protein catabolic process;GO:0048167//regulation of synaptic plasticity;GO:0050882//voluntary musculoskeletal movemen…
ncbi_79651	RHBDF2	81	89	94	477	675	647	3.156	3.391	3.877	19.018	24.087	23.536	3.47467	22.2137	2.6765	1.37087e-48	3.76552e-47	rhomboid 5 homolog 2, transcript variant 2	GO:0006508//proteolysis;GO:0015031//protein transport;GO:0042058//regulation of epidermal growth factor receptor signaling pathway;GO:0050708//regulation of protein secretion;GO:0050709//negative regulation of protein secretion
ncbi_158326	FREM1	252	235	263	17	13	10	8.855	8.878	8.488	0.449	0.459	0.451	8.74033	0.453	-4.27011	2.9365e-48	8.05312e-47	FRAS1 related extracellular matrix 1, transcript variant 2	GO:0007154//cell communication;GO:0007160//cell-matrix adhesion;GO:0097094//craniofacial suture morphogenesis
ncbi_84439	HHIPL1	429	503	419	67	83	73	13.885	15.676	12.794	1.585	1.441	1.79	14.1183	1.60533	-3.13662	3.19986e-48	8.76139e-47	HHIP like 1, transcript variant 1	GO:0006897//endocytosis;GO:0008150//biological_process
ncbi_135	ADORA2A	27	26	34	303	450	336	1.532	1.478	1.969	17.56	23.169	17.966	1.65967	19.565	3.55931	3.29292e-48	9.00187e-47	adenosine A2a receptor, transcript variant 3	GO:0001963//synaptic transmission, dopaminergic;GO:0001973//adenosine receptor signaling pathway;GO:0001975//response to amphetamine;GO:0006355//regulation of transcription, DNA-templated;GO:0006469//negative regulation of protein kinase activity;GO:0006909//phagocytosis;GO:0006915//apoptotic process;GO:0006954//inflammatory response;GO:0006968//cellular defense response;GO:0007186//G protein-cou…
ncbi_26115	TANC2	962	956	1013	246	295	240	11.253	11.285	12.05	2.84	3.043	2.592	11.5293	2.825	-2.02899	3.31704e-48	9.05342e-47	tetratricopeptide repeat, ankyrin repeat and coiled-coil containing 2, transcript variant 1	GO:0001701//in utero embryonic development
ncbi_7056	THBD	332	333	354	1134	1239	1071	11.622	11.702	12.567	39.35	38.283	34.639	11.9637	37.424	1.6453	4.6211e-48	1.25927e-46	thrombomodulin	GO:0007565//female pregnancy;GO:0007596//blood coagulation;GO:0010165//response to X-ray;GO:0010544//negative regulation of platelet activation;GO:0030195//negative regulation of blood coagulation;GO:0032496//response to lipopolysaccharide;GO:0050900//leukocyte migration;GO:0051591//response to cAMP;GO:0051918//negative regulation of fibrinolysis
ncbi_51655	RASD1	759	699	703	2741	4103	3375	61.492	56.797	57.724	219.852	293.047	252.282	58.671	255.06	2.12012	5.47067e-48	1.48842e-46	ras related dexamethasone induced 1, transcript variant 2	GO:0007165//signal transduction;GO:0007186//G protein-coupled receptor signaling pathway;GO:0007263//nitric oxide mediated signal transduction;GO:0045892//negative regulation of transcription, DNA-templated
ncbi_4784	NFIX	6103	5934	5954	1679	2135	1865	218.037	206.358	213.501	60.418	66.939	61.162	212.632	62.8397	-1.75861	6.52596e-48	1.77273e-46	nuclear factor I X, transcript variant 1	GO:0000122//negative regulation of transcription by RNA polymerase II;GO:0006260//DNA replication;GO:0006366//transcription by RNA polymerase II;GO:0045944//positive regulation of transcription by RNA polymerase II
ncbi_131578	LRRC15	360	358	355	1086	1072	1061	8.658	8.642	8.65	25.88	22.754	23.573	8.65	24.069	1.4764	7.51052e-48	2.03696e-46	leucine rich repeat containing 15, transcript variant 1	GO:0030335//positive regulation of cell migration;GO:0046813//receptor-mediated virion attachment to host cell;GO:1903077//negative regulation of protein localization to plasma membrane
ncbi_4857	NOVA1	632	643	613	169	166	160	20.25	18.071	18.186	5.121	4.529	3.751	18.8357	4.467	-2.07609	8.45785e-48	2.29028e-46	NOVA alternative splicing regulator 1, transcript variant 4	GO:0000398//mRNA splicing, via spliceosome;GO:0006396//RNA processing;GO:0007268//chemical synaptic transmission;GO:0007626//locomotory behavior;GO:0008380//RNA splicing;GO:0051252//regulation of RNA metabolic process;GO:0120163//negative regulation of cold-induced thermogenesis
ncbi_55107	ANO1	0	0	3	5770	4084	5342	0	0	0.115	180.765	116.322	162.285	0.0383333	153.124	11.9638	9.13695e-48	2.47028e-46	anoctamin 1, transcript variant 3	GO:0006812//cation transport;GO:0006821//chloride transport;GO:0007200//phospholipase C-activating G protein-coupled receptor signaling pathway;GO:0007275//multicellular organism development;GO:0015705//iodide transport;GO:0034220//ion transmembrane transport;GO:0034605//cellular response to heat;GO:0035774//positive regulation of insulin secretion involved in cellular response to glucose stimulu…
ncbi_23065	EMC1	2037	2033	2123	771	670	701	43.39	43.469	45.861	16.28	12.597	13.797	44.24	14.2247	-1.63696	9.26762e-48	2.50168e-46	ER membrane protein complex subunit 1, transcript variant 2	GO:0034975//protein folding in endoplasmic reticulum
ncbi_9414	TJP2	912	923	956	274	240	214	28.94	29.64	30.638	8.71	6.855	6.344	29.7393	7.303	-2.02581	1.12201e-47	3.02398e-46	tight junction protein 2, transcript variant 5	GO:0035329//hippo signaling;GO:0046037//GMP metabolic process;GO:0046710//GDP metabolic process;GO:0050892//intestinal absorption;GO:0090557//establishment of endothelial intestinal barrier;GO:0090559//regulation of membrane permeability
ncbi_256691	MAMDC2	874	823	872	202	132	147	37.337	35.48	38.034	8.544	4.993	5.819	36.9503	6.452	-2.51777	1.13481e-47	3.05368e-46	MAM domain containing 2, transcript variant 3	-
ncbi_51374	ATRAID	3146	2891	3090	1016	1159	1065	371.154	343.341	370.364	118.905	120.689	116.239	361.62	118.611	-1.60824	1.92474e-47	5.17123e-46	all-trans retinoic acid induced differentiation factor, transcript variant 3	GO:0010468//regulation of gene expression;GO:0030154//cell differentiation;GO:0030501//positive regulation of bone mineralization;GO:0033689//negative regulation of osteoblast proliferation;GO:0045669//positive regulation of osteoblast differentiation;GO:1903363//negative regulation of cellular protein catabolic process
ncbi_402778	IFITM10	33	41	46	313	368	427	1.257	1.567	1.776	11.815	12.369	15.022	1.53333	13.0687	3.09137	1.9292e-47	5.17513e-46	interferon induced transmembrane protein 10	-
ncbi_526	ATP6V1B2	993	1045	987	3135	2776	2743	49.174	51.944	49.566	153.885	121.332	125.494	50.228	133.57	1.41104	3.28256e-47	8.79184e-46	ATPase H+ transporting V1 subunit B2	GO:0008286//insulin receptor signaling pathway;GO:0015991//ATP hydrolysis coupled proton transport;GO:0016241//regulation of macroautophagy;GO:0033572//transferrin transport;GO:0034220//ion transmembrane transport;GO:0046034//ATP metabolic process;GO:0090383//phagosome acidification;GO:1902600//proton transmembrane transport
ncbi_56898	BDH2	1468	1473	1429	506	435	489	91.57	92.396	93.196	30.431	21.823	26.741	92.3873	26.3317	-1.8109	3.40664e-47	9.10997e-46	3-hydroxybutyrate dehydrogenase 2	GO:0006635//fatty acid beta-oxidation;GO:0019290//siderophore biosynthetic process;GO:0030855//epithelial cell differentiation;GO:0042168//heme metabolic process;GO:0046951//ketone body biosynthetic process;GO:0055072//iron ion homeostasis
ncbi_1620	BRINP1	185	217	181	800	868	741	8.251	9.715	8.187	35.368	34.169	30.533	8.71767	33.3567	1.93596	3.61401e-47	9.64951e-46	BMP/retinoic acid inducible neural specific 1	GO:0001662//behavioral fear response;GO:0007050//cell cycle arrest;GO:0007614//short-term memory;GO:0008219//cell death;GO:0035176//social behavior;GO:0035640//exploration behavior;GO:0042711//maternal behavior;GO:0045666//positive regulation of neuron differentiation;GO:0045786//negative regulation of cell cycle;GO:0045930//negative regulation of mitotic cell cycle;GO:0050768//negative regulatio…
ncbi_410	ARSA	1893	1829	1870	395	533	518	62.984	61.292	63.221	13.044	15.684	16.022	62.499	14.9167	-2.06691	3.66702e-47	9.77587e-46	arylsulfatase A, transcript variant 1	GO:0006687//glycosphingolipid metabolic process;GO:0043312//neutrophil degranulation
ncbi_88455	ANKRD13A	1416	1238	1321	393	304	337	48.313	42.178	45.054	13.19	9.27	10.647	45.1817	11.0357	-2.03356	4.61172e-47	1.22753e-45	ankyrin repeat domain 13A	GO:0002091//negative regulation of receptor internalization;GO:1905667//negative regulation of protein localization to endosome
ncbi_5791	PTPRE	40	48	41	494	325	424	1.499	1.535	1.163	16.717	10.208	13.615	1.399	13.5133	3.27192	6.49375e-47	1.72581e-45	protein tyrosine phosphatase receptor type E, transcript variant 3	GO:0006470//protein dephosphorylation;GO:0035335//peptidyl-tyrosine dephosphorylation;GO:0046627//negative regulation of insulin receptor signaling pathway
ncbi_57698	SHTN1	347	342	364	61	57	59	7.153	7.527	7.594	1.245	1.032	1.122	7.42467	1.133	-2.71218	8.85945e-47	2.3509e-45	shootin 1, transcript variant 1	GO:0006930//substrate-dependent cell migration, cell extension;GO:0007265//Ras protein signal transduction;GO:0007409//axonogenesis;GO:0032488//Cdc42 protein signal transduction;GO:0038007//netrin-activated signaling pathway;GO:0045773//positive regulation of axon extension;GO:0048812//neuron projection morphogenesis;GO:0060327//cytoplasmic actin-based contraction involved in cell motility;GO:006…
ncbi_2109	ETFB	1307	1297	1291	282	367	370	211.097	210.64	211.61	45.125	52.244	55.316	211.116	50.895	-2.05244	1.01373e-46	2.68583e-45	electron transfer flavoprotein subunit beta, transcript variant 2	GO:0022904//respiratory electron transport chain;GO:0033539//fatty acid beta-oxidation using acyl-CoA dehydrogenase
ncbi_81839	VANGL1	821	759	826	235	237	225	13.391	12.427	13.663	3.799	3.412	3.391	13.1603	3.534	-1.89682	1.1867e-46	3.13928e-45	VANGL planar cell polarity protein 1, transcript variant 3	GO:0007275//multicellular organism development;GO:0043473//pigmentation;GO:0060071//Wnt signaling pathway, planar cell polarity pathway
ncbi_8553	BHLHE40	2215	2293	2350	5387	5829	5537	99.387	103.276	106.931	239.596	230.845	229.532	103.198	233.324	1.17692	1.26685e-46	3.34616e-45	basic helix-loop-helix family member e40	GO:0000122//negative regulation of transcription by RNA polymerase II;GO:0006355//regulation of transcription, DNA-templated;GO:0007623//circadian rhythm;GO:0009952//anterior/posterior pattern specification;GO:0030154//cell differentiation;GO:0032922//circadian regulation of gene expression;GO:0042752//regulation of circadian rhythm;GO:0043153//entrainment of circadian clock by photoperiod;GO:004…
ncbi_8767	RIPK2	279	324	284	999	968	993	16.199	18.693	16.774	58.79	50.96	54.527	17.222	54.759	1.66884	1.35374e-46	3.57017e-45	receptor interacting serine/threonine kinase 2, transcript variant 2	GO:0000165//MAPK cascade;GO:0000187//activation of MAPK activity;GO:0001961//positive regulation of cytokine-mediated signaling pathway;GO:0002250//adaptive immune response;GO:0006915//apoptotic process;GO:0006954//inflammatory response;GO:0007165//signal transduction;GO:0007249//I-kappaB kinase/NF-kappaB signaling;GO:0007254//JNK cascade;GO:0007256//activation of JNKK activity;GO:0007257//activa…
ncbi_9719	ADAMTSL2	39	28	33	274	348	310	1.454	1.054	1.253	10.153	11.539	10.726	1.25367	10.806	3.10761	1.39667e-46	3.67774e-45	ADAMTS like 2, transcript variant 2	GO:0006508//proteolysis;GO:0030198//extracellular matrix organization;GO:0030512//negative regulation of transforming growth factor beta receptor signaling pathway;GO:0060481//lobar bronchus epithelium development
ncbi_64131	XYLT1	231	230	245	1000	901	816	3.968	3.593	4.194	16.187	13.567	12.207	3.91833	13.987	1.83577	1.76499e-46	4.64053e-45	xylosyltransferase 1	GO:0006024//glycosaminoglycan biosynthetic process;GO:0015012//heparan sulfate proteoglycan biosynthetic process;GO:0030166//proteoglycan biosynthetic process;GO:0030203//glycosaminoglycan metabolic process;GO:0030206//chondroitin sulfate biosynthetic process;GO:0043931//ossification involved in bone maturation;GO:0048706//embryonic skeletal system development;GO:0050650//chondroitin sulfate prot…
ncbi_8542	APOL1	577	594	617	134	157	128	29.22	30.139	31.676	6.684	6.977	5.977	30.345	6.546	-2.21277	1.83022e-46	4.80469e-45	apolipoprotein L1, transcript variant 3	GO:0006869//lipid transport;GO:0006898//receptor-mediated endocytosis;GO:0008203//cholesterol metabolic process;GO:0019835//cytolysis;GO:0031640//killing of cells of other organism;GO:0042157//lipoprotein metabolic process;GO:0043687//post-translational protein modification;GO:0044267//cellular protein metabolic process;GO:0045087//innate immune response;GO:1902476//chloride transmembrane transpo…
ncbi_834	CASP1	680	660	667	128	104	158	61.584	59.043	61.701	11.424	7.955	13.393	60.776	10.924	-2.476	1.99153e-46	5.22017e-45	caspase 1, transcript variant beta	GO:0006508//proteolysis;GO:0006915//apoptotic process;GO:0006919//activation of cysteine-type endopeptidase activity involved in apoptotic process;GO:0007165//signal transduction;GO:0016540//protein autoprocessing;GO:0019221//cytokine-mediated signaling pathway;GO:0032731//positive regulation of interleukin-1 beta production;GO:0042981//regulation of apoptotic process;GO:0043123//positive regulat…
ncbi_9473	THEMIS2	204	199	233	845	1038	849	16.197	16.09	18.975	59.821	67.854	57.461	17.0873	61.712	1.85262	3.13149e-46	8.19573e-45	thymocyte selection associated family member 2, transcript variant 2	GO:0006954//inflammatory response;GO:0007155//cell adhesion;GO:0050852//T cell receptor signaling pathway
ncbi_7040	TGFB1	2542	2416	2337	6477	7926	7363	129.318	123.37	120.565	326.609	355.883	346.06	124.418	342.851	1.46239	3.69294e-46	9.65046e-45	transforming growth factor beta 1	GO:0000122//negative regulation of transcription by RNA polymerase II;GO:0000165//MAPK cascade;GO:0001570//vasculogenesis;GO:0001657//ureteric bud development;GO:0001666//response to hypoxia;GO:0001837//epithelial to mesenchymal transition;GO:0001843//neural tube closure;GO:0001933//negative regulation of protein phosphorylation;GO:0001934//positive regulation of protein phosphorylation;GO:000202…
ncbi_79960	JADE1	643	610	625	160	137	118	17.004	16.053	16.88	4.377	3.411	3.076	16.6457	3.62133	-2.20055	3.74956e-46	9.78356e-45	jade family PHD finger 1, transcript variant 3	GO:0006915//apoptotic process;GO:0030308//negative regulation of cell growth;GO:0043966//histone H3 acetylation;GO:0043981//histone H4-K5 acetylation;GO:0043982//histone H4-K8 acetylation;GO:0043983//histone H4-K12 acetylation;GO:0043984//histone H4-K16 acetylation;GO:0090090//negative regulation of canonical Wnt signaling pathway;GO:1903508//positive regulation of nucleic acid-templated transcri…
ncbi_58515	-	517	525	499	1466	1680	1734	48.844	49.787	47.808	137.287	140.088	151.35	48.813	142.908	1.54975	4.16011e-46	1.08383e-44	-	-
ncbi_175	AGA	340	321	320	54	40	47	33.503	30.564	32.805	6.981	3.361	4.406	32.2907	4.916	-2.71556	4.90307e-46	1.27547e-44	aspartylglucosaminidase, transcript variant 1	GO:0006508//proteolysis;GO:0006517//protein deglycosylation;GO:0043312//neutrophil degranulation
ncbi_644538	SMIM10	298	300	331	32	46	33	28.42	28.718	32.012	3.025	3.872	2.908	29.7167	3.26833	-3.18465	5.33465e-46	1.38564e-44	small integral membrane protein 10	-
ncbi_6627	SNRPA1	302	293	303	911	1019	982	40.601	39.54	41.31	121.401	120.913	121.969	40.4837	121.428	1.58469	5.53164e-46	1.43464e-44	small nuclear ribonucleoprotein polypeptide A', transcript variant 1	GO:0000398//mRNA splicing, via spliceosome;GO:0007283//spermatogenesis;GO:0008380//RNA splicing;GO:0035722//interleukin-12-mediated signaling pathway
ncbi_7704	ZBTB16	250	251	264	3	9	8	4.205	4.206	4.505	0.051	0.136	0.127	4.30533	0.104667	-5.36225	5.69272e-46	1.47419e-44	zinc finger and BTB domain containing 16, transcript variant 2	GO:0000122//negative regulation of transcription by RNA polymerase II;GO:0001823//mesonephros development;GO:0006915//apoptotic process;GO:0007417//central nervous system development;GO:0008285//negative regulation of cell proliferation;GO:0009880//embryonic pattern specification;GO:0009952//anterior/posterior pattern specification;GO:0016567//protein ubiquitination;GO:0030097//hemopoiesis;GO:003…
ncbi_8671	SLC4A4	481	518	493	91	52	77	9.056	9.767	9.441	1.663	0.856	1.316	9.42133	1.27833	-2.88167	6.46347e-46	1.67127e-44	solute carrier family 4 member 4, transcript variant 1	GO:0006814//sodium ion transport;GO:0015698//inorganic anion transport;GO:0015701//bicarbonate transport;GO:0051453//regulation of intracellular pH;GO:0098656//anion transmembrane transport
ncbi_404672	GTF2H5	435	477	390	79	75	82	8.222	9.049	7.475	1.48	1.251	1.432	8.24867	1.38767	-2.5715	7.0745e-46	1.82652e-44	general transcription factor IIH subunit 5	GO:0000717//nucleotide-excision repair, DNA duplex unwinding;GO:0006283//transcription-coupled nucleotide-excision repair;GO:0006289//nucleotide-excision repair;GO:0006293//nucleotide-excision repair, preincision complex stabilization;GO:0006294//nucleotide-excision repair, preincision complex assembly;GO:0006295//nucleotide-excision repair, DNA incision, 3'-to lesion;GO:0006296//nucleotide-excis…
ncbi_3572	IL6ST	10740	10643	10145	2343	1327	1692	169.728	168.621	162.702	36.43	18.741	25.048	167.017	26.7397	-2.64294	8.00035e-46	2.06246e-44	interleukin 6 cytokine family signal transducer, transcript variant 3	GO:0002675//positive regulation of acute inflammatory response;GO:0002821//positive regulation of adaptive immune response;GO:0005977//glycogen metabolic process;GO:0008284//positive regulation of cell proliferation;GO:0008593//regulation of Notch signaling pathway;GO:0010575//positive regulation of vascular endothelial growth factor production;GO:0010613//positive regulation of cardiac muscle hy…
ncbi_2495	FTH1	55707	52997	53231	144629	185070	171070	6549.22	6254.16	6346.28	16854.2	19203.6	18580.7	6383.22	18212.8	1.5126	8.20958e-46	2.11323e-44	ferritin heavy chain 1	GO:0006826//iron ion transport;GO:0006879//cellular iron ion homeostasis;GO:0006880//intracellular sequestering of iron ion;GO:0006955//immune response;GO:0008285//negative regulation of cell proliferation;GO:0043312//neutrophil degranulation;GO:0048147//negative regulation of fibroblast proliferation;GO:0055114//oxidation-reduction process
ncbi_23228	PLCL2	787	771	739	188	125	156	27.126	26.953	25.73	6.373	3.86	5.065	26.603	5.09933	-2.38321	8.45984e-46	2.17439e-44	phospholipase C like 2, transcript variant 1	GO:0002322//B cell proliferation involved in immune response;GO:0002337//B-1a B cell differentiation;GO:0006629//lipid metabolic process;GO:0007214//gamma-aminobutyric acid signaling pathway;GO:0032228//regulation of synaptic transmission, GABAergic;GO:0032959//inositol trisphosphate biosynthetic process;GO:0033135//regulation of peptidyl-serine phosphorylation;GO:0035556//intracellular signal tr…
ncbi_28988	DBNL	1476	1412	1421	502	534	519	21.145	20.313	20.646	7.136	6.747	6.869	20.7013	6.91733	-1.58144	9.42951e-46	2.42001e-44	drebrin like, transcript variant 2	GO:0002250//adaptive immune response;GO:0006898//receptor-mediated endocytosis;GO:0007257//activation of JUN kinase activity;GO:0007416//synapse assembly;GO:0016601//Rac protein signal transduction;GO:0043312//neutrophil degranulation;GO:0048812//neuron projection morphogenesis;GO:0071800//podosome assembly;GO:0097178//ruffle assembly
ncbi_54985	HCFC1R1	683	685	629	94	149	115	113.126	112.102	104.263	15.143	20.696	17.077	109.83	17.6387	-2.63846	9.69434e-46	2.48426e-44	host cell factor C1 regulator 1, transcript variant 2	-
ncbi_597	BCL2A1	1	2	1	1612	1856	1911	0.181	0.364	0.184	289.5	296.78	319.753	0.243	302.011	10.2794	1.15746e-45	2.96168e-44	BCL2 related protein A1, transcript variant 2	GO:0007568//aging;GO:0008630//intrinsic apoptotic signaling pathway in response to DNA damage;GO:0021987//cerebral cortex development;GO:0043066//negative regulation of apoptotic process;GO:0097192//extrinsic apoptotic signaling pathway in absence of ligand;GO:2001243//negative regulation of intrinsic apoptotic signaling pathway
ncbi_55364	IMPACT	680	689	629	136	83	122	25.756	26.195	24.16	5.106	2.775	4.269	25.3703	4.05	-2.64715	1.32029e-45	3.37332e-44	impact RWD domain protein	GO:0000122//negative regulation of transcription by RNA polymerase II;GO:0001933//negative regulation of protein phosphorylation;GO:0008150//biological_process;GO:0031333//negative regulation of protein complex assembly;GO:0031953//negative regulation of protein autophosphorylation;GO:0034198//cellular response to amino acid starvation;GO:0042149//cellular response to glucose starvation;GO:004566…
ncbi_66004	LYNX1	1817	1765	1602	330	475	359	56.076	54.682	50.118	10.084	12.925	10.222	53.6253	11.077	-2.27535	1.48049e-45	3.77701e-44	Ly6/neurotoxin 1, transcript variant 4	GO:0007271//synaptic transmission, cholinergic;GO:0099601//regulation of neurotransmitter receptor activity;GO:2000272//negative regulation of signaling receptor activity
ncbi_5125	PCSK5	792	767	765	2392	2213	2055	19.902	18.649	19.754	61.739	47.337	46.142	19.435	51.7393	1.4126	1.6079e-45	4.09597e-44	proprotein convertase subtilisin/kexin type 5, transcript variant 1	GO:0001822//kidney development;GO:0002001//renin secretion into blood stream;GO:0003279//cardiac septum development;GO:0006465//signal peptide processing;GO:0007267//cell-cell signaling;GO:0007368//determination of left/right symmetry;GO:0007507//heart development;GO:0007566//embryo implantation;GO:0009952//anterior/posterior pattern specification;GO:0016485//protein processing;GO:0016486//peptid…
ncbi_3090	HIC1	1320	1269	1228	189	292	280	44.845	41.79	40.591	6.05	8.106	7.614	42.4087	7.25667	-2.54698	1.7937e-45	4.56252e-44	HIC ZBTB transcriptional repressor 1, transcript variant 2	GO:0000122//negative regulation of transcription by RNA polymerase II;GO:0006355//regulation of transcription, DNA-templated;GO:0006974//cellular response to DNA damage stimulus;GO:0007275//multicellular organism development;GO:0008630//intrinsic apoptotic signaling pathway in response to DNA damage;GO:0016055//Wnt signaling pathway;GO:0030178//negative regulation of Wnt signaling pathway;GO:0043…
ncbi_3015	H2AZ1	1410	1464	1419	3634	4112	4293	230.274	239.996	235.011	588.282	592.719	647.735	235.094	609.579	1.37458	1.84136e-45	4.67683e-44	H2A.Z variant histone 1	GO:0006325//chromatin organization;GO:0045944//positive regulation of transcription by RNA polymerase II;GO:0071392//cellular response to estradiol stimulus
ncbi_2255	FGF10	257	243	246	21	22	27	5.967	5.663	5.78	0.489	0.456	0.58	5.80333	0.508333	-3.51304	2.04947e-45	5.19774e-44	fibroblast growth factor 10	GO:0000132//establishment of mitotic spindle orientation;GO:0000165//MAPK cascade;GO:0000187//activation of MAPK activity;GO:0001525//angiogenesis;GO:0001656//metanephros development;GO:0001759//organ induction;GO:0001823//mesonephros development;GO:0001974//blood vessel remodeling;GO:0003338//metanephros morphogenesis;GO:0007368//determination of left/right symmetry;GO:0007431//salivary gland de…
ncbi_26502	NARF	325	332	318	985	1096	1151	21.516	21.784	21.969	67.8	66.29	75.558	21.7563	69.8827	1.6835	2.11316e-45	5.35138e-44	nuclear prelamin A recognition factor, transcript variant 3	-
ncbi_5272	SERPINB9	805	700	696	169	192	192	27.428	23.986	24.013	5.719	5.758	6.065	25.1423	5.84733	-2.10427	2.67524e-45	6.76482e-44	serpin family B member 9	GO:0002448//mast cell mediated immunity;GO:0006915//apoptotic process;GO:0006955//immune response;GO:0009617//response to bacterium;GO:0010628//positive regulation of gene expression;GO:0010951//negative regulation of endopeptidase activity;GO:0033668//negative regulation by symbiont of host apoptotic process;GO:0042270//protection from natural killer cell mediated cytotoxicity;GO:0043066//negati…
ncbi_6347	CCL2	2054	2064	2091	838	834	823	392.035	395.433	404.725	158.542	140.495	145.123	397.398	148.053	-1.42447	3.52259e-45	8.89442e-44	C-C motif chemokine ligand 2	GO:0000165//MAPK cascade;GO:0001525//angiogenesis;GO:0002548//monocyte chemotaxis;GO:0006468//protein phosphorylation;GO:0006935//chemotaxis;GO:0006954//inflammatory response;GO:0006959//humoral immune response;GO:0007010//cytoskeleton organization;GO:0007155//cell adhesion;GO:0007165//signal transduction;GO:0007166//cell surface receptor signaling pathway;GO:0007186//G protein-coupled receptor s…
ncbi_7086	TKT	49872	50650	47138	9909	14605	11730	2456.51	2499.33	2354.92	482.534	633.656	532.183	2436.92	549.458	-2.14898	3.96183e-45	9.98882e-44	transketolase, transcript variant 1	GO:0005999//xylulose biosynthetic process;GO:0006098//pentose-phosphate shunt;GO:0009052//pentose-phosphate shunt, non-oxidative branch;GO:0040008//regulation of growth;GO:0046166//glyceraldehyde-3-phosphate biosynthetic process
ncbi_4065	LY75	450	473	471	73	34	45	9.189	9.685	9.739	1.467	0.612	0.848	9.53767	0.975667	-3.28918	4.17806e-45	1.05185e-43	lymphocyte antigen 75	GO:0006897//endocytosis;GO:0006954//inflammatory response;GO:0006955//immune response
ncbi_90993	CREB3L1	1797	1618	1691	433	542	524	95.599	86.305	91.031	22.709	25.377	26.108	90.9783	24.7313	-1.87918	4.84883e-45	1.21894e-43	cAMP responsive element binding protein 3 like 1	GO:0000122//negative regulation of transcription by RNA polymerase II;GO:0001649//osteoblast differentiation;GO:0007275//multicellular organism development;GO:0010629//negative regulation of gene expression;GO:0030968//endoplasmic reticulum unfolded protein response;GO:0032967//positive regulation of collagen biosynthetic process;GO:0040037//negative regulation of fibroblast growth factor recepto…
ncbi_23598	PATZ1	588	459	555	100	108	105	23.193	18.249	22.379	3.788	3.641	3.734	21.2737	3.721	-2.51531	6.02804e-45	1.51317e-43	POZ/BTB and AT hook containing zinc finger 1, transcript variant 1	GO:0006355//regulation of transcription, DNA-templated;GO:0007283//spermatogenesis;GO:0008584//male gonad development;GO:0030217//T cell differentiation;GO:0045892//negative regulation of transcription, DNA-templated;GO:0045944//positive regulation of transcription by RNA polymerase II
ncbi_55351	STK32B	1320	1288	1198	320	393	301	56.032	55.213	51.09	13.429	15.382	12.097	54.1117	13.636	-1.98852	7.20777e-45	1.80667e-43	serine/threonine kinase 32B, transcript variant 2	GO:0018105//peptidyl-serine phosphorylation;GO:0035556//intracellular signal transduction
ncbi_51652	CHMP3	1562	1575	1502	470	338	398	70.573	71.358	68.783	21.106	13.514	16.618	70.238	17.0793	-2.04	7.61894e-45	1.90695e-43	charged multivesicular body protein 3, transcript variant 2	GO:0006915//apoptotic process;GO:0006997//nucleus organization;GO:0007080//mitotic metaphase plate congression;GO:0010824//regulation of centrosome duplication;GO:0015031//protein transport;GO:0016197//endosomal transport;GO:0016236//macroautophagy;GO:0019058//viral life cycle;GO:0032509//endosome transport via multivesicular body sorting pathway;GO:0036258//multivesicular body assembly;GO:003970…
ncbi_6717	SRI	1457	1421	1352	443	508	462	145.936	143.376	140.601	44.435	48.029	45.766	143.304	46.0767	-1.63697	8.76088e-45	2.18958e-43	sorcin, transcript variant 3	GO:0001508//action potential;GO:0006816//calcium ion transport;GO:0006880//intracellular sequestering of iron ion;GO:0006942//regulation of striated muscle contraction;GO:0007165//signal transduction;GO:0007507//heart development;GO:0007517//muscle organ development;GO:0008016//regulation of heart contraction;GO:0010459//negative regulation of heart rate;GO:0010649//regulation of cell communicati…
ncbi_594	BCKDHB	421	426	428	65	32	57	21.963	22.078	22.185	2.56	1.31	2.773	22.0753	2.21433	-3.31749	8.90316e-45	2.22191e-43	branched chain keto acid dehydrogenase E1 subunit beta, transcript variant 2	GO:0007584//response to nutrient;GO:0009083//branched-chain amino acid catabolic process;GO:0055114//oxidation-reduction process
ncbi_23331	TTC28	1328	1424	1393	439	484	406	15.971	17.204	16.986	5.23	5.13	4.516	16.7203	4.95867	-1.75358	9.47572e-45	2.36138e-43	tetratricopeptide repeat domain 28, transcript variant 1	GO:0007049//cell cycle;GO:0007346//regulation of mitotic cell cycle;GO:0051301//cell division
ncbi_3077	HFE	467	460	498	109	87	104	19.864	19.014	21.011	4.776	3.188	3.96	19.963	3.97467	-2.32842	9.8151e-45	2.44241e-43	homeostatic iron regulator, transcript variant 1	GO:0002474//antigen processing and presentation of peptide antigen via MHC class I;GO:0002626//negative regulation of T cell antigen processing and presentation;GO:0002725//negative regulation of T cell cytokine production;GO:0006879//cellular iron ion homeostasis;GO:0006953//acute-phase response;GO:0007565//female pregnancy;GO:0010039//response to iron ion;GO:0010106//cellular response to iron i…
ncbi_55248	PACC1	113	124	117	479	510	499	6.634	7.146	6.797	27.501	26.042	26.695	6.859	26.746	1.96325	1.0028e-44	2.49178e-43	proton activated chloride channel 1, transcript variant 1	-
ncbi_10154	PLXNC1	69	69	70	922	488	659	1.322	1.316	1.347	17.583	8.279	11.619	1.32833	12.4937	3.23351	1.00556e-44	2.49504e-43	plexin C1, transcript variant 1	GO:0007155//cell adhesion;GO:0007162//negative regulation of cell adhesion;GO:0008360//regulation of cell shape;GO:0030334//regulation of cell migration;GO:0043087//regulation of GTPase activity;GO:0050772//positive regulation of axonogenesis;GO:1902287//semaphorin-plexin signaling pathway involved in axon guidance
ncbi_5142	PDE4B	198	179	155	1099	816	842	7.447	6.599	5.825	40.579	27.611	29.726	6.62367	32.6387	2.30088	1.24917e-44	3.09504e-43	phosphodiesterase 4B, transcript variant b	GO:0001780//neutrophil homeostasis;GO:0006198//cAMP catabolic process;GO:0007186//G protein-coupled receptor signaling pathway;GO:0030593//neutrophil chemotaxis;GO:0032729//positive regulation of interferon-gamma production;GO:0032743//positive regulation of interleukin-2 production;GO:0035690//cellular response to drug;GO:0050852//T cell receptor signaling pathway;GO:0050900//leukocyte migration…
ncbi_8804	CREG1	739	750	710	1896	2076	2147	53.081	54.075	51.717	134.993	131.612	142.476	52.9577	136.36	1.36451	1.30135e-44	3.21967e-43	cellular repressor of E1A stimulated genes 1	GO:0006357//regulation of transcription by RNA polymerase II;GO:0007275//multicellular organism development;GO:0040008//regulation of growth;GO:0043312//neutrophil degranulation;GO:1903507//negative regulation of nucleic acid-templated transcription
ncbi_1191	CLU	29217	29279	30511	4402	7374	5520	1503.15	1512.04	1591.86	224.488	334.843	262.373	1535.68	273.901	-2.48715	1.44645e-44	3.57352e-43	clusterin, transcript variant 1	GO:0000902//cell morphogenesis;GO:0001774//microglial cell activation;GO:0001836//release of cytochrome c from mitochondria;GO:0002434//immune complex clearance;GO:0002576//platelet degranulation;GO:0006629//lipid metabolic process;GO:0006956//complement activation;GO:0006958//complement activation, classical pathway;GO:0009615//response to virus;GO:0010628//positive regulation of gene expression…
ncbi_80243	PREX2	225	246	252	15	6	6	3.043	3.328	3.458	0.202	0.072	0.075	3.27633	0.116333	-4.81575	1.60905e-44	3.96953e-43	phosphatidylinositol-3,4,5-trisphosphate dependent Rac exchange factor 2, transcript variant 1	GO:0007186//G protein-coupled receptor signaling pathway;GO:0008344//adult locomotory behavior;GO:0014065//phosphatidylinositol 3-kinase signaling;GO:0035023//regulation of Rho protein signal transduction;GO:0043547//positive regulation of GTPase activity;GO:0048813//dendrite morphogenesis
ncbi_57473	ZNF512B	771	779	733	108	167	161	18.372	18.593	17.751	2.531	3.484	3.517	18.2387	3.17733	-2.52111	2.02889e-44	4.99811e-43	zinc finger protein 512B	GO:0006357//regulation of transcription by RNA polymerase II
ncbi_6804	STX1A	180	179	195	759	1080	1080	14.842	16.471	17.589	66.947	79	82.718	16.3007	76.2217	2.22527	2.49831e-44	6.14571e-43	syntaxin 1A, transcript variant 2	GO:0001956//positive regulation of neurotransmitter secretion;GO:0006886//intracellular protein transport;GO:0006887//exocytosis;GO:0006906//vesicle fusion;GO:0007269//neurotransmitter secretion;GO:0009629//response to gravity;GO:0010701//positive regulation of norepinephrine secretion;GO:0010807//regulation of synaptic vesicle priming;GO:0014047//glutamate secretion;GO:0016079//synaptic vesicle …
ncbi_7087	ICAM5	143	137	123	618	926	821	6.677	6.421	5.824	28.603	38.161	35.416	6.30733	34.06	2.43298	2.52952e-44	6.21358e-43	intercellular adhesion molecule 5	GO:0006909//phagocytosis;GO:0007155//cell adhesion;GO:0030198//extracellular matrix organization;GO:0050776//regulation of immune response;GO:0098609//cell-cell adhesion
ncbi_3275	PRMT2	2380	2340	2295	816	722	873	119.633	119.822	118.679	42.17	32.858	41.182	119.378	38.7367	-1.62377	2.83252e-44	6.94795e-43	protein arginine methyltransferase 2, transcript variant 3	GO:0006355//regulation of transcription, DNA-templated;GO:0006479//protein methylation;GO:0007165//signal transduction;GO:0016571//histone methylation;GO:0019919//peptidyl-arginine methylation, to asymmetrical-dimethyl arginine;GO:0032088//negative regulation of NF-kappaB transcription factor activity;GO:0034969//histone arginine methylation;GO:0043065//positive regulation of apoptotic process;GO…
ncbi_30817	ADGRE2	39	26	22	292	273	286	1.18	0.644	0.506	7.205	6.138	6.849	0.776667	6.73067	3.11538	2.84905e-44	6.97855e-43	adhesion G protein-coupled receptor E2, transcript variant 8	GO:0006954//inflammatory response;GO:0007155//cell adhesion;GO:0007166//cell surface receptor signaling pathway;GO:0007186//G protein-coupled receptor signaling pathway;GO:0007189//adenylate cyclase-activating G protein-coupled receptor signaling pathway;GO:0016477//cell migration;GO:0043304//regulation of mast cell degranulation;GO:0071621//granulocyte chemotaxis
ncbi_3554	IL1R1	8212	8505	8360	2574	1839	1857	233.168	243.635	240.788	71.614	46.324	49.314	239.197	55.7507	-2.10114	2.98671e-44	7.30532e-43	interleukin 1 receptor type 1, transcript variant 1	GO:0006954//inflammatory response;GO:0006955//immune response;GO:0007166//cell surface receptor signaling pathway;GO:0019221//cytokine-mediated signaling pathway;GO:0032729//positive regulation of interferon-gamma production;GO:0050727//regulation of inflammatory response;GO:0070498//interleukin-1-mediated signaling pathway;GO:0070555//response to interleukin-1;GO:2000391//positive regulation of …
ncbi_23308	ICOSLG	71	81	58	454	691	517	1.674	1.639	1.188	9.113	13.16	10.163	1.50033	10.812	2.84928	3.65459e-44	8.92623e-43	inducible T cell costimulator ligand, transcript variant 2	GO:0002250//adaptive immune response;GO:0006952//defense response;GO:0006972//hyperosmotic response;GO:0007165//signal transduction;GO:0031295//T cell costimulation;GO:0042104//positive regulation of activated T cell proliferation;GO:0042110//T cell activation;GO:0042113//B cell activation;GO:0050776//regulation of immune response;GO:0050852//T cell receptor signaling pathway
ncbi_8635	RNASET2	915	916	829	159	232	176	15.023	15.096	13.803	2.588	3.362	2.67	14.6407	2.87333	-2.34918	4.11848e-44	1.0045e-42	ribonuclease T2	GO:0006401//RNA catabolic process;GO:0043312//neutrophil degranulation;GO:0090502//RNA phosphodiester bond hydrolysis, endonucleolytic
ncbi_1645	AKR1C1	15967	15940	15980	41158	52246	46938	345.129	345.858	350.286	881.847	996.76	937.342	347.091	938.65	1.43527	4.49053e-44	1.09369e-42	aldo-keto reductase family 1 member C1	GO:0001523//retinoid metabolic process;GO:0006805//xenobiotic metabolic process;GO:0007586//digestion;GO:0008202//steroid metabolic process;GO:0008206//bile acid metabolic process;GO:0015721//bile acid and bile salt transport;GO:0030299//intestinal cholesterol absorption;GO:0030855//epithelial cell differentiation;GO:0042448//progesterone metabolic process;GO:0042574//retinal metabolic process;GO…
ncbi_6821	SUOX	467	423	462	101	102	94	28.718	25.838	28.947	6.066	5.425	5.431	27.8343	5.64067	-2.30293	4.56766e-44	1.1109e-42	sulfite oxidase, transcript variant 1	GO:0006790//sulfur compound metabolic process;GO:0042128//nitrate assimilation;GO:0070221//sulfide oxidation, using sulfide:quinone oxidoreductase
ncbi_1902	LPAR1	5791	5846	5624	2493	2408	2244	227.02	230.161	223.5	98.011	84.591	82.575	226.894	88.3923	-1.36002	4.86132e-44	1.18065e-42	lysophosphatidic acid receptor 1, transcript variant 3	GO:0000187//activation of MAPK activity;GO:0007186//G protein-coupled receptor signaling pathway;GO:0007193//adenylate cyclase-inhibiting G protein-coupled receptor signaling pathway;GO:0007202//activation of phospholipase C activity;GO:0007204//positive regulation of cytosolic calcium ion concentration;GO:0008360//regulation of cell shape;GO:0010977//negative regulation of neuron projection deve…
ncbi_27286	SRPX2	640	665	604	3465	2292	2896	13.628	14.214	13.042	73.098	43.054	56.94	13.628	57.6973	2.08193	7.84572e-44	1.90278e-42	sushi repeat containing protein X-linked 2	GO:0001525//angiogenesis;GO:0042325//regulation of phosphorylation;GO:0048870//cell motility;GO:0051965//positive regulation of synapse assembly;GO:0071625//vocalization behavior;GO:0090050//positive regulation of cell migration involved in sprouting angiogenesis;GO:0098609//cell-cell adhesion
ncbi_57758	SCUBE2	410	426	391	78	91	79	14.076	15.094	13.553	2.667	2.75	2.597	14.241	2.67133	-2.41442	8.15321e-44	1.97457e-42	signal peptide, CUB domain and EGF like domain containing 2, transcript variant 2	GO:0007275//multicellular organism development
ncbi_79085	SLC25A23	1340	1231	1313	333	414	401	57.953	53.13	56.652	14.271	15.75	16.55	55.9117	15.5237	-1.84868	8.76872e-44	2.12065e-42	solute carrier family 25 member 23	GO:0002082//regulation of oxidative phosphorylation;GO:0006851//mitochondrial calcium ion transmembrane transport;GO:0015867//ATP transport;GO:0036444//calcium import into the mitochondrion;GO:0043457//regulation of cellular respiration;GO:0051282//regulation of sequestering of calcium ion;GO:0051561//positive regulation of mitochondrial calcium ion concentration;GO:0071277//cellular response to …
ncbi_134111	UBE2QL1	50	61	56	316	350	344	1.2	1.469	1.362	7.515	7.411	7.625	1.34367	7.517	2.48398	1.01303e-43	2.4465e-42	ubiquitin conjugating enzyme E2 Q family like 1	GO:0016567//protein ubiquitination
ncbi_1718	DHCR24	6273	5812	5995	2620	2500	2612	209.59	194.921	203.126	86.77	73.723	80.627	202.546	80.3733	-1.33346	1.09783e-43	2.64758e-42	24-dehydrocholesterol reductase	GO:0006695//cholesterol biosynthetic process;GO:0006915//apoptotic process;GO:0006979//response to oxidative stress;GO:0007050//cell cycle arrest;GO:0007265//Ras protein signal transduction;GO:0008104//protein localization;GO:0008202//steroid metabolic process;GO:0008285//negative regulation of cell proliferation;GO:0009725//response to hormone;GO:0009888//tissue development;GO:0030539//male geni…
ncbi_326625	MMAB	747	770	714	131	134	190	25.604	26.443	24.816	4.433	4.04	6.004	25.621	4.82567	-2.40853	1.6538e-43	3.98277e-42	metabolism of cobalamin associated B, transcript variant 1	GO:0009235//cobalamin metabolic process;GO:0009236//cobalamin biosynthetic process
ncbi_89894	TMEM116	275	297	263	39	36	36	26.197	28.307	25.682	4.24	3.072	3.431	26.7287	3.581	-2.89995	1.8103e-43	4.35357e-42	transmembrane protein 116, transcript variant 2	GO:0008150//biological_process
ncbi_1301	COL11A1	16	13	14	569	246	411	0.325	0.28	0.288	10.939	5.078	8.263	0.297667	8.09333	4.76496	1.85931e-43	4.46521e-42	collagen type XI alpha 1 chain, transcript variant E	GO:0001502//cartilage condensation;GO:0001503//ossification;GO:0002063//chondrocyte development;GO:0006029//proteoglycan metabolic process;GO:0007601//visual perception;GO:0007605//sensory perception of sound;GO:0030198//extracellular matrix organization;GO:0030199//collagen fibril organization;GO:0035987//endodermal cell differentiation;GO:0035989//tendon development;GO:0042472//inner ear morpho…
ncbi_36	ACADSB	587	619	591	153	116	148	14.212	15.06	14.522	3.687	2.507	3.307	14.598	3.167	-2.20458	2.52594e-43	6.05768e-42	acyl-CoA dehydrogenase short/branched chain, transcript variant 2	GO:0006631//fatty acid metabolic process;GO:0009083//branched-chain amino acid catabolic process;GO:0055114//oxidation-reduction process
ncbi_65123	INTS3	1988	1890	1927	540	676	639	53.732	51.088	52.874	14.482	16.59	16.456	52.5647	15.8427	-1.73028	2.59067e-43	6.20427e-42	integrator complex subunit 3, transcript variant 2	GO:0006281//DNA repair;GO:0006974//cellular response to DNA damage stimulus;GO:0007093//mitotic cell cycle checkpoint;GO:0010212//response to ionizing radiation;GO:0016180//snRNA processing;GO:0042795//snRNA transcription by RNA polymerase II
ncbi_116236	ABHD15	516	510	493	108	119	132	20.896	20.729	20.24	4.336	4.254	4.938	20.6217	4.50933	-2.19317	3.02703e-43	7.23065e-42	abhydrolase domain containing 15	GO:0044255//cellular lipid metabolic process
ncbi_91543	RSAD2	1004	956	1099	5352	3697	4058	42.358	40.448	46.654	220.236	135.454	155.661	43.1533	170.45	1.98181	3.02766e-43	7.23065e-42	radical S-adenosyl methionine domain containing 2	GO:0009615//response to virus;GO:0016032//viral process;GO:0034157//positive regulation of toll-like receptor 7 signaling pathway;GO:0034165//positive regulation of toll-like receptor 9 signaling pathway;GO:0035710//CD4-positive, alpha-beta T cell activation;GO:0043367//CD4-positive, alpha-beta T cell differentiation;GO:0045071//negative regulation of viral genome replication;GO:0050709//negative…
ncbi_55568	GALNT10	2342	2261	2209	828	673	777	55.594	53.874	53.176	19.483	14.1	17.04	54.2147	16.8743	-1.68385	4.1073e-43	9.79542e-42	polypeptide N-acetylgalactosaminyltransferase 10	GO:0006493//protein O-linked glycosylation;GO:0016266//O-glycan processing
ncbi_56901	NDUFA4L2	226	203	215	1083	1988	1469	32.987	29.944	32.396	157.377	255.771	197.761	31.7757	203.636	2.68	4.89621e-43	1.16607e-41	NDUFA4 mitochondrial complex associated like 2, transcript variant 2	GO:0022900//electron transport chain;GO:1902600//proton transmembrane transport
ncbi_140685	ZBTB46	31	27	31	250	259	314	0.83	0.75	0.87	6.718	6.163	8.009	0.816667	6.96333	3.09196	5.15876e-43	1.2269e-41	zinc finger and BTB domain containing 46, transcript variant 1	GO:0006357//regulation of transcription by RNA polymerase II;GO:0030853//negative regulation of granulocyte differentiation;GO:0045650//negative regulation of macrophage differentiation;GO:0045656//negative regulation of monocyte differentiation;GO:2001199//negative regulation of dendritic cell differentiation;GO:2001200//positive regulation of dendritic cell differentiation
ncbi_117854	TRIM6	252	272	221	24	12	15	10.785	11.866	9.746	0.983	0.438	0.61	10.799	0.677	-3.9956	5.47797e-43	1.30102e-41	tripartite motif containing 6, transcript variant 1	GO:0000209//protein polyubiquitination;GO:0002230//positive regulation of defense response to virus by host;GO:0002741//positive regulation of cytokine secretion involved in immune response;GO:0010628//positive regulation of gene expression;GO:0010629//negative regulation of gene expression;GO:0010800//positive regulation of peptidyl-threonine phosphorylation;GO:0010994//free ubiquitin chain poly…
ncbi_6623	SNCG	218	217	225	18	19	17	39.792	39.29	41.534	3.231	3.137	2.892	40.2053	3.08667	-3.70327	5.85759e-43	1.38926e-41	synuclein gamma, transcript variant 2	GO:0007268//chemical synaptic transmission;GO:0008344//adult locomotory behavior;GO:0009306//protein secretion;GO:0014059//regulation of dopamine secretion;GO:0046928//regulation of neurotransmitter secretion;GO:0050808//synapse organization
ncbi_79183	TTPAL	455	482	485	116	90	89	10.1	10.805	10.757	2.82	1.762	2.002	10.554	2.19467	-2.26572	6.50864e-43	1.54154e-41	alpha tocopherol transfer protein like, transcript variant 2	-
ncbi_4061	LY6E	25305	23320	27075	6810	8815	7655	3167.81	2930.22	3437.33	844.894	973.849	885.166	3178.45	901.303	-1.81824	6.58652e-43	1.55784e-41	lymphocyte antigen 6 family member E, transcript variant 2	GO:0007166//cell surface receptor signaling pathway;GO:2000272//negative regulation of signaling receptor activity
ncbi_222663	SCUBE3	5	7	10	239	207	243	0.092	0.094	0.187	4.307	3.309	4.08	0.124333	3.89867	4.9707	6.70632e-43	1.584e-41	signal peptide, CUB domain and EGF like domain containing 3, transcript variant 2	GO:0022617//extracellular matrix disassembly;GO:0045880//positive regulation of smoothened signaling pathway;GO:0051260//protein homooligomerization;GO:0051291//protein heterooligomerization
ncbi_25934	NIPSNAP3A	523	532	550	142	113	129	45.213	46.19	48.217	12.202	8.67	10.303	46.54	10.3917	-2.16304	6.74869e-43	1.59182e-41	nipsnap homolog 3A, transcript variant 2	-
ncbi_7098	TLR3	240	219	229	21	10	14	5.643	5.169	5.46	0.489	0.208	0.304	5.424	0.333667	-4.02288	7.21971e-43	1.70059e-41	toll like receptor 3	GO:0001774//microglial cell activation;GO:0002224//toll-like receptor signaling pathway;GO:0002730//regulation of dendritic cell cytokine production;GO:0002756//MyD88-independent toll-like receptor signaling pathway;GO:0006972//hyperosmotic response;GO:0007165//signal transduction;GO:0007249//I-kappaB kinase/NF-kappaB signaling;GO:0007250//activation of NF-kappaB-inducing kinase activity;GO:00072…
ncbi_6185	RPN2	6547	6301	6805	2816	2644	2848	415.959	401.909	438.674	177.456	148.585	167.567	418.847	164.536	-1.34802	7.2545e-43	1.70645e-41	ribophorin II, transcript variant 2	GO:0006464//cellular protein modification process;GO:0006487//protein N-linked glycosylation;GO:0007568//aging;GO:0018279//protein N-linked glycosylation via asparagine;GO:0042493//response to drug
ncbi_309	ANXA6	6576	6146	6202	2631	2740	2486	322.383	302.478	308.348	127.89	118.603	112.631	311.07	119.708	-1.37772	7.3741e-43	1.73221e-41	annexin A6, transcript variant 1	GO:0001755//neural crest cell migration;GO:0001778//plasma membrane repair;GO:0003418//growth plate cartilage chondrocyte differentiation;GO:0006937//regulation of muscle contraction;GO:0034220//ion transmembrane transport;GO:0051260//protein homooligomerization;GO:0051283//negative regulation of sequestering of calcium ion;GO:0051560//mitochondrial calcium ion homeostasis;GO:0070588//calcium ion…
ncbi_6533	SLC6A6	4527	4300	4658	11825	12391	10658	98.816	95.195	103.669	266.202	249.289	223.103	99.2267	246.198	1.31102	8.30734e-43	1.94877e-41	solute carrier family 6 member 6, transcript variant 2	GO:0003333//amino acid transmembrane transport;GO:0006520//cellular amino acid metabolic process;GO:0006836//neurotransmitter transport;GO:0006865//amino acid transport;GO:0015734//taurine transport
ncbi_4059	BCAM	559	577	630	92	125	135	31.031	32.23	35.849	5.001	5.885	6.666	33.0367	5.85067	-2.4974	1.04532e-42	2.44881e-41	basal cell adhesion molecule (Lutheran blood group), transcript variant 2	GO:0007155//cell adhesion;GO:0007160//cell-matrix adhesion;GO:0007165//signal transduction
ncbi_80853	KDM7A	131	145	115	882	603	733	2.139	2.423	1.941	14.203	8.976	11.495	2.16767	11.558	2.41468	1.18151e-42	2.76409e-41	lysine demethylase 7A	GO:0030901//midbrain development;GO:0033169//histone H3-K9 demethylation;GO:0035574//histone H4-K20 demethylation;GO:0045893//positive regulation of transcription, DNA-templated;GO:0055114//oxidation-reduction process;GO:0070544//histone H3-K36 demethylation;GO:0071557//histone H3-K27 demethylation
ncbi_4217	MAP3K5	59	74	70	471	361	411	1.667	2.041	1.916	12.837	8.733	10.589	1.87467	10.7197	2.51555	1.22045e-42	2.85132e-41	mitogen-activated protein kinase kinase kinase 5	GO:0000165//MAPK cascade;GO:0000186//activation of MAPKK activity;GO:0002931//response to ischemia;GO:0006468//protein phosphorylation;GO:0007254//JNK cascade;GO:0007257//activation of JUN kinase activity;GO:0008631//intrinsic apoptotic signaling pathway in response to oxidative stress;GO:0010666//positive regulation of cardiac muscle cell apoptotic process;GO:0016032//viral process;GO:0034198//c…
ncbi_5727	PTCH1	380	438	407	69	88	76	6.851	8.251	7.311	1.21	1.38	1.203	7.471	1.26433	-2.56292	1.37054e-42	3.19763e-41	patched 1, transcript variant 1b	GO:0000122//negative regulation of transcription by RNA polymerase II;GO:0001658//branching involved in ureteric bud morphogenesis;GO:0001701//in utero embryonic development;GO:0001709//cell fate determination;GO:0001843//neural tube closure;GO:0003007//heart morphogenesis;GO:0007224//smoothened signaling pathway;GO:0007346//regulation of mitotic cell cycle;GO:0007420//brain development;GO:000858…
ncbi_316	AOX1	293	286	251	36	35	38	8.491	8.323	7.352	1.028	0.887	1.008	8.05533	0.974333	-3.04746	1.53052e-42	3.56603e-41	aldehyde oxidase 1	GO:0009115//xanthine catabolic process;GO:0017144//drug metabolic process;GO:0022900//electron transport chain;GO:0042816//vitamin B6 metabolic process;GO:0055114//oxidation-reduction process
ncbi_412	STS	261	253	256	35	23	29	5.718	5.452	5.639	0.789	0.462	0.589	5.603	0.613333	-3.19146	1.56634e-42	3.64456e-41	steroid sulfatase, transcript variant 1	GO:0006687//glycosphingolipid metabolic process;GO:0006706//steroid catabolic process;GO:0007565//female pregnancy;GO:0008544//epidermis development
ncbi_54742	LY6K	243	224	229	15	25	17	22.621	21.773	21.413	1.191	1.868	0.932	21.9357	1.33033	-4.04342	1.8159e-42	4.21952e-41	lymphocyte antigen 6 family member K, transcript variant 2	-
ncbi_9577	BABAM2	358	363	392	67	62	78	29.775	30.115	33.138	5.583	4.662	6.052	31.0093	5.43233	-2.51306	1.85256e-42	4.29888e-41	BRISC and BRCA1 A complex member 2, transcript variant 6	GO:0006302//double-strand break repair;GO:0006303//double-strand break repair via nonhomologous end joining;GO:0006325//chromatin organization;GO:0006915//apoptotic process;GO:0006974//cellular response to DNA damage stimulus;GO:0007049//cell cycle;GO:0007165//signal transduction;GO:0010212//response to ionizing radiation;GO:0016579//protein deubiquitination;GO:0043066//negative regulation of apo…
ncbi_4343	MOV10	1870	1780	1803	544	667	615	77.736	73.849	75.727	22.336	24.601	23.572	75.7707	23.503	-1.68879	1.85702e-42	4.30344e-41	Mov10 RISC complex RNA helicase, transcript variant 2	GO:0007223//Wnt signaling pathway, calcium modulating pathway;GO:0010526//negative regulation of transposition, RNA-mediated;GO:0010628//positive regulation of gene expression;GO:0010629//negative regulation of gene expression;GO:0035194//posttranscriptional gene silencing by RNA;GO:0035195//gene silencing by miRNA;GO:0035279//mRNA cleavage involved in gene silencing by miRNA;GO:0045652//regulati…
ncbi_5806	PTX3	3882	3784	3960	1243	1485	1462	291.419	285.135	301.466	92.493	98.392	101.396	292.673	97.427	-1.5869	1.92777e-42	4.46137e-41	pentraxin 3	GO:0001550//ovarian cumulus expansion;GO:0001878//response to yeast;GO:0006954//inflammatory response;GO:0008228//opsonization;GO:0030198//extracellular matrix organization;GO:0043312//neutrophil degranulation;GO:0044869//negative regulation by host of viral exo-alpha-sialidase activity;GO:0044871//negative regulation by host of viral glycoprotein metabolic process;GO:0045087//innate immune respo…
ncbi_9536	PTGES	1327	1331	1421	3774	4852	4248	107.183	107.913	116.394	302.158	345.898	316.995	110.497	321.684	1.54164	1.97297e-42	4.55985e-41	prostaglandin E synthase	GO:0001516//prostaglandin biosynthetic process;GO:0002526//acute inflammatory response;GO:0002544//chronic inflammatory response;GO:0006693//prostaglandin metabolic process;GO:0006749//glutathione metabolic process;GO:0007165//signal transduction;GO:0008285//negative regulation of cell proliferation;GO:0014070//response to organic cyclic compound;GO:0019371//cyclooxygenase pathway;GO:0032496//res…
ncbi_404093	CUEDC1	966	925	927	246	305	284	36.753	35.608	36.218	9.296	10.257	10.002	36.193	9.85167	-1.87727	2.19932e-42	5.07614e-41	CUE domain containing 1, transcript variant 1	-
ncbi_5971	RELB	232	220	272	931	1287	1101	14.59	13.838	17.872	57.961	71.447	64.397	15.4333	64.6017	2.06552	2.38459e-42	5.49368e-41	RELB proto-oncogene, NF-kB subunit	GO:0000122//negative regulation of transcription by RNA polymerase II;GO:0002223//stimulatory C-type lectin receptor signaling pathway;GO:0006954//inflammatory response;GO:0007249//I-kappaB kinase/NF-kappaB signaling;GO:0019882//antigen processing and presentation;GO:0030098//lymphocyte differentiation;GO:0032688//negative regulation of interferon-beta production;GO:0032922//circadian regulation …
ncbi_7079	TIMP4	264	233	271	2	7	6	31.271	27.703	32.553	0.235	0.732	0.657	30.509	0.541333	-5.81657	2.38661e-42	5.49368e-41	TIMP metallopeptidase inhibitor 4	GO:0007219//Notch signaling pathway;GO:0007417//central nervous system development;GO:0008150//biological_process;GO:0009725//response to hormone;GO:0010033//response to organic substance;GO:0010951//negative regulation of endopeptidase activity;GO:0032496//response to lipopolysaccharide;GO:0034097//response to cytokine;GO:0042493//response to drug;GO:0042698//ovulation cycle;GO:0043434//response…
ncbi_4082	MARCKS	5546	4978	5113	2068	1822	2034	182.582	164.502	170.701	67.485	52.942	61.864	172.595	60.7637	-1.50611	3.33888e-42	7.6754e-41	myristoylated alanine rich protein kinase C substrate	GO:0051017//actin filament bundle assembly;GO:0051260//protein homooligomerization;GO:0051764//actin crosslink formation
ncbi_1636	ACE	209	244	212	15	7	9	5.957	7.356	6.15	0.424	0.206	0.249	6.48767	0.293	-4.46873	3.41102e-42	7.83077e-41	angiotensin I converting enzyme, transcript variant 1	GO:0001822//kidney development;GO:0001974//blood vessel remodeling;GO:0002003//angiotensin maturation;GO:0002019//regulation of renal output by angiotensin;GO:0002446//neutrophil mediated immunity;GO:0002474//antigen processing and presentation of peptide antigen via MHC class I;GO:0003081//regulation of systemic arterial blood pressure by renin-angiotensin;GO:0003084//positive regulation of syst…
ncbi_162989	DEDD2	195	179	185	690	941	875	14.077	12.729	13.515	49.486	59.268	57.872	13.4403	55.542	2.04701	3.97222e-42	9.10697e-41	death effector domain containing 2, transcript variant 2	GO:0006396//RNA processing;GO:0008625//extrinsic apoptotic signaling pathway via death domain receptors;GO:0016075//rRNA catabolic process;GO:0019725//cellular homeostasis;GO:0030262//apoptotic nuclear changes;GO:0035556//intracellular signal transduction;GO:0045892//negative regulation of transcription, DNA-templated;GO:2001238//positive regulation of extrinsic apoptotic signaling pathway
ncbi_4599	MX1	10303	9440	10326	3882	3277	3165	517.953	476.225	525.893	193.725	146.902	148.185	506.69	162.937	-1.63679	4.10524e-42	9.39941e-41	MX dynamin like GTPase 1, transcript variant 1	GO:0000266//mitochondrial fission;GO:0003374//dynamin family protein polymerization involved in mitochondrial fission;GO:0006915//apoptotic process;GO:0006952//defense response;GO:0007165//signal transduction;GO:0009615//response to virus;GO:0034340//response to type I interferon;GO:0045071//negative regulation of viral genome replication;GO:0045087//innate immune response;GO:0051607//defense res…
ncbi_388	RHOB	926	867	979	3011	4274	3533	55.329	52	59.321	178.333	225.398	195.029	55.55	199.587	1.84516	4.34924e-42	9.94483e-41	ras homolog family member B	GO:0000281//mitotic cytokinesis;GO:0001525//angiogenesis;GO:0006886//intracellular protein transport;GO:0006915//apoptotic process;GO:0007015//actin filament organization;GO:0007155//cell adhesion;GO:0007186//G protein-coupled receptor signaling pathway;GO:0007266//Rho protein signal transduction;GO:0008333//endosome to lysosome transport;GO:0008360//regulation of cell shape;GO:0010595//positive …
ncbi_85027	SMIM3	841	823	821	2053	2350	2215	78.201	76.814	77.416	189.222	192.864	190.282	77.477	190.789	1.30014	4.46957e-42	1.02064e-40	small integral membrane protein 3	-
ncbi_79822	ARHGAP28	231	204	238	17	7	12	5.891	5.691	6.144	0.455	0.246	0.331	5.90867	0.344	-4.10235	4.75708e-42	1.08485e-40	Rho GTPase activating protein 28, transcript variant 1	GO:0007165//signal transduction;GO:0030833//regulation of actin filament polymerization;GO:0032956//regulation of actin cytoskeleton organization;GO:0043547//positive regulation of GTPase activity;GO:0051056//regulation of small GTPase mediated signal transduction;GO:0051497//negative regulation of stress fiber assembly;GO:1904425//negative regulation of GTP binding
ncbi_7132	TNFRSF1A	6364	6135	6121	2076	2521	2196	414.241	400.835	403.979	133.924	144.891	131.994	406.352	136.936	-1.56922	4.87777e-42	1.1109e-40	TNF receptor superfamily member 1A, transcript variant 1	GO:0003176//aortic valve development;GO:0003177//pulmonary valve development;GO:0003332//negative regulation of extracellular matrix constituent secretion;GO:0006693//prostaglandin metabolic process;GO:0006954//inflammatory response;GO:0007249//I-kappaB kinase/NF-kappaB signaling;GO:0008625//extrinsic apoptotic signaling pathway via death domain receptors;GO:0008630//intrinsic apoptotic signaling…
ncbi_10410	IFITM3	29594	28120	31441	9991	11925	11096	6850.23	6533.64	7380.27	2292.46	2436.28	2372.88	6921.38	2367.21	-1.54787	6.50037e-42	1.47849e-40	interferon induced transmembrane protein 3, transcript variant 1	GO:0006955//immune response;GO:0009615//response to virus;GO:0032897//negative regulation of viral transcription;GO:0034341//response to interferon-gamma;GO:0035455//response to interferon-alpha;GO:0035456//response to interferon-beta;GO:0045071//negative regulation of viral genome replication;GO:0046597//negative regulation of viral entry into host cell;GO:0051607//defense response to virus;GO:0…
ncbi_3373	HYAL1	456	454	420	26	59	58	33.081	34.122	31.197	2.096	3.743	3.859	32.8	3.23267	-3.3429	6.71477e-42	1.52524e-40	hyaluronidase 1, transcript variant 7	GO:0000302//response to reactive oxygen species;GO:0005975//carbohydrate metabolic process;GO:0006954//inflammatory response;GO:0009615//response to virus;GO:0010634//positive regulation of epithelial cell migration;GO:0030207//chondroitin sulfate catabolic process;GO:0030212//hyaluronan metabolic process;GO:0030213//hyaluronan biosynthetic process;GO:0030214//hyaluronan catabolic process;GO:0030…
ncbi_51226	COPZ2	558	504	523	76	117	106	86.636	78.115	82.65	11.599	15.791	14.74	82.467	14.0433	-2.55393	7.27768e-42	1.65092e-40	COPI coat complex subunit zeta 2	GO:0006886//intracellular protein transport;GO:0006888//ER to Golgi vesicle-mediated transport;GO:0006890//retrograde vesicle-mediated transport, Golgi to ER;GO:0006891//intra-Golgi vesicle-mediated transport
ncbi_60370	AVPI1	110	101	105	512	804	654	11.316	10.43	10.956	52.206	73	62.156	10.9007	62.454	2.51838	7.95381e-42	1.80192e-40	arginine vasopressin induced 1	GO:0000187//activation of MAPK activity;GO:0007049//cell cycle
ncbi_10026	PIGK	1536	1506	1480	367	221	320	47.215	46.468	46.135	11.182	5.996	9.088	46.606	8.75533	-2.41228	8.91579e-42	2.0172e-40	phosphatidylinositol glycan anchor biosynthesis class K	GO:0006508//proteolysis;GO:0016255//attachment of GPI anchor to protein;GO:0034394//protein localization to cell surface
ncbi_90203	SNX21	1541	1565	1545	626	589	579	71.206	72.754	73.33	28.075	22.999	24.326	72.43	25.1333	-1.52699	9.85699e-42	2.22721e-40	sorting nexin family member 21, transcript variant 3	GO:0015031//protein transport
ncbi_64759	TNS3	1103	1134	1141	2939	3067	2690	20.749	21.829	22.184	57.509	55.194	50.912	21.5873	54.5383	1.33709	1.00527e-41	2.26846e-40	tensin 3	GO:0008284//positive regulation of cell proliferation;GO:0016477//cell migration;GO:0048286//lung alveolus development
ncbi_84866	TMEM25	338	337	330	61	62	68	20.608	20.506	20.39	3.843	3.336	3.831	20.5013	3.67	-2.48187	1.23462e-41	2.78235e-40	transmembrane protein 25, transcript variant 2	-
ncbi_3872	KRT17	5	2	6	236	342	311	0.466	0.187	0.567	21.809	28.142	26.787	0.406667	25.5793	5.97499	1.24809e-41	2.80903e-40	keratin 17	GO:0007165//signal transduction;GO:0008544//epidermis development;GO:0030307//positive regulation of cell growth;GO:0031069//hair follicle morphogenesis;GO:0031424//keratinization;GO:0045109//intermediate filament organization;GO:0045727//positive regulation of translation;GO:0051798//positive regulation of hair follicle development;GO:0070268//cornification
ncbi_4923	NTSR1	270	272	282	829	838	917	9.239	9.343	9.786	28.119	25.31	28.991	9.456	27.4733	1.53873	1.3627e-41	3.06295e-40	neurotensin receptor 1	GO:0001659//temperature homeostasis;GO:0003085//negative regulation of systemic arterial blood pressure;GO:0003254//regulation of membrane depolarization;GO:0007186//G protein-coupled receptor signaling pathway;GO:0007218//neuropeptide signaling pathway;GO:0007268//chemical synaptic transmission;GO:0007612//learning;GO:0008344//adult locomotory behavior;GO:0014049//positive regulation of glutamat…
ncbi_128	ADH5	4855	4858	4432	2024	1919	1925	258.916	260.055	239.69	106.993	90.326	94.844	252.887	97.3877	-1.37668	1.47392e-41	3.30863e-40	alcohol dehydrogenase 5 (class III), chi polypeptide	GO:0001523//retinoid metabolic process;GO:0003016//respiratory system process;GO:0006069//ethanol oxidation;GO:0018119//peptidyl-cysteine S-nitrosylation;GO:0022900//electron transport chain;GO:0032496//response to lipopolysaccharide;GO:0045777//positive regulation of blood pressure;GO:0046294//formaldehyde catabolic process;GO:0051409//response to nitrosative stress;GO:0051775//response to redox…
ncbi_7076	TIMP1	25679	26493	26198	64221	80711	75092	4722.75	4890.87	4886.14	11707.6	13101.5	12759.1	4833.25	12522.7	1.37349	1.60979e-41	3.60892e-40	TIMP metallopeptidase inhibitor 1	GO:0001775//cell activation;GO:0002248//connective tissue replacement involved in inflammatory response wound healing;GO:0002576//platelet degranulation;GO:0007568//aging;GO:0008284//positive regulation of cell proliferation;GO:0009725//response to hormone;GO:0010033//response to organic substance;GO:0010951//negative regulation of endopeptidase activity;GO:0019221//cytokine-mediated signaling pa…
ncbi_91319	DERL3	10	12	8	198	216	201	0.808	1.172	0.744	21.694	21.473	20.282	0.908	21.1497	4.5418	2.30892e-41	5.16952e-40	derlin 3, transcript variant 2	GO:0018279//protein N-linked glycosylation via asparagine;GO:0030433//ubiquitin-dependent ERAD pathway;GO:0030968//endoplasmic reticulum unfolded protein response;GO:1904153//negative regulation of retrograde protein transport, ER to cytosol
ncbi_5104	SERPINA5	397	423	360	2	3	3	24.648	26.361	22.666	0.123	0.164	0.172	24.5583	0.153	-7.32654	2.74604e-41	6.1402e-40	serpin family A member 5	GO:0006869//lipid transport;GO:0007283//spermatogenesis;GO:0007342//fusion of sperm to egg plasma membrane involved in single fertilization;GO:0007596//blood coagulation;GO:0010951//negative regulation of endopeptidase activity;GO:0051346//negative regulation of hydrolase activity;GO:0061107//seminal vesicle development
ncbi_7127	TNFAIP2	4109	4168	4358	772	1194	1032	134.828	137.196	145.69	24.577	33.44	31.076	139.238	29.6977	-2.22913	3.44415e-41	7.6912e-40	TNF alpha induced protein 2, transcript variant 2	GO:0001525//angiogenesis;GO:0006887//exocytosis;GO:0030154//cell differentiation;GO:0051601//exocyst localization
ncbi_292	SLC25A5	1188	1133	1134	2919	3408	2996	128.553	123.065	124.44	313.095	325.49	299.516	125.353	312.7	1.31879	3.82704e-41	8.53067e-40	solute carrier family 25 member 5	GO:0007059//chromosome segregation;GO:0008284//positive regulation of cell proliferation;GO:0015853//adenine transport;GO:0015866//ADP transport;GO:0015867//ATP transport;GO:0016032//viral process;GO:0050796//regulation of insulin secretion;GO:0055085//transmembrane transport;GO:1901029//negative regulation of mitochondrial outer membrane permeabilization involved in apoptotic signaling pathway;G…
ncbi_115752	DIS3L	556	615	636	156	112	121	20.354	23.007	23.895	5.669	3.776	4.277	22.4187	4.574	-2.29317	3.82999e-41	8.53067e-40	DIS3 like exosome 3'-5' exoribonuclease, transcript variant 1	GO:0016075//rRNA catabolic process;GO:0090503//RNA phosphodiester bond hydrolysis, exonucleolytic
ncbi_3099	HK2	258	234	278	999	927	833	6.584	5.884	7.22	24.893	21.209	19.869	6.56267	21.9903	1.74452	3.91607e-41	8.71109e-40	hexokinase 2, transcript variant 1	GO:0001666//response to hypoxia;GO:0001678//cellular glucose homeostasis;GO:0002931//response to ischemia;GO:0006096//glycolytic process;GO:0007595//lactation;GO:0008637//apoptotic mitochondrial changes;GO:0035795//negative regulation of mitochondrial membrane permeability;GO:0045766//positive regulation of angiogenesis;GO:0046324//regulation of glucose import;GO:0046835//carbohydrate phosphoryla…
ncbi_91461	PKDCC	122	113	122	454	491	510	6.93	6.443	7.027	25.561	24.615	26.762	6.8	25.646	1.91513	4.10628e-41	9.12241e-40	protein kinase domain containing, cytoplasmic	GO:0001501//skeletal system development;GO:0015031//protein transport;GO:0018108//peptidyl-tyrosine phosphorylation;GO:0030154//cell differentiation;GO:0030282//bone mineralization;GO:0030501//positive regulation of bone mineralization;GO:0032332//positive regulation of chondrocyte differentiation;GO:0035108//limb morphogenesis;GO:0035264//multicellular organism growth;GO:0042997//negative regula…
ncbi_847	CAT	1708	1797	1675	612	486	568	105.44	111.354	104.861	37.449	26.48	32.395	107.218	32.108	-1.73955	4.14623e-41	9.19928e-40	catalase	GO:0000302//response to reactive oxygen species;GO:0001649//osteoblast differentiation;GO:0001657//ureteric bud development;GO:0001666//response to hypoxia;GO:0006625//protein targeting to peroxisome;GO:0006641//triglyceride metabolic process;GO:0007568//aging;GO:0008203//cholesterol metabolic process;GO:0009060//aerobic respiration;GO:0009642//response to light intensity;GO:0009650//UV protectio…
ncbi_120	ADD3	4119	4089	3948	1001	571	750	137.423	137.227	132.596	33.006	17.804	23.356	135.749	24.722	-2.45707	4.59151e-41	1.01741e-39	adducin 3, transcript variant 3	GO:0051016//barbed-end actin filament capping;GO:0051017//actin filament bundle assembly;GO:0055085//transmembrane transport
ncbi_23413	NCS1	553	618	567	1847	2527	2099	15.165	16.99	15.748	50.142	61.085	53.421	15.9677	54.8827	1.7812	6.26142e-41	1.38565e-39	neuronal calcium sensor 1, transcript variant 2	GO:0010975//regulation of neuron projection development;GO:0045921//positive regulation of exocytosis;GO:0048015//phosphatidylinositol-mediated signaling;GO:0070588//calcium ion transmembrane transport;GO:0099509//regulation of presynaptic cytosolic calcium ion concentration;GO:2000300//regulation of synaptic vesicle exocytosis
ncbi_55122	AKIRIN2	1350	1396	1356	503	539	490	100.596	104.417	102.468	37.153	35.449	33.733	102.494	35.445	-1.53188	6.29522e-41	1.39134e-39	akirin 2	GO:0000122//negative regulation of transcription by RNA polymerase II;GO:0008284//positive regulation of cell proliferation;GO:0009792//embryo development ending in birth or egg hatching;GO:0010950//positive regulation of endopeptidase activity;GO:0032496//response to lipopolysaccharide;GO:0032755//positive regulation of interleukin-6 production;GO:0045087//innate immune response;GO:0045944//posi…
ncbi_11078	TRIOBP	2241	2134	2052	718	840	741	89.885	83.215	82.82	30.868	33.006	31.039	85.3067	31.6377	-1.43102	6.83895e-41	1.50957e-39	TRIO and F-actin binding protein, transcript variant 6	GO:0007049//cell cycle;GO:0007605//sensory perception of sound;GO:0030047//actin modification;GO:0051016//barbed-end actin filament capping;GO:0051301//cell division;GO:0060088//auditory receptor cell stereocilium organization;GO:1900026//positive regulation of substrate adhesion-dependent cell spreading
ncbi_27185	DISC1	229	272	271	19	27	32	4.7	5.478	5.503	0.38	0.484	0.67	5.227	0.511333	-3.35365	7.08659e-41	1.56223e-39	DISC1 scaffold protein, transcript variant Lv	GO:0000226//microtubule cytoskeleton organization;GO:0001764//neuron migration;GO:0001954//positive regulation of cell-matrix adhesion;GO:0002052//positive regulation of neuroblast proliferation;GO:0021846//cell proliferation in forebrain;GO:0021852//pyramidal neuron migration;GO:0030177//positive regulation of Wnt signaling pathway;GO:0031929//TOR signaling;GO:0032091//negative regulation of pro…
ncbi_2317	FLNB	4545	4537	4794	1315	1711	1515	68.37	68.469	73.082	19.671	22.788	21.124	69.9737	21.1943	-1.72313	7.81238e-41	1.72002e-39	filamin B, transcript variant 1	GO:0003334//keratinocyte development;GO:0003382//epithelial cell morphogenesis;GO:0007016//cytoskeletal anchoring at plasma membrane;GO:0007165//signal transduction;GO:0007519//skeletal muscle tissue development;GO:0030036//actin cytoskeleton organization;GO:0071346//cellular response to interferon-gamma
ncbi_6904	TBCD	1163	1134	1219	343	417	366	40.949	40.081	42.08	11.406	11.793	11.638	41.0367	11.6123	-1.82126	8.2397e-41	1.8104e-39	tubulin folding cofactor D	GO:0000226//microtubule cytoskeleton organization;GO:0000278//mitotic cell cycle;GO:0006457//protein folding;GO:0007021//tubulin complex assembly;GO:0007023//post-chaperonin tubulin folding pathway;GO:0010812//negative regulation of cell-substrate adhesion;GO:0031115//negative regulation of microtubule polymerization;GO:0034333//adherens junction assembly;GO:0043547//positive regulation of GTPase…
ncbi_5274	SERPINI1	187	188	161	1116	741	921	16.487	16.649	14.432	97.635	57.656	75.097	15.856	76.796	2.276	8.24393e-41	1.8104e-39	serpin family I member 1, transcript variant 2	GO:0007417//central nervous system development;GO:0007422//peripheral nervous system development;GO:0010951//negative regulation of endopeptidase activity;GO:0010976//positive regulation of neuron projection development;GO:0030155//regulation of cell adhesion
ncbi_2180	ACSL1	429	399	384	1563	1232	1359	16.36	15.241	14.906	59.078	42.694	48.9	15.5023	50.224	1.69589	9.72163e-41	2.13219e-39	acyl-CoA synthetase long chain family member 1, transcript variant 2	GO:0001676//long-chain fatty acid metabolic process;GO:0007584//response to nutrient;GO:0008610//lipid biosynthetic process;GO:0014070//response to organic cyclic compound;GO:0019216//regulation of lipid metabolic process;GO:0019432//triglyceride biosynthetic process;GO:0033211//adiponectin-activated signaling pathway;GO:0034201//response to oleic acid;GO:0035338//long-chain fatty-acyl-CoA biosyn…
ncbi_374819	LRRC37A3	369	358	332	68	50	67	12.493	11.651	11.057	2.319	1.944	2.566	11.7337	2.27633	-2.36587	1.01138e-40	2.21537e-39	leucine rich repeat containing 37 member A3, transcript variant 2	-
ncbi_330	BIRC3	88	88	86	898	520	599	2.102	1.918	2.384	19.599	13.446	16.153	2.13467	16.3993	2.94155	1.13699e-40	2.48734e-39	baculoviral IAP repeat containing 3, transcript variant 1	GO:0002756//MyD88-independent toll-like receptor signaling pathway;GO:0006915//apoptotic process;GO:0007166//cell surface receptor signaling pathway;GO:0007249//I-kappaB kinase/NF-kappaB signaling;GO:0007283//spermatogenesis;GO:0010803//regulation of tumor necrosis factor-mediated signaling pathway;GO:0016567//protein ubiquitination;GO:0016579//protein deubiquitination;GO:0031398//positive regula…
ncbi_27303	RBMS3	961	967	893	140	58	118	16.815	17.619	16.046	2.482	0.88	1.854	16.8267	1.73867	-3.2747	1.21182e-40	2.64768e-39	RNA binding motif single stranded interacting protein 3, transcript variant 3	GO:0002357//defense response to tumor cell;GO:0010628//positive regulation of gene expression;GO:0010629//negative regulation of gene expression;GO:0045727//positive regulation of translation;GO:0090090//negative regulation of canonical Wnt signaling pathway
ncbi_10350	ABCA9	324	361	319	1	3	5	7.406	8.269	7.465	0.022	0.059	0.102	7.71333	0.061	-6.9824	1.29793e-40	2.83222e-39	ATP binding cassette subfamily A member 9	GO:0006869//lipid transport;GO:0099131//ATP hydrolysis coupled ion transmembrane transport
ncbi_9261	MAPKAPK2	1450	1356	1433	3794	4664	3922	68.353	64.645	69.45	177.543	195.018	169.88	67.4827	180.814	1.42191	1.34591e-40	2.93319e-39	MAPK activated protein kinase 2, transcript variant 1	GO:0000165//MAPK cascade;GO:0000187//activation of MAPK activity;GO:0002224//toll-like receptor signaling pathway;GO:0006468//protein phosphorylation;GO:0006691//leukotriene metabolic process;GO:0006954//inflammatory response;GO:0006974//cellular response to DNA damage stimulus;GO:0018105//peptidyl-serine phosphorylation;GO:0032496//response to lipopolysaccharide;GO:0032675//regulation of interle…
ncbi_55080	TAPBPL	303	248	265	27	38	23	24.018	19.768	21.328	2.109	2.663	1.677	21.7047	2.14967	-3.33582	1.43745e-40	3.12874e-39	TAP binding protein like, transcript variant 2	GO:0002502//peptide antigen assembly with MHC class I protein complex;GO:0002590//negative regulation of antigen processing and presentation of peptide antigen via MHC class I
ncbi_81031	SLC2A10	2023	2024	2081	819	709	792	68.022	68.026	70.666	27.416	20.863	24.514	68.9047	24.2643	-1.50576	1.63421e-40	3.5525e-39	solute carrier family 2 member 10	GO:0008645//hexose transmembrane transport;GO:1902600//proton transmembrane transport;GO:1904659//glucose transmembrane transport
ncbi_558	AXL	3600	3391	3380	1444	1444	1527	112.042	108.212	107.595	45.598	41.664	45.751	109.283	44.3377	-1.30146	1.65825e-40	3.6002e-39	AXL receptor tyrosine kinase, transcript variant 3	GO:0001764//neuron migration;GO:0001779//natural killer cell differentiation;GO:0001961//positive regulation of cytokine-mediated signaling pathway;GO:0001974//blood vessel remodeling;GO:0006909//phagocytosis;GO:0006954//inflammatory response;GO:0007165//signal transduction;GO:0007169//transmembrane receptor protein tyrosine kinase signaling pathway;GO:0007283//spermatogenesis;GO:0007399//nervous…
ncbi_23498	HAAO	752	704	727	2	2	1	84.598	79.467	83.045	0.223	0.214	0.112	82.37	0.183	-8.81413	1.88237e-40	4.08164e-39	3-hydroxyanthranilate 3,4-dioxygenase	GO:0006569//tryptophan catabolic process;GO:0009435//NAD biosynthetic process;GO:0010043//response to zinc ion;GO:0019805//quinolinate biosynthetic process;GO:0022900//electron transport chain;GO:0034354//'de novo' NAD biosynthetic process from tryptophan;GO:0043420//anthranilate metabolic process;GO:0046686//response to cadmium ion;GO:0046874//quinolinate metabolic process;GO:0070050//neuron cel…
ncbi_1288	COL4A6	239	239	207	6	6	4	5.222	5.162	4.562	0.128	0.116	0.081	4.982	0.108333	-5.52318	1.90574e-40	4.1271e-39	collagen type IV alpha 6 chain, transcript variant 3	GO:0007155//cell adhesion;GO:0030198//extracellular matrix organization;GO:0038063//collagen-activated tyrosine kinase receptor signaling pathway
ncbi_166647	ADGRA3	308	318	302	1106	926	974	10.992	11.547	10.749	38.348	30.219	33.431	11.096	33.9993	1.61547	2.0641e-40	4.46443e-39	adhesion G protein-coupled receptor A3	GO:0007166//cell surface receptor signaling pathway;GO:0007186//G protein-coupled receptor signaling pathway
ncbi_196394	AMN1	100	93	81	428	418	398	6.831	5.842	5.648	29.541	26.301	25.872	6.107	27.238	2.15709	2.16685e-40	4.68078e-39	antagonist of mitotic exit network 1 homolog, transcript variant 1	GO:0006511//ubiquitin-dependent protein catabolic process;GO:0016567//protein ubiquitination;GO:0031146//SCF-dependent proteasomal ubiquitin-dependent protein catabolic process
ncbi_23641	LDOC1	1344	1316	1299	331	444	385	48.802	47.966	47.833	11.913	14.229	12.915	48.2003	13.019	-1.88842	2.47976e-40	5.34554e-39	LDOC1 regulator of NFKB signaling	GO:0001893//maternal placenta development;GO:0008285//negative regulation of cell proliferation;GO:0060137//maternal process involved in parturition;GO:0071222//cellular response to lipopolysaccharide;GO:0071225//cellular response to muramyl dipeptide;GO:1903547//regulation of growth hormone activity
ncbi_3417	IDH1	4209	4097	3975	1208	804	1080	256.664	250.941	245.86	73.04	43.27	60.89	251.155	59.0667	-2.08816	2.4808e-40	5.34554e-39	isocitrate dehydrogenase (NADP(+)) 1, transcript variant 2	GO:0006097//glyoxylate cycle;GO:0006099//tricarboxylic acid cycle;GO:0006102//isocitrate metabolic process;GO:0006103//2-oxoglutarate metabolic process;GO:0006625//protein targeting to peroxisome;GO:0006739//NADP metabolic process;GO:0006740//NADPH regeneration;GO:0006749//glutathione metabolic process;GO:0006979//response to oxidative stress;GO:0008585//female gonad development;GO:0043312//neutr…
ncbi_31	ACACA	2115	2105	2074	806	708	646	31.893	31.704	31.634	11.984	9.365	8.978	31.7437	10.109	-1.65083	2.56347e-40	5.51675e-39	acetyl-CoA carboxylase alpha, transcript variant 1	GO:0001894//tissue homeostasis;GO:0006084//acetyl-CoA metabolic process;GO:0006633//fatty acid biosynthetic process;GO:0006853//carnitine shuttle;GO:0019538//protein metabolic process;GO:0031325//positive regulation of cellular metabolic process;GO:0045540//regulation of cholesterol biosynthetic process;GO:0046949//fatty-acyl-CoA biosynthetic process;GO:0051289//protein homotetramerization;GO:005…
ncbi_84818	IL17RC	747	719	714	167	219	201	44.719	43.019	43.305	9.968	11.515	11.203	43.681	10.8953	-2.0033	2.77951e-40	5.97421e-39	interleukin 17 receptor C, transcript variant 4	GO:0050832//defense response to fungus;GO:0071621//granulocyte chemotaxis;GO:0097400//interleukin-17-mediated signaling pathway;GO:1900017//positive regulation of cytokine production involved in inflammatory response;GO:2000778//positive regulation of interleukin-6 secretion
ncbi_114898	C1QTNF2	198	224	260	6	7	5	18.921	23.078	23.851	0.491	0.503	0.44	21.95	0.478	-5.52107	2.82841e-40	6.07173e-39	C1q and TNF related 2, transcript variant 2	GO:0000187//activation of MAPK activity;GO:0045725//positive regulation of glycogen biosynthetic process;GO:0046321//positive regulation of fatty acid oxidation;GO:0046326//positive regulation of glucose import;GO:0051260//protein homooligomerization;GO:0070208//protein heterotrimerization
ncbi_138050	HGSNAT	2601	2595	2664	1054	986	1119	73.262	73.082	75.475	29.742	25.108	29.596	73.9397	28.1487	-1.39328	3.19056e-40	6.84061e-39	heparan-alpha-glucosaminide N-acetyltransferase, transcript variant 2	GO:0006027//glycosaminoglycan catabolic process;GO:0007041//lysosomal transport;GO:0043312//neutrophil degranulation;GO:0051259//protein complex oligomerization
ncbi_1382	CRABP2	7407	7333	7261	1118	1920	1387	1074.67	1068.04	1068.22	160.818	246.046	186.02	1070.31	197.628	-2.43717	4.91904e-40	1.05334e-38	cellular retinoic acid binding protein 2, transcript variant 2	GO:0002138//retinoic acid biosynthetic process;GO:0006355//regulation of transcription, DNA-templated;GO:0007165//signal transduction;GO:0008544//epidermis development;GO:0035115//embryonic forelimb morphogenesis;GO:0048385//regulation of retinoic acid receptor signaling pathway;GO:0048672//positive regulation of collateral sprouting
ncbi_84836	ABHD14B	1069	1038	988	228	315	284	89.809	86.997	83.596	18.724	23.14	21.818	86.8007	21.2273	-2.03178	5.07916e-40	1.08627e-38	abhydrolase domain containing 14B, transcript variant 2	GO:0045944//positive regulation of transcription by RNA polymerase II;GO:0050427//3'-phosphoadenosine 5'-phosphosulfate metabolic process
ncbi_25903	OLFML2B	2173	2334	2150	867	926	877	96.594	104.164	96.942	38.055	36.2	35.89	99.2333	36.715	-1.43446	6.05659e-40	1.2937e-38	olfactomedin like 2B, transcript variant 1	-
ncbi_5156	PDGFRA	26883	27147	27059	10878	9120	8561	600.527	607.929	611.776	366.449	286.526	265.207	606.744	306.061	-0.98727	6.48584e-40	1.38367e-38	platelet derived growth factor receptor alpha, transcript variant 2	GO:0000165//MAPK cascade;GO:0001553//luteinization;GO:0001701//in utero embryonic development;GO:0001775//cell activation;GO:0002244//hematopoietic progenitor cell differentiation;GO:0007169//transmembrane receptor protein tyrosine kinase signaling pathway;GO:0007204//positive regulation of cytosolic calcium ion concentration;GO:0008210//estrogen metabolic process;GO:0008284//positive regulation …
ncbi_51554	ACKR4	115	91	113	635	466	581	7.041	5.57	7.016	38.537	25.159	32.864	6.54233	32.1867	2.29859	9.67652e-40	2.06181e-38	atypical chemokine receptor 4, transcript variant 2	GO:0006897//endocytosis;GO:0006935//chemotaxis;GO:0006955//immune response;GO:0007186//G protein-coupled receptor signaling pathway;GO:0007204//positive regulation of cytosolic calcium ion concentration;GO:0019722//calcium-mediated signaling;GO:0060326//cell chemotaxis;GO:0070098//chemokine-mediated signaling pathway
ncbi_167681	PRSS35	10	11	6	272	180	254	0.579	0.639	0.352	15.585	9.168	13.553	0.523333	12.7687	4.60873	9.8084e-40	2.08732e-38	serine protease 35, transcript variant 1	-
ncbi_311	ANXA11	3779	3619	3735	1192	1436	1427	154.42	147.413	162.96	46.147	50.315	53.801	154.931	50.0877	-1.6291	1.00731e-39	2.14099e-38	annexin A11, transcript variant a	GO:0006909//phagocytosis;GO:0032506//cytokinetic process;GO:0051592//response to calcium ion
ncbi_5269	SERPINB6	3294	3207	3324	1024	1286	1087	325.677	318.97	334.508	102.902	115.63	102.588	326.385	107.04	-1.60842	1.03516e-39	2.19748e-38	serpin family B member 6, transcript variant 2	GO:0007605//sensory perception of sound;GO:0010951//negative regulation of endopeptidase activity;GO:0043312//neutrophil degranulation;GO:0071470//cellular response to osmotic stress
ncbi_6196	RPS6KA2	1735	1723	1773	388	560	453	42.226	42.827	44.16	9.327	11.986	10.149	43.071	10.4873	-2.03807	1.04464e-39	2.21487e-38	ribosomal protein S6 kinase A2, transcript variant 2	GO:0006468//protein phosphorylation;GO:0007165//signal transduction;GO:0008285//negative regulation of cell proliferation;GO:0035556//intracellular signal transduction;GO:0043065//positive regulation of apoptotic process;GO:0045786//negative regulation of cell cycle
ncbi_54498	SMOX	148	148	149	590	856	707	9.736	9.722	9.917	38.543	49.877	43.28	9.79167	43.9	2.16459	1.14239e-39	2.41913e-38	spermine oxidase, transcript variant 6	GO:0006596//polyamine biosynthetic process;GO:0006598//polyamine catabolic process;GO:0046208//spermine catabolic process;GO:0055114//oxidation-reduction process
ncbi_1903	S1PR3	6310	6367	6295	2116	1463	1742	205.768	208.169	208.018	68.389	42.176	52.512	207.318	54.359	-1.93126	1.44559e-39	3.05742e-38	sphingosine-1-phosphate receptor 3	GO:0001816//cytokine production;GO:0003376//sphingosine-1-phosphate receptor signaling pathway;GO:0006954//inflammatory response;GO:0007186//G protein-coupled receptor signaling pathway;GO:0007193//adenylate cyclase-inhibiting G protein-coupled receptor signaling pathway;GO:0007204//positive regulation of cytosolic calcium ion concentration;GO:0007219//Notch signaling pathway;GO:0008284//positive…
ncbi_5396	PRRX1	17475	17833	16878	7917	6907	7299	602.991	617.769	590.712	270.906	210.669	232.887	603.824	238.154	-1.34223	1.895e-39	4.00301e-38	paired related homeobox 1, transcript variant pmx-1a	GO:0000122//negative regulation of transcription by RNA polymerase II;GO:0002053//positive regulation of mesenchymal cell proliferation;GO:0030326//embryonic limb morphogenesis;GO:0042472//inner ear morphogenesis;GO:0042474//middle ear morphogenesis;GO:0045880//positive regulation of smoothened signaling pathway;GO:0045944//positive regulation of transcription by RNA polymerase II;GO:0048664//neu…
ncbi_7799	PRDM2	1419	1453	1379	529	440	503	34.235	37.461	34.587	13.641	12.825	14.619	35.4277	13.695	-1.37123	2.0654e-39	4.3576e-38	PR/SET domain 2, transcript variant 3	GO:0006355//regulation of transcription, DNA-templated;GO:0008340//determination of adult lifespan;GO:0034968//histone lysine methylation;GO:0045944//positive regulation of transcription by RNA polymerase II
ncbi_57493	HEG1	6664	6760	6385	2839	2622	2402	102.501	104.37	99.594	43.284	35.595	34.133	102.155	37.6707	-1.43925	2.32542e-39	4.90019e-38	heart development protein with EGF like domains 1	GO:0001570//vasculogenesis;GO:0001701//in utero embryonic development;GO:0001886//endothelial cell morphogenesis;GO:0001945//lymph vessel development;GO:0003017//lymph circulation;GO:0003209//cardiac atrium morphogenesis;GO:0003222//ventricular trabecula myocardium morphogenesis;GO:0003281//ventricular septum development;GO:0007043//cell-cell junction assembly;GO:0007507//heart development;GO:000…
ncbi_152137	CCDC50	2945	3043	2950	1315	1268	1342	54.479	55.225	58.952	25.468	21.217	23.706	56.2187	23.4637	-1.26062	2.55284e-39	5.37283e-38	coiled-coil domain containing 50, transcript variant 1	GO:0007605//sensory perception of sound
ncbi_154796	AMOT	1309	1364	1270	273	135	198	27.36	28.296	27.015	5.494	2.647	4.061	27.557	4.06733	-2.76026	2.71625e-39	5.70976e-38	angiomotin, transcript variant 1	GO:0001525//angiogenesis;GO:0001570//vasculogenesis;GO:0001701//in utero embryonic development;GO:0001702//gastrulation with mouth forming second;GO:0003365//establishment of cell polarity involved in ameboidal cell migration;GO:0006935//chemotaxis;GO:0016525//negative regulation of angiogenesis;GO:0030036//actin cytoskeleton organization;GO:0030334//regulation of cell migration;GO:0034260//negat…
ncbi_55277	FGGY	75	73	75	344	413	359	5.674	5.61	5.769	29.061	31.175	28.316	5.68433	29.5173	2.3765	2.78318e-39	5.84331e-38	FGGY carbohydrate kinase domain containing, transcript variant 1	GO:0019321//pentose metabolic process;GO:0046835//carbohydrate phosphorylation;GO:0070050//neuron cellular homeostasis
ncbi_857	CAV1	3122	3004	3363	1119	877	1071	174.605	168.224	190.295	61.107	42.547	54.519	177.708	52.7243	-1.75297	3.13282e-39	6.56937e-38	caveolin 1, transcript variant 2	GO:0000122//negative regulation of transcription by RNA polymerase II;GO:0000188//inactivation of MAPK activity;GO:0001525//angiogenesis;GO:0001570//vasculogenesis;GO:0001666//response to hypoxia;GO:0001937//negative regulation of endothelial cell proliferation;GO:0001960//negative regulation of cytokine-mediated signaling pathway;GO:0002931//response to ischemia;GO:0003057//regulation of the for…
ncbi_7837	PXDN	172	153	166	955	642	823	3.596	3.269	3.564	19.99	12.025	16.05	3.47633	16.0217	2.20439	4.00374e-39	8.38543e-38	peroxidasin	GO:0001960//negative regulation of cytokine-mediated signaling pathway;GO:0006955//immune response;GO:0006979//response to oxidative stress;GO:0030198//extracellular matrix organization;GO:0042744//hydrogen peroxide catabolic process;GO:0055114//oxidation-reduction process;GO:0098869//cellular oxidant detoxification
ncbi_56952	PRTFDC1	515	498	517	125	97	133	37.606	36.53	38.299	9.06	6.286	8.979	37.4783	8.10833	-2.20858	4.04353e-39	8.45846e-38	phosphoribosyl transferase domain containing 1, transcript variant 2	GO:0006166//purine ribonucleoside salvage;GO:0006178//guanine salvage;GO:0046038//GMP catabolic process
ncbi_81848	SPRY4	790	816	813	1971	1922	1877	22.012	22.84	23.105	55.272	48.56	49.446	22.6523	51.0927	1.17346	4.15514e-39	8.68137e-38	sprouty RTK signaling antagonist 4, transcript variant 2	GO:0007275//multicellular organism development;GO:0040037//negative regulation of fibroblast growth factor receptor signaling pathway;GO:0043407//negative regulation of MAP kinase activity;GO:0046580//negative regulation of Ras protein signal transduction;GO:0070373//negative regulation of ERK1 and ERK2 cascade
ncbi_51115	RMDN1	644	648	561	146	122	166	39.825	37.194	35.021	9.133	8.099	9.371	37.3467	8.86767	-2.07435	4.47877e-39	9.34616e-38	regulator of microtubule dynamics 1, transcript variant 2	-
ncbi_64856	VWA1	271	252	232	20	35	28	8.532	7.964	7.424	0.624	0.973	0.821	7.97333	0.806	-3.30633	4.6443e-39	9.67984e-38	von Willebrand factor A domain containing 1, transcript variant 1	GO:0003429//growth plate cartilage chondrocyte morphogenesis;GO:0030198//extracellular matrix organization;GO:0043687//post-translational protein modification;GO:0044267//cellular protein metabolic process;GO:0048266//behavioral response to pain
ncbi_2335	FN1	127735	126012	127094	816748	471019	587279	2280.5	2259.76	2302.59	14586.4	7498.34	9784.65	2280.95	10623.1	2.2195	4.82363e-39	1.00414e-37	fibronectin 1, transcript variant 8	GO:0001525//angiogenesis;GO:0001932//regulation of protein phosphorylation;GO:0002576//platelet degranulation;GO:0006953//acute-phase response;GO:0007044//cell-substrate junction assembly;GO:0007155//cell adhesion;GO:0007161//calcium-independent cell-matrix adhesion;GO:0008284//positive regulation of cell proliferation;GO:0008360//regulation of cell shape;GO:0009611//response to wounding;GO:00106…
ncbi_285966	TCAF2	715	688	655	222	214	206	29.474	28.941	27.722	10.049	8.806	8.919	28.7123	9.258	-1.6329	5.28018e-39	1.09786e-37	TRPM8 channel associated factor 2, transcript variant 3	GO:0010360//negative regulation of anion channel activity;GO:0030335//positive regulation of cell migration;GO:0090314//positive regulation of protein targeting to membrane
ncbi_4794	NFKBIE	105	116	121	454	576	503	6.335	7.026	7.404	27.153	30.675	28.039	6.92167	28.6223	2.04795	5.31925e-39	1.10464e-37	NFKB inhibitor epsilon	GO:0042942//D-serine transport;GO:0042994//cytoplasmic sequestering of transcription factor
ncbi_79839	CCDC102B	1009	985	1009	205	103	167	53.988	52.751	54.782	10.85	4.769	8.139	53.8403	7.91933	-2.76524	5.4517e-39	1.13078e-37	coiled-coil domain containing 102B, transcript variant 1	-
ncbi_7133	TNFRSF1B	117	140	123	545	793	638	4.488	5.391	4.785	20.708	26.811	22.609	4.888	23.376	2.25771	6.56397e-39	1.35985e-37	TNF receptor superfamily member 1B	GO:0002724//regulation of T cell cytokine production;GO:0002739//regulation of cytokine secretion involved in immune response;GO:0003176//aortic valve development;GO:0003177//pulmonary valve development;GO:0003332//negative regulation of extracellular matrix constituent secretion;GO:0006954//inflammatory response;GO:0007568//aging;GO:0008630//intrinsic apoptotic signaling pathway in response to D…
ncbi_51019	WASHC3	480	510	482	135	103	113	77.803	84.501	79.842	23.027	15.073	16.984	80.7153	18.3613	-2.13617	7.07312e-39	1.46357e-37	WASH complex subunit 3, transcript variant 2	GO:0006887//exocytosis;GO:0008150//biological_process;GO:0015031//protein transport;GO:0030041//actin filament polymerization
ncbi_3312	HSPA8	8993	8981	8981	19149	18117	18373	561.751	563.127	568.9	1185.86	999.009	1060.5	564.593	1081.79	0.938138	7.3001e-39	1.50872e-37	heat shock protein family A (Hsp70) member 8, transcript variant 1	GO:0000398//mRNA splicing, via spliceosome;GO:0006457//protein folding;GO:0006986//response to unfolded protein;GO:0007269//neurotransmitter secretion;GO:0008088//axo-dendritic transport;GO:0009267//cellular response to starvation;GO:0016032//viral process;GO:0016192//vesicle-mediated transport;GO:0019221//cytokine-mediated signaling pathway;GO:0031647//regulation of protein stability;GO:0034605/…
ncbi_7052	TGM2	368	296	347	1021	1118	1127	11.038	8.469	10.014	30.639	31.049	29.556	9.84033	30.4147	1.62799	7.57651e-39	1.56396e-37	transglutaminase 2, transcript variant 5	GO:0001974//blood vessel remodeling;GO:0018149//peptide cross-linking;GO:0018153//isopeptide cross-linking via N6-(L-isoglutamyl)-L-lysine;GO:0032471//negative regulation of endoplasmic reticulum calcium ion concentration;GO:0043065//positive regulation of apoptotic process;GO:0043123//positive regulation of I-kappaB kinase/NF-kappaB signaling;GO:0043277//apoptotic cell clearance;GO:0045785//posi…
ncbi_10140	TOB1	2076	2049	2085	778	852	873	131.825	130.414	135.003	49.048	47.622	51.133	132.414	49.2677	-1.42634	7.73374e-39	1.5945e-37	transducer of ERBB2, 1, transcript variant 2	GO:0008285//negative regulation of cell proliferation;GO:0009967//positive regulation of signal transduction;GO:0010468//regulation of gene expression;GO:0017148//negative regulation of translation;GO:0030514//negative regulation of BMP signaling pathway;GO:0045668//negative regulation of osteoblast differentiation;GO:0060212//negative regulation of nuclear-transcribed mRNA poly(A) tail shortenin…
ncbi_9019	MPZL1	1349	1253	1204	3000	3299	3178	38.511	35.946	34.889	85.748	85.356	85.087	36.4487	85.397	1.22832	8.23088e-39	1.69497e-37	myelin protein zero like 1, transcript variant 3	GO:0007169//transmembrane receptor protein tyrosine kinase signaling pathway;GO:0007267//cell-cell signaling
ncbi_9901	SRGAP3	257	272	302	37	29	45	4.347	4.707	5.529	0.662	0.427	0.72	4.861	0.603	-3.01102	8.47342e-39	1.74283e-37	SLIT-ROBO Rho GTPase activating protein 3, transcript variant 2	GO:0007165//signal transduction;GO:0030336//negative regulation of cell migration;GO:0043547//positive regulation of GTPase activity;GO:0051056//regulation of small GTPase mediated signal transduction
ncbi_399687	MYO18A	2078	1950	2117	636	787	692	32.023	30.121	32.644	9.925	10.996	10.012	31.596	10.311	-1.61556	8.52382e-39	1.7511e-37	myosin XVIIIA, transcript variant 3	GO:0006259//DNA metabolic process;GO:0007030//Golgi organization;GO:0016477//cell migration;GO:0031032//actomyosin structure organization;GO:0043030//regulation of macrophage activation;GO:0043066//negative regulation of apoptotic process;GO:0048194//Golgi vesicle budding;GO:0050714//positive regulation of protein secretion;GO:0090161//Golgi ribbon formation;GO:0090164//asymmetric Golgi ribbon fo…
ncbi_112849	L3HYPDH	1457	1514	1459	459	330	439	78.305	78.582	74.519	24.897	17.151	23.618	77.1353	21.8887	-1.81721	8.69126e-39	1.78337e-37	trans-L-3-hydroxyproline dehydratase, transcript variant 2	-
ncbi_29015	SLC43A3	900	917	874	3036	4221	3037	48.449	49.586	47.744	161.629	200.257	150.634	48.593	170.84	1.81383	9.39773e-39	1.92603e-37	solute carrier family 43 member 3, transcript variant 2	GO:0008150//biological_process;GO:0055085//transmembrane transport
ncbi_2355	FOSL2	3891	3811	3617	1227	1517	1310	82.248	81.26	77.77	25.949	28.394	25.608	80.426	26.6503	-1.59351	9.92556e-39	2.03179e-37	FOS like 2, AP-1 transcription factor subunit	GO:0003334//keratinocyte development;GO:0006357//regulation of transcription by RNA polymerase II;GO:0008219//cell death;GO:0045944//positive regulation of transcription by RNA polymerase II;GO:0048146//positive regulation of fibroblast proliferation
ncbi_4239	MFAP4	4668	4537	4684	12696	16689	13333	360.698	351.455	366.96	966.788	1131.16	947.308	359.704	1015.09	1.49672	1.03923e-38	2.12479e-37	microfibril associated protein 4, transcript variant 1	GO:0007155//cell adhesion;GO:0009650//UV protection;GO:0010712//regulation of collagen metabolic process;GO:0048251//elastic fiber assembly;GO:0071493//cellular response to UV-B;GO:0097435//supramolecular fiber organization
ncbi_29968	PSAT1	502	476	428	120	101	96	32.25	30.633	27.917	7.694	5.792	5.74	30.2667	6.40867	-2.23963	1.09379e-38	2.2337e-37	phosphoserine aminotransferase 1, transcript variant 2	GO:0006564//L-serine biosynthetic process;GO:0008615//pyridoxine biosynthetic process
ncbi_84620	ST6GAL2	10	10	16	405	195	418	0.236	0.209	0.338	8.509	3.598	8.17	0.261	6.759	4.69469	1.14421e-38	2.33388e-37	ST6 beta-galactoside alpha-2,6-sialyltransferase 2, transcript variant 2	GO:0006486//protein glycosylation;GO:0009311//oligosaccharide metabolic process;GO:0097503//sialylation
ncbi_117583	PARD3B	252	226	224	27	11	14	4.603	4.161	4.101	0.466	0.182	0.242	4.28833	0.296667	-3.8535	1.18092e-38	2.40591e-37	par-3 family cell polarity regulator beta, transcript variant 1	GO:0000226//microtubule cytoskeleton organization;GO:0007049//cell cycle;GO:0007155//cell adhesion;GO:0008104//protein localization;GO:0030010//establishment of cell polarity;GO:0045197//establishment or maintenance of epithelial cell apical/basal polarity;GO:0051301//cell division;GO:0051660//establishment of centrosome localization
ncbi_1052	CEBPD	4237	3715	3898	682	1101	889	478.627	421.246	446.541	76.366	109.773	92.779	448.805	92.9727	-2.27121	1.18545e-38	2.41228e-37	CCAAT enhancer binding protein delta	GO:0002244//hematopoietic progenitor cell differentiation;GO:0006366//transcription by RNA polymerase II;GO:0019221//cytokine-mediated signaling pathway;GO:0045444//fat cell differentiation;GO:0045669//positive regulation of osteoblast differentiation;GO:0045892//negative regulation of transcription, DNA-templated;GO:0045944//positive regulation of transcription by RNA polymerase II;GO:0048839//i…
ncbi_6567	SLC16A2	2023	1835	1868	748	732	782	69.31	63.107	64.902	25.403	22.135	24.753	65.773	24.097	-1.44864	1.3536e-38	2.75119e-37	solute carrier family 16 member 2	GO:0015718//monocarboxylic acid transport;GO:0043252//sodium-independent organic anion transport;GO:0055085//transmembrane transport;GO:0070327//thyroid hormone transport
ncbi_27295	PDLIM3	1	3	2	459	448	535	0.061	0.185	0.108	27.976	21.306	28.681	0.118	25.9877	7.7829	2.0172e-38	4.09512e-37	PDZ and LIM domain 3, transcript variant 2	GO:0007015//actin filament organization;GO:0007507//heart development;GO:0030036//actin cytoskeleton organization;GO:0061061//muscle structure development
ncbi_4673	NAP1L1	4115	4355	3849	9793	9272	10134	206.85	223.666	192.837	517.034	428.232	498.192	207.784	481.153	1.21141	2.22615e-38	4.514e-37	nucleosome assembly protein 1 like 1, transcript variant 3	GO:0006260//DNA replication;GO:0006334//nucleosome assembly;GO:0008284//positive regulation of cell proliferation;GO:0050769//positive regulation of neurogenesis;GO:2000179//positive regulation of neural precursor cell proliferation
ncbi_255104	TMCO4	402	363	383	47	60	80	20.067	18.328	18.615	2.227	2.628	3.53	19.0033	2.795	-2.76533	2.26283e-38	4.58296e-37	transmembrane and coiled-coil domains 4, transcript variant 2	-
ncbi_975	CD81	25268	24601	25368	6982	9443	8129	2543.14	2486.69	2591.41	698.396	828.248	752.603	2540.41	759.749	-1.74147	2.29761e-38	4.64792e-37	CD81 molecule, transcript variant 2	GO:0000187//activation of MAPK activity;GO:0001771//immunological synapse formation;GO:0002455//humoral immune response mediated by circulating immunoglobulin;GO:0002863//positive regulation of inflammatory response to antigenic stimulus;GO:0008104//protein localization;GO:0008284//positive regulation of cell proliferation;GO:0014905//myoblast fusion involved in skeletal muscle regeneration;GO:00…
ncbi_283208	P4HA3	635	668	608	1705	2117	1911	39.826	42.37	38.672	105.998	118.917	111.954	40.2893	112.29	1.47876	2.41268e-38	4.87497e-37	prolyl 4-hydroxylase subunit alpha 3, transcript variant 2	GO:0018401//peptidyl-proline hydroxylation to 4-hydroxy-L-proline;GO:0055114//oxidation-reduction process
ncbi_23550	PSD4	64	63	61	308	312	317	0.798	0.789	0.771	3.807	3.434	3.652	0.786	3.631	2.20777	2.42098e-38	4.88601e-37	pleckstrin and Sec7 domain containing 4	GO:0032012//regulation of ARF protein signal transduction
ncbi_2131	EXT1	3313	3172	3280	1490	1398	1385	56.843	54.63	57.071	25.341	21.171	21.954	56.1813	22.822	-1.29967	2.45827e-38	4.95545e-37	exostosin glycosyltransferase 1	GO:0001501//skeletal system development;GO:0001503//ossification;GO:0006024//glycosaminoglycan biosynthetic process;GO:0006486//protein glycosylation;GO:0007165//signal transduction;GO:0007369//gastrulation;GO:0007411//axon guidance;GO:0007492//endoderm development;GO:0007498//mesoderm development;GO:0015012//heparan sulfate proteoglycan biosynthetic process;GO:0015014//heparan sulfate proteoglyc…
ncbi_6609	SMPD1	3286	3130	3063	906	1187	1028	193.326	184.746	182.576	52.671	61.458	55.655	186.883	56.5947	-1.72339	2.54494e-38	5.12414e-37	sphingomyelin phosphodiesterase 1, transcript variant 1	GO:0006684//sphingomyelin metabolic process;GO:0006685//sphingomyelin catabolic process;GO:0006687//glycosphingolipid metabolic process;GO:0007165//signal transduction;GO:0007399//nervous system development;GO:0008203//cholesterol metabolic process;GO:0023021//termination of signal transduction;GO:0035307//positive regulation of protein dephosphorylation;GO:0042220//response to cocaine;GO:0043065…
ncbi_25758	KIAA1549L	104	116	101	741	479	615	1.197	1.469	1.281	8.651	5.198	7.256	1.31567	7.035	2.41876	2.7742e-38	5.57922e-37	KIAA1549 like	-
ncbi_5360	PLTP	3545	3654	3443	983	1313	1068	266.353	275.404	262.969	73.652	87.548	74.513	268.242	78.571	-1.77147	2.80705e-38	5.63869e-37	phospholipid transfer protein, transcript variant 3	GO:0006629//lipid metabolic process;GO:0006869//lipid transport;GO:0010189//vitamin E biosynthetic process;GO:0010875//positive regulation of cholesterol efflux;GO:0015914//phospholipid transport;GO:0030317//flagellated sperm motility;GO:0034375//high-density lipoprotein particle remodeling;GO:0035627//ceramide transport
ncbi_10216	PRG4	4	1	7	219	267	255	0.122	0.031	0.217	6.392	7.093	7.091	0.123333	6.85867	5.79729	3.1579e-38	6.33606e-37	proteoglycan 4, transcript variant B	GO:0006897//endocytosis;GO:0006955//immune response
ncbi_283358	B4GALNT3	1	2	5	302	357	339	0.026	0.052	0.131	7.708	8.113	8.064	0.0696667	7.96167	6.83646	3.24221e-38	6.49764e-37	beta-1,4-N-acetyl-galactosaminyltransferase 3	-
ncbi_23420	NOMO1	5621	5050	5452	1932	2127	1713	184.38	166.26	181.326	62.803	61.587	51.901	177.322	58.7637	-1.59338	4.21446e-38	8.43628e-37	NODAL modulator 1	GO:0008150//biological_process
ncbi_54855	TENT5C	538	547	533	155	114	133	13.458	13.734	13.521	3.843	2.517	3.074	13.571	3.14467	-2.10955	4.70824e-38	9.41374e-37	terminal nucleotidyltransferase 5C	GO:0048255//mRNA stabilization
ncbi_3430	IFI35	1194	1084	1221	414	367	414	142.398	129.803	147.702	48.931	38.633	45.61	139.968	44.3913	-1.65674	5.00366e-38	9.99278e-37	interferon induced protein 35, transcript variant 2	GO:0060337//type I interferon signaling pathway
ncbi_57562	CEP126	274	305	269	46	26	39	5.341	6.043	5.401	0.9	0.46	0.705	5.595	0.688333	-3.02296	5.85716e-38	1.16838e-36	centrosomal protein 126, transcript variant 2	GO:0007052//mitotic spindle organization;GO:0031122//cytoplasmic microtubule organization;GO:0060271//cilium assembly;GO:1905515//non-motile cilium assembly
ncbi_84254	CAMKK1	278	273	250	873	1205	1078	11.177	11.388	10.252	34.91	42.862	40.086	10.939	39.286	1.84453	6.1386e-38	1.2231e-36	calcium/calmodulin dependent protein kinase kinase 1, transcript variant 1	GO:0006468//protein phosphorylation;GO:0035556//intracellular signal transduction;GO:0045860//positive regulation of protein kinase activity
ncbi_23576	DDAH1	604	573	668	170	125	150	21.949	20.882	25.212	6.184	4.241	5.208	22.681	5.211	-2.12185	6.59031e-38	1.31158e-36	dimethylarginine dimethylaminohydrolase 1, transcript variant 2	GO:0000052//citrulline metabolic process;GO:0003073//regulation of systemic arterial blood pressure;GO:0006525//arginine metabolic process;GO:0006527//arginine catabolic process;GO:0007263//nitric oxide mediated signal transduction;GO:0008285//negative regulation of cell proliferation;GO:0043116//negative regulation of vascular permeability;GO:0045429//positive regulation of nitric oxide biosynth…
ncbi_196463	PLBD2	6071	6041	6088	2198	2648	2337	179.403	179.245	182.452	64.428	69.099	63.81	180.367	65.779	-1.45523	6.7387e-38	1.33956e-36	phospholipase B domain containing 2, transcript variant 2	GO:0016042//lipid catabolic process
ncbi_55170	PRMT6	354	360	314	75	63	65	19.102	19.499	17.183	4.012	3	3.24	18.5947	3.41733	-2.44395	6.77192e-38	1.34461e-36	protein arginine methyltransferase 6	GO:0000122//negative regulation of transcription by RNA polymerase II;GO:0006284//base-excision repair;GO:0006355//regulation of transcription, DNA-templated;GO:0016032//viral process;GO:0016571//histone methylation;GO:0019919//peptidyl-arginine methylation, to asymmetrical-dimethyl arginine;GO:0034969//histone arginine methylation;GO:0034970//histone H3-R2 methylation;GO:0043985//histone H4-R3 m…
ncbi_8508	NIPSNAP1	1039	1021	1011	374	392	391	72.999	72.005	72.033	26.046	24.308	25.38	72.3457	25.2447	-1.51893	7.81718e-38	1.55036e-36	nipsnap homolog 1, transcript variant 2	GO:0019233//sensory perception of pain
ncbi_3176	HNMT	261	288	237	29	15	33	18.347	25.311	20.882	5.654	3.196	6.908	21.5133	5.25267	-2.03411	7.90504e-38	1.56598e-36	histamine N-methyltransferase, transcript variant 2	GO:0001695//histamine catabolic process;GO:0002347//response to tumor cell;GO:0006548//histidine catabolic process;GO:0006972//hyperosmotic response;GO:0007420//brain development;GO:0007585//respiratory gaseous exchange;GO:0014075//response to amine;GO:0032259//methylation;GO:0035902//response to immobilization stress;GO:0042220//response to cocaine;GO:0051384//response to glucocorticoid;GO:00705…
ncbi_345778	MTX3	1736	1782	1693	591	420	488	31.401	32.343	30.907	10.554	6.73	8.188	31.5503	8.49067	-1.89371	8.05744e-38	1.59433e-36	metaxin 3, transcript variant 2	GO:0015031//protein transport
ncbi_389792	IER5L	211	170	183	638	770	752	11.012	8.906	9.685	33.004	35.468	36.258	9.86767	34.91	1.82286	8.70871e-38	1.72122e-36	immediate early response 5 like	-
ncbi_2947	GSTM3	2927	2943	2796	1248	1313	1236	100.429	101.359	97.287	42.445	39.762	39.18	99.6917	40.4623	-1.30089	8.93565e-38	1.76405e-36	glutathione S-transferase mu 3, transcript variant 1	GO:0006749//glutathione metabolic process;GO:0008065//establishment of blood-nerve barrier;GO:0018916//nitrobenzene metabolic process;GO:0042178//xenobiotic catabolic process;GO:0043627//response to estrogen;GO:0070458//cellular detoxification of nitrogen compound;GO:1901687//glutathione derivative biosynthetic process
ncbi_5480	PPIC	1323	1218	1279	505	476	479	137.179	126.769	134.487	51.903	43.562	45.885	132.812	47.1167	-1.49507	8.98811e-38	1.77237e-36	peptidylprolyl isomerase C	GO:0000413//protein peptidyl-prolyl isomerization;GO:0042026//protein refolding
ncbi_30011	SH3KBP1	894	886	904	2356	2090	2176	29.201	29.468	30.371	81.244	64.212	70.637	29.68	72.031	1.27913	9.26182e-38	1.82425e-36	SH3 domain containing kinase binding protein 1, transcript variant 2	GO:0006897//endocytosis;GO:0006915//apoptotic process;GO:0007010//cytoskeleton organization;GO:0007015//actin filament organization;GO:0007267//cell-cell signaling;GO:0007411//axon guidance;GO:0008360//regulation of cell shape;GO:0016477//cell migration;GO:0042059//negative regulation of epidermal growth factor receptor signaling pathway;GO:0061024//membrane organization
ncbi_266812	NAP1L5	318	350	310	69	49	53	23.461	25.92	23.193	5.046	3.191	3.613	24.1913	3.95	-2.61457	1.47381e-37	2.89957e-36	nucleosome assembly protein 1 like 5	GO:0006334//nucleosome assembly
ncbi_109	ADCY3	2514	2397	2443	829	988	963	84.821	82.026	83.812	27.864	29.38	30.529	83.553	29.2577	-1.51388	1.4918e-37	2.9316e-36	adenylate cyclase 3, transcript variant 1	GO:0003091//renal water homeostasis;GO:0006171//cAMP biosynthetic process;GO:0007165//signal transduction;GO:0007186//G protein-coupled receptor signaling pathway;GO:0007189//adenylate cyclase-activating G protein-coupled receptor signaling pathway;GO:0007190//activation of adenylate cyclase activity;GO:0007193//adenylate cyclase-inhibiting G protein-coupled receptor signaling pathway;GO:0007338/…
ncbi_22881	ANKRD6	285	244	265	40	45	36	7.829	6.556	7.25	1.077	1.074	0.953	7.21167	1.03467	-2.80117	1.67163e-37	3.28123e-36	ankyrin repeat domain 6, transcript variant 1	GO:0046330//positive regulation of JNK cascade;GO:0090090//negative regulation of canonical Wnt signaling pathway;GO:2000096//positive regulation of Wnt signaling pathway, planar cell polarity pathway
ncbi_157506	RDH10	483	542	478	1578	1396	1737	17.255	19.435	17.317	55.878	44.016	57.328	18.0023	52.4073	1.54158	1.79894e-37	3.5271e-36	retinol dehydrogenase 10	GO:0001523//retinoid metabolic process;GO:0001656//metanephros development;GO:0001701//in utero embryonic development;GO:0002138//retinoic acid biosynthetic process;GO:0007601//visual perception;GO:0008406//gonad development;GO:0014032//neural crest cell development;GO:0031076//embryonic camera-type eye development;GO:0035115//embryonic forelimb morphogenesis;GO:0042572//retinol metabolic process…
ncbi_2064	ERBB2	1252	1173	1127	324	416	364	39.198	38.221	35.988	10.088	12.062	10.851	37.8023	11.0003	-1.78093	1.81792e-37	3.56026e-36	erb-b2 receptor tyrosine kinase 2, transcript variant 2	GO:0000165//MAPK cascade;GO:0001934//positive regulation of protein phosphorylation;GO:0006357//regulation of transcription by RNA polymerase II;GO:0006468//protein phosphorylation;GO:0007165//signal transduction;GO:0007166//cell surface receptor signaling pathway;GO:0007167//enzyme linked receptor protein signaling pathway;GO:0007169//transmembrane receptor protein tyrosine kinase signaling path…
ncbi_26524	LATS2	1477	1459	1528	586	482	511	39.042	38.053	40.12	15.01	11.604	12.891	39.0717	13.1683	-1.56905	2.15878e-37	4.223e-36	large tumor suppressor kinase 2	GO:0000082//G1/S transition of mitotic cell cycle;GO:0006468//protein phosphorylation;GO:0009755//hormone-mediated signaling pathway;GO:0018105//peptidyl-serine phosphorylation;GO:0035329//hippo signaling;GO:0035556//intracellular signal transduction;GO:0043065//positive regulation of apoptotic process;GO:0045736//negative regulation of cyclin-dependent protein serine/threonine kinase activity;GO…
ncbi_57643	ZSWIM5	363	345	359	85	81	74	8.876	8.444	8.806	2.031	1.738	1.656	8.70867	1.80833	-2.26779	2.16276e-37	4.22598e-36	zinc finger SWIM-type containing 5	GO:1902667//regulation of axon guidance
ncbi_11160	ERLIN2	972	1036	1078	318	219	252	27.323	30.102	30.99	9.037	5.62	6.961	29.4717	7.206	-2.03206	2.3801e-37	4.64538e-36	ER lipid raft associated 2, transcript variant 2	GO:0008203//cholesterol metabolic process;GO:0030433//ubiquitin-dependent ERAD pathway;GO:0032933//SREBP signaling pathway;GO:0045541//negative regulation of cholesterol biosynthetic process;GO:0045717//negative regulation of fatty acid biosynthetic process;GO:0055085//transmembrane transport
ncbi_9167	COX7A2L	881	899	905	2028	2207	2113	90.787	92.326	93.331	204.341	202.077	202.471	92.148	202.963	1.13919	2.42258e-37	4.72294e-36	cytochrome c oxidase subunit 7A2 like, transcript variant 2	GO:0002082//regulation of oxidative phosphorylation;GO:0006123//mitochondrial electron transport, cytochrome c to oxygen;GO:0097250//mitochondrial respiratory chain supercomplex assembly;GO:1902600//proton transmembrane transport
ncbi_25839	COG4	970	997	1023	349	382	338	48.562	50.164	51.989	17.358	16.875	15.647	50.2383	16.6267	-1.59529	3.33915e-37	6.50246e-36	component of oligomeric golgi complex 4, transcript variant 2	GO:0006888//ER to Golgi vesicle-mediated transport;GO:0006890//retrograde vesicle-mediated transport, Golgi to ER;GO:0007030//Golgi organization;GO:0015031//protein transport;GO:0048213//Golgi vesicle prefusion complex stabilization
ncbi_57452	GALNT16	214	193	190	12	21	12	7.202	7.379	7.122	0.54	0.634	0.334	7.23433	0.502667	-3.84719	3.49325e-37	6.79484e-36	polypeptide N-acetylgalactosaminyltransferase 16, transcript variant 1	GO:0018242//protein O-linked glycosylation via serine;GO:0018243//protein O-linked glycosylation via threonine
ncbi_5892	RAD51D	408	370	429	98	84	74	5.862	5.329	6.254	1.391	1.058	0.988	5.815	1.14567	-2.34359	3.6413e-37	7.07483e-36	RAD51 paralog D, transcript variant 6	GO:0000723//telomere maintenance;GO:0000724//double-strand break repair via homologous recombination;GO:0006281//DNA repair;GO:0007131//reciprocal meiotic recombination;GO:0036297//interstrand cross-link repair;GO:0042148//strand invasion;GO:0051726//regulation of cell cycle
ncbi_55273	TMEM100	200	203	185	16	11	20	16.084	16.358	15.116	1.233	0.782	1.489	15.8527	1.168	-3.76261	3.69969e-37	7.18015e-36	transmembrane protein 100, transcript variant 1	GO:0001525//angiogenesis;GO:0001570//vasculogenesis;GO:0001701//in utero embryonic development;GO:0003198//epithelial to mesenchymal transition involved in endocardial cushion formation;GO:0007219//Notch signaling pathway;GO:0030509//BMP signaling pathway;GO:0043491//protein kinase B signaling;GO:0045603//positive regulation of endothelial cell differentiation;GO:0050848//regulation of calcium-me…
ncbi_23363	OBSL1	1150	1109	1142	375	418	436	41.346	39.38	42.097	12.698	12.747	14.109	40.941	13.1847	-1.63469	3.91405e-37	7.58762e-36	obscurin like cytoskeletal adaptor 1, transcript variant 3	GO:0000226//microtubule cytoskeleton organization;GO:0006936//muscle contraction;GO:0007010//cytoskeleton organization;GO:0007030//Golgi organization;GO:0007088//regulation of mitotic nuclear division;GO:0030240//skeletal muscle thin filament assembly;GO:0030241//skeletal muscle myosin thick filament assembly;GO:0034067//protein localization to Golgi apparatus;GO:0043687//post-translational prote…
ncbi_51232	CRIM1	2070	1927	2084	525	296	370	53.777	50.369	55.709	13.606	7.578	9.866	53.285	10.35	-2.3641	3.97738e-37	7.70169e-36	cysteine rich transmembrane BMP regulator 1	GO:0007399//nervous system development;GO:0010951//negative regulation of endopeptidase activity;GO:0048009//insulin-like growth factor receptor signaling pathway
ncbi_253827	MSRB3	1591	1486	1486	506	358	436	52.027	49.029	49.416	16.376	10.372	13.129	50.1573	13.2923	-1.91587	4.23317e-37	8.18777e-36	methionine sulfoxide reductase B3, transcript variant 2	GO:0030091//protein repair;GO:0034599//cellular response to oxidative stress;GO:0055114//oxidation-reduction process
ncbi_488	ATP2A2	10043	9446	9902	4691	4629	4390	194.818	184.998	193.765	96.505	80.326	77.805	191.194	84.8787	-1.17156	4.39653e-37	8.49419e-36	ATPase sarcoplasmic/endoplasmic reticulum Ca2+ transporting 2, transcript variant a	GO:0002026//regulation of the force of heart contraction;GO:0003009//skeletal muscle contraction;GO:0006874//cellular calcium ion homeostasis;GO:0006984//ER-nucleus signaling pathway;GO:0006996//organelle organization;GO:0007155//cell adhesion;GO:0008544//epidermis development;GO:0010460//positive regulation of heart rate;GO:0010882//regulation of cardiac muscle contraction by calcium ion signali…
ncbi_256987	SERINC5	238	184	226	1004	838	783	5.354	4.235	5.027	21.826	16.472	15.864	4.872	18.054	1.88973	4.43063e-37	8.55046e-36	serine incorporator 5, transcript variant 3	GO:0006564//L-serine biosynthetic process;GO:0006658//phosphatidylserine metabolic process;GO:0006665//sphingolipid metabolic process;GO:0008654//phospholipid biosynthetic process;GO:0009597//detection of virus;GO:0016032//viral process;GO:0042552//myelination;GO:0045087//innate immune response;GO:0051607//defense response to virus;GO:1904219//positive regulation of CDP-diacylglycerol-serine O-ph…
ncbi_26007	TKFC	450	488	441	94	124	108	17.659	20.3	17.407	3.76	4.508	3.857	18.4553	4.04167	-2.19102	4.54113e-37	8.7539e-36	triokinase and FMN cyclase, transcript variant 3	GO:0019563//glycerol catabolic process;GO:0039534//negative regulation of MDA-5 signaling pathway;GO:0044262//cellular carbohydrate metabolic process;GO:0045087//innate immune response;GO:0045088//regulation of innate immune response;GO:0046835//carbohydrate phosphorylation;GO:0061624//fructose catabolic process to hydroxyacetone phosphate and glyceraldehyde-3-phosphate
ncbi_7390	UROS	480	482	505	143	116	129	47.825	47.864	52.245	13.204	9.693	10.922	49.3113	11.273	-2.12905	4.70578e-37	9.06113e-36	uroporphyrinogen III synthase, transcript variant 2	GO:0006780//uroporphyrinogen III biosynthetic process;GO:0006782//protoporphyrinogen IX biosynthetic process;GO:0006783//heme biosynthetic process;GO:0046677//response to antibiotic;GO:0070541//response to platinum ion;GO:0071243//cellular response to arsenic-containing substance;GO:0071418//cellular response to amine stimulus
ncbi_8200	GDF5	361	346	339	3	2	2	21.561	20.743	20.533	0.178	0.105	0.11	20.9457	0.131	-7.32094	5.32942e-37	1.02505e-35	growth differentiation factor 5, transcript variant 2	GO:0007179//transforming growth factor beta receptor signaling pathway;GO:0007267//cell-cell signaling;GO:0009612//response to mechanical stimulus;GO:0010862//positive regulation of pathway-restricted SMAD protein phosphorylation;GO:0030326//embryonic limb morphogenesis;GO:0030509//BMP signaling pathway;GO:0030513//positive regulation of BMP signaling pathway;GO:0032331//negative regulation of ch…
ncbi_283209	PGM2L1	133	154	147	969	624	715	2.219	2.576	2.487	16.02	9.189	11.021	2.42733	12.0767	2.31478	5.6947e-37	1.09408e-35	phosphoglucomutase 2 like 1	GO:0005978//glycogen biosynthetic process;GO:0005980//glycogen catabolic process;GO:0019388//galactose catabolic process;GO:0061621//canonical glycolysis
ncbi_2892	GRIA3	263	317	308	56	44	43	7.225	9.978	9.777	1.525	1.074	1.598	8.99333	1.399	-2.68446	5.83858e-37	1.12047e-35	glutamate ionotropic receptor AMPA type subunit 3, transcript variant 2	GO:0007215//glutamate receptor signaling pathway;GO:0034220//ion transmembrane transport;GO:0035235//ionotropic glutamate receptor signaling pathway;GO:0060078//regulation of postsynaptic membrane potential;GO:2000310//regulation of NMDA receptor activity
ncbi_3131	HLF	204	205	203	4	4	6	5.545	5.544	5.586	0.11	0.098	0.14	5.55833	0.116	-5.58246	6.6126e-37	1.2676e-35	HLF transcription factor, PAR bZIP family member, transcript variant 2	GO:0006366//transcription by RNA polymerase II;GO:0007275//multicellular organism development;GO:0035914//skeletal muscle cell differentiation;GO:0045944//positive regulation of transcription by RNA polymerase II;GO:0048511//rhythmic process
ncbi_9315	NREP	1745	1634	1675	516	435	594	121.653	114.647	118.921	35.112	26.964	38.614	118.407	33.5633	-1.8188	7.13819e-37	1.36683e-35	neuronal regeneration related protein, transcript variant 2	GO:0017015//regulation of transforming growth factor beta receptor signaling pathway;GO:0031103//axon regeneration;GO:0045664//regulation of neuron differentiation
ncbi_7508	XPC	1842	1874	1822	797	715	767	71.815	73.629	72.489	31.225	24.774	27.702	72.6443	27.9003	-1.38057	7.43621e-37	1.42231e-35	XPC complex subunit, DNA damage recognition and repair factor, transcript variant 3	GO:0000715//nucleotide-excision repair, DNA damage recognition;GO:0000717//nucleotide-excision repair, DNA duplex unwinding;GO:0006281//DNA repair;GO:0006289//nucleotide-excision repair;GO:0006294//nucleotide-excision repair, preincision complex assembly;GO:0006298//mismatch repair;GO:0010224//response to UV-B;GO:0010996//response to auditory stimulus;GO:0031573//intra-S DNA damage checkpoint;GO:…
ncbi_282973	JAKMIP3	240	237	219	35	33	30	5.503	5.528	5.173	0.84	0.642	0.753	5.40133	0.745	-2.858	7.49104e-37	1.43121e-35	Janus kinase and microtubule interacting protein 3, transcript variant 5	-
ncbi_139065	SLITRK4	4	9	9	308	185	211	0.067	0.15	0.152	5.009	2.705	3.201	0.123	3.63833	4.88655	8.46158e-37	1.61484e-35	SLIT and NTRK like family member 4, transcript variant 1	GO:0007409//axonogenesis;GO:0050807//regulation of synapse organization;GO:0051965//positive regulation of synapse assembly
ncbi_9413	FAM189A2	216	211	181	16	21	11	14.635	14.362	12.451	1.067	1.254	0.685	13.816	1.002	-3.78539	8.99191e-37	1.71414e-35	family with sequence similarity 189 member A2, transcript variant 2	GO:0008150//biological_process
ncbi_644815	FAM83G	198	194	218	787	1244	978	5.358	5.27	5.968	21.112	29.714	24.453	5.532	25.093	2.18141	9.53e-37	1.81471e-35	family with sequence similarity 83 member G	GO:0030509//BMP signaling pathway
ncbi_2632	GBE1	2414	2411	2256	961	813	929	116.087	116.381	110.019	45.809	34.507	41.274	114.162	40.53	-1.49402	1.04436e-36	1.98649e-35	1,4-alpha-glucan branching enzyme 1	GO:0005975//carbohydrate metabolic process;GO:0005977//glycogen metabolic process;GO:0005978//glycogen biosynthetic process;GO:0006091//generation of precursor metabolites and energy
ncbi_60412	EXOC4	1117	1055	1068	358	266	335	38.53	36.186	37.028	12.001	9.124	12.09	37.248	11.0717	-1.75029	1.12429e-36	2.13615e-35	exocyst complex component 4, transcript variant 2	GO:0006612//protein targeting to membrane;GO:0006887//exocytosis;GO:0006893//Golgi to plasma membrane transport;GO:0006904//vesicle docking involved in exocytosis;GO:0007268//chemical synaptic transmission;GO:0016241//regulation of macroautophagy;GO:0048341//paraxial mesoderm formation;GO:0090522//vesicle tethering involved in exocytosis
ncbi_384	ARG2	83	71	58	348	355	401	6.144	5.263	4.318	25.539	23.204	27.437	5.24167	25.3933	2.27635	1.13701e-36	2.15793e-35	arginase 2	GO:0000050//urea cycle;GO:0001657//ureteric bud development;GO:0002250//adaptive immune response;GO:0002829//negative regulation of type 2 immune response;GO:0006809//nitric oxide biosynthetic process;GO:0006941//striated muscle contraction;GO:0019547//arginine catabolic process to ornithine;GO:0032720//negative regulation of tumor necrosis factor production;GO:0045087//innate immune response;GO:…
ncbi_334	APLP2	34778	34223	34844	15464	15671	13525	1382.82	1365.34	1405.03	607.05	549.24	495.139	1384.4	550.476	-1.3305	1.15891e-36	2.19708e-35	amyloid beta precursor like protein 2, transcript variant 2	GO:0002576//platelet degranulation;GO:0007186//G protein-coupled receptor signaling pathway;GO:0010951//negative regulation of endopeptidase activity;GO:0043687//post-translational protein modification;GO:0044267//cellular protein metabolic process
ncbi_2517	FUCA1	286	311	261	53	35	40	19.799	21.611	18.323	3.637	2.139	2.558	19.911	2.778	-2.84145	1.33871e-36	2.53514e-35	alpha-L-fucosidase 1, transcript variant 1	GO:0006004//fucose metabolic process;GO:0006027//glycosaminoglycan catabolic process;GO:0016139//glycoside catabolic process;GO:0019377//glycolipid catabolic process;GO:0043312//neutrophil degranulation
ncbi_283298	OLFML1	427	398	407	1	4	1	22.386	21.075	21.43	0.063	0.439	0.115	21.6303	0.205667	-6.7166	1.74785e-36	3.30631e-35	olfactomedin like 1, transcript variant 2	-
ncbi_10962	MLLT11	297	288	309	944	832	856	16.917	16.466	17.849	53.298	41.827	45.045	17.0773	46.7233	1.45206	1.84741e-36	3.4908e-35	MLLT11 transcription factor 7 cofactor	GO:0043065//positive regulation of apoptotic process;GO:0045893//positive regulation of transcription, DNA-templated;GO:0051901//positive regulation of mitochondrial depolarization;GO:0090200//positive regulation of release of cytochrome c from mitochondria;GO:0097191//extrinsic apoptotic signaling pathway;GO:0097193//intrinsic apoptotic signaling pathway
[truncated: 19,119 more rows]
