# Supplementary material for: Efficient Fabrication of Human Corneal Stromal Cell Spheroids and Promoting Cell Stemness Based on 3D-Printed Derived PDMS Microwell Platform
Source: Biomolecules. 2025 Mar 19;15(3):438. doi: 10.3390/biom15030438 (PMC11940411; doi:10.3390/biom15030438)
Supplement: Supplementary file 1 [file biomolecules-15-00438-s001.zip › Table S2.xlsx]

## Sheet: Sheet1
2D-1	2D-2	2D-3	3D-1	3D-2	3D-3

## Sheet: Sheet2
Title. All DEPs of 2D and 3D group
protein_id	Symbol	2D-1	2D-2	2D-3	3D-1	3D-2	3D-3	2D_mean	3D_mean	log2(fc)	PValue	FDR	Description	GO Process
ncbi_1	A1BG	213.513	36.6544	27.9888	0	0	0	92.7186	0.01	-13.1786	0.199851	0.295951	alpha-1-B glycoprotein	GO:0002576//platelet degranulation;GO:0008150//biological_process;GO:0043312//neutrophil degranulation
ncbi_100	ADA	25.9646	35.7179	30.346	110.32	102.185	113.449	30.6762	108.651	1.82451	5.87323e-05	0.00301455	adenosine deaminase, transcript variant 1	GO:0001666//response to hypoxia;GO:0001821//histamine secretion;GO:0001829//trophectodermal cell differentiation;GO:0001889//liver development;GO:0001890//placenta development;GO:0002314//germinal center B cell differentiation;GO:0002636//positive regulation of germinal center formation;GO:0002686//negative regulation of leukocyte migration;GO:0002906//negative regulation of mature B cell apoptot…
ncbi_1000	CDH2	21.9119	20.5668	12.9313	40.3522	45.4352	37.6532	18.47	41.1468	1.1556	0.00327606	0.0179295	cadherin 2, transcript variant 2	GO:0000902//cell morphogenesis;GO:0007043//cell-cell junction assembly;GO:0007155//cell adhesion;GO:0007156//homophilic cell adhesion via plasma membrane adhesion molecules;GO:0007157//heterophilic cell-cell adhesion via plasma membrane cell adhesion molecules;GO:0007416//synapse assembly;GO:0010001//glial cell differentiation;GO:0016339//calcium-dependent cell-cell adhesion via plasma membrane c…
ncbi_10000	AKT3	23.6674	35.3671	22.8582	53.7447	53.2988	45.1187	27.2976	50.7207	0.893803	0.00889327	0.0327696	AKT serine/threonine kinase 3, transcript variant 3	GO:0000002//mitochondrial genome maintenance;GO:0001938//positive regulation of endothelial cell proliferation;GO:0006468//protein phosphorylation;GO:0007165//signal transduction;GO:0018105//peptidyl-serine phosphorylation;GO:0032008//positive regulation of TOR signaling;GO:0035556//intracellular signal transduction;GO:0043536//positive regulation of blood vessel endothelial cell migration;GO:004…
ncbi_10001	MED6	28.212	34.6861	32.2725	34.577	38.0505	29.5992	31.7235	34.0756	0.103185	0.489694	0.586358	mediator complex subunit 6, transcript variant 1	GO:0006357//regulation of transcription by RNA polymerase II;GO:0006367//transcription initiation from RNA polymerase II promoter;GO:0045944//positive regulation of transcription by RNA polymerase II;GO:0051123//RNA polymerase II preinitiation complex assembly
ncbi_100037417	DDTL	130.815	156.939	179.89	294.956	305.073	412.348	155.881	337.459	1.11426	0.0106334	0.0364142	D-dopachrome tautomerase like	GO:0050729//positive regulation of inflammatory response
ncbi_1652	DDT	130.815	156.939	179.89	294.956	305.073	412.348	155.881	337.459	1.11426	0.0106334	0.0364142	D-dopachrome tautomerase, transcript variant 2	GO:0010760//negative regulation of macrophage chemotaxis;GO:0032760//positive regulation of tumor necrosis factor production;GO:0042438//melanin biosynthetic process;GO:0050729//positive regulation of inflammatory response;GO:0070374//positive regulation of ERK1 and ERK2 cascade
ncbi_10005	ACOT8	156.142	132.501	138.852	100.452	100.478	100.374	142.498	100.435	-0.504683	0.00399202	0.0199651	acyl-CoA thioesterase 8	GO:0006625//protein targeting to peroxisome;GO:0006637//acyl-CoA metabolic process;GO:0006699//bile acid biosynthetic process;GO:0009062//fatty acid catabolic process;GO:0016032//viral process;GO:0016559//peroxisome fission;GO:0033540//fatty acid beta-oxidation using acyl-CoA oxidase;GO:0036109//alpha-linolenic acid metabolic process;GO:0043649//dicarboxylic acid catabolic process;GO:0045225//neg…
ncbi_10006	ABI1	211.797	214.192	226.815	283.335	308.635	339.972	217.601	310.647	0.51359	0.00545745	0.0246276	abl interactor 1, transcript variant 2	GO:0001756//somitogenesis;GO:0007169//transmembrane receptor protein tyrosine kinase signaling pathway;GO:0008154//actin polymerization or depolymerization;GO:0008285//negative regulation of cell proliferation;GO:0016032//viral process;GO:0018108//peptidyl-tyrosine phosphorylation;GO:0035855//megakaryocyte development;GO:0038096//Fc-gamma receptor signaling pathway involved in phagocytosis;GO:004…
ncbi_10007	GNPDA1	172.564	210.997	237.07	382.704	352.023	380.964	206.877	371.897	0.846132	0.00147237	0.0117658	glucosamine-6-phosphate deaminase 1	GO:0005975//carbohydrate metabolic process;GO:0006043//glucosamine catabolic process;GO:0006046//N-acetylglucosamine catabolic process;GO:0006048//UDP-N-acetylglucosamine biosynthetic process;GO:0006091//generation of precursor metabolites and energy;GO:0007338//single fertilization;GO:0019262//N-acetylneuraminate catabolic process
ncbi_10010	TANK	29.6802	35.6462	29.3309	43.4182	30.2924	44.5907	31.5525	39.4338	0.321678	0.191543	0.286938	TRAF family member associated NFKB activator, transcript variant 3	GO:0006508//proteolysis;GO:0006974//cellular response to DNA damage stimulus;GO:0007165//signal transduction;GO:0007249//I-kappaB kinase/NF-kappaB signaling;GO:0016032//viral process;GO:0035666//TRIF-dependent toll-like receptor signaling pathway;GO:0043124//negative regulation of I-kappaB kinase/NF-kappaB signaling;GO:0071347//cellular response to interleukin-1;GO:0071356//cellular response to t…
ncbi_100101267	POM121C	18.9083	17.6266	19.299	27.5594	30.6501	25.0158	18.6113	27.7418	0.575878	0.00587217	0.0255076	POM121 transmembrane nucleoporin C, transcript variant 1	GO:0006110//regulation of glycolytic process;GO:0006406//mRNA export from nucleus;GO:0006409//tRNA export from nucleus;GO:0006606//protein import into nucleus;GO:0016032//viral process;GO:0016925//protein sumoylation;GO:0019083//viral transcription;GO:0060964//regulation of gene silencing by miRNA;GO:0075733//intracellular transport of virus;GO:1900034//regulation of cellular response to heat
ncbi_9883	POM121	18.9083	17.6266	19.299	27.5594	30.6501	25.0158	18.6113	27.7418	0.575878	0.00587217	0.0255076	POM121 transmembrane nucleoporin, transcript variant 1	GO:0006110//regulation of glycolytic process;GO:0006406//mRNA export from nucleus;GO:0006409//tRNA export from nucleus;GO:0006606//protein import into nucleus;GO:0016032//viral process;GO:0016925//protein sumoylation;GO:0019083//viral transcription;GO:0060964//regulation of gene silencing by miRNA;GO:0075733//intracellular transport of virus;GO:1900034//regulation of cellular response to heat
ncbi_10011	SRA1	54.4929	56.0561	58.2562	76.6662	77.5015	81.3751	56.2684	78.5143	0.48063	0.000254682	0.00522404	steroid receptor RNA activator 1, transcript variant 1	GO:0006357//regulation of transcription by RNA polymerase II;GO:0006915//apoptotic process;GO:0008283//cell proliferation;GO:0030154//cell differentiation;GO:0042981//regulation of apoptotic process;GO:0045662//negative regulation of myoblast differentiation;GO:0071391//cellular response to estrogen stimulus;GO:1903508//positive regulation of nucleic acid-templated transcription
ncbi_100129792	CCDC152	10.1545	7.63375	10.0476	12.8916	8.88439	6.52011	9.27862	9.43202	0.023657	0.94349	0.962359	coiled-coil domain containing 152	GO:0007059//chromosome segregation;GO:0008150//biological_process;GO:0016032//viral process;GO:0030253//protein secretion by the type I secretion system;GO:0030261//chromosome condensation
ncbi_10013	HDAC6	87.4649	100.955	107.421	62.2533	69.937	73.3478	98.6135	68.5127	-0.525414	0.0110645	0.0372867	histone deacetylase 6, transcript variant 1	GO:0000209//protein polyubiquitination;GO:0006476//protein deacetylation;GO:0006515//protein quality control for misfolded or incompletely synthesized proteins;GO:0006886//intracellular protein transport;GO:0006914//autophagy;GO:0007026//negative regulation of microtubule depolymerization;GO:0009636//response to toxic substance;GO:0009967//positive regulation of signal transduction;GO:0010033//re…
ncbi_100131017	ZNF316	27.0405	25.3822	22.2924	40.5308	42.529	30.054	24.905	37.7046	0.598303	0.0357539	0.0825495	zinc finger protein 316	GO:0006355//regulation of transcription, DNA-templated
ncbi_100131801	PET100	276.367	173.835	194.305	114.5	99.1402	116.291	214.836	109.977	-0.966031	0.029998	0.0732968	PET100 cytochrome c oxidase chaperone, transcript variant 1	GO:0033617//mitochondrial respiratory chain complex IV assembly
ncbi_100132074	FOXO6	19.6506	11.692	15.6713	22.5144	22.763	24.7021	15.6713	23.3265	0.573842	0.0331959	0.0782988	forkhead box O6	GO:0000122//negative regulation of transcription by RNA polymerase II;GO:0006357//regulation of transcription by RNA polymerase II;GO:0007613//memory;GO:0008286//insulin receptor signaling pathway;GO:0042593//glucose homeostasis;GO:0045944//positive regulation of transcription by RNA polymerase II;GO:0060999//positive regulation of dendritic spine development
ncbi_2308	FOXO1	19.6506	11.692	15.6713	22.5144	22.763	24.7021	15.6713	23.3265	0.573842	0.0331959	0.0782988	forkhead box O1	GO:0000122//negative regulation of transcription by RNA polymerase II;GO:0001568//blood vessel development;GO:0001659//temperature homeostasis;GO:0001678//cellular glucose homeostasis;GO:0006473//protein acetylation;GO:0006914//autophagy;GO:0006915//apoptotic process;GO:0006974//cellular response to DNA damage stimulus;GO:0008286//insulin receptor signaling pathway;GO:0009267//cellular response t…
ncbi_100132202	LOC100132202	159.021	216.139	263.111	189.872	285.956	170.973	212.757	215.6	0.01915	0.954296	0.968324	golgin subfamily A member 6-like protein 22	GO:0007059//chromosome segregation;GO:0030261//chromosome condensation
ncbi_102723623	LOC102723623	159.021	216.139	263.111	189.872	285.956	170.973	212.757	215.6	0.01915	0.954296	0.968324	golgin subfamily A member 6-like protein 6	GO:0007059//chromosome segregation;GO:0030261//chromosome condensation
ncbi_124900581	LOC124900581	159.021	216.139	263.111	189.872	285.956	170.973	212.757	215.6	0.01915	0.954296	0.968324	golgin subfamily A member 6-like protein 1	GO:0007059//chromosome segregation;GO:0030261//chromosome condensation
ncbi_124900585	LOC124900585	159.021	216.139	263.111	189.872	285.956	170.973	212.757	215.6	0.01915	0.954296	0.968324	golgin subfamily A member 6-like protein 1, transcript variant X1	GO:0007059//chromosome segregation;GO:0030261//chromosome condensation
ncbi_124905482	LOC124905482	159.021	216.139	263.111	189.872	285.956	170.973	212.757	215.6	0.01915	0.954296	0.968324	golgin subfamily A member 6-like protein 1, transcript variant X1	GO:0007059//chromosome segregation;GO:0030261//chromosome condensation
ncbi_283767	GOLGA6L1	159.021	216.139	263.111	189.872	285.956	170.973	212.757	215.6	0.01915	0.954296	0.968324	golgin A6 family like 1	GO:0007059//chromosome segregation;GO:0030261//chromosome condensation
ncbi_440243	GOLGA6L22	159.021	216.139	263.111	189.872	285.956	170.973	212.757	215.6	0.01915	0.954296	0.968324	golgin A6 family like 22, transcript variant 1	GO:0007059//chromosome segregation;GO:0030261//chromosome condensation
ncbi_645202	LOC645202	159.021	216.139	263.111	189.872	285.956	170.973	212.757	215.6	0.01915	0.954296	0.968324	golgin A6 family-like	GO:0007059//chromosome segregation;GO:0030261//chromosome condensation
ncbi_727832	GOLGA6L6	159.021	216.139	263.111	189.872	285.956	170.973	212.757	215.6	0.01915	0.954296	0.968324	golgin A6 family like 6	GO:0007059//chromosome segregation;GO:0030261//chromosome condensation
ncbi_100137047	JMJD7	5.41127	8.85323	8.41319	14.1618	17.0004	14.3149	7.55923	15.159	1.00387	0.0058924	0.0255582	jumonji domain containing 7	GO:0006508//proteolysis;GO:0018126//protein hydroxylation;GO:0055114//oxidation-reduction process
ncbi_10014	HDAC5	0	0	0	36.4166	40.1802	50.8031	0.01	42.4667	12.0521	0.000593807	0.00770602	histone deacetylase 5, transcript variant 3	GO:0000122//negative regulation of transcription by RNA polymerase II;GO:0006325//chromatin organization;GO:0006338//chromatin remodeling;GO:0006342//chromatin silencing;GO:0006476//protein deacetylation;GO:0006954//inflammatory response;GO:0010830//regulation of myotube differentiation;GO:0010832//negative regulation of myotube differentiation;GO:0014823//response to activity;GO:0016575//histone…
ncbi_10015	PDCD6IP	801.461	856.651	832.459	738.012	875.987	767.783	830.191	793.927	-0.0644358	0.464212	0.562918	programmed cell death 6 interacting protein, transcript variant 2	GO:0000281//mitotic cytokinesis;GO:0000915//actomyosin contractile ring assembly;GO:0006915//apoptotic process;GO:0006997//nucleus organization;GO:0007080//mitotic metaphase plate congression;GO:0010824//regulation of centrosome duplication;GO:0015031//protein transport;GO:0019058//viral life cycle;GO:0036258//multivesicular body assembly;GO:0039702//viral budding via host ESCRT complex;GO:004519…
ncbi_10016	PDCD6	429.128	520.943	546.407	872.853	971.992	1005.56	498.826	950.134	0.929595	0.00107664	0.0101543	programmed cell death 6, transcript variant 2	GO:0001525//angiogenesis;GO:0001938//positive regulation of endothelial cell proliferation;GO:0006886//intracellular protein transport;GO:0006888//ER to Golgi vesicle-mediated transport;GO:0006919//activation of cysteine-type endopeptidase activity involved in apoptotic process;GO:0010595//positive regulation of endothelial cell migration;GO:0014029//neural crest formation;GO:0014032//neural cres…
ncbi_10018	BCL2L11	26.0109	16.6809	21.2906	24.275	26.8085	24.8588	21.3275	25.3141	0.247227	0.227635	0.326894	BCL2 like 11, transcript variant 11	GO:0001701//in utero embryonic development;GO:0001782//B cell homeostasis;GO:0001783//B cell apoptotic process;GO:0001822//kidney development;GO:0001844//protein insertion into mitochondrial membrane involved in apoptotic signaling pathway;GO:0002262//myeloid cell homeostasis;GO:0006915//apoptotic process;GO:0007160//cell-matrix adhesion;GO:0007283//spermatogenesis;GO:0007420//brain development;G…
ncbi_100188893	TOMM6	51.3699	63.5761	67.6758	103.95	75.7257	74.4398	60.8739	84.7051	0.476625	0.0920434	0.165653	translocase of outer mitochondrial membrane 6, transcript variant 1	GO:0015031//protein transport;GO:0016236//macroautophagy
ncbi_10020	GNE	194.722	229.304	216.796	181.153	171.525	170.043	213.608	174.24	-0.293884	0.0211712	0.057876	glucosamine (UDP-N-acetyl)-2-epimerase/N-acetylmannosamine kinase, transcript variant 1	GO:0006045//N-acetylglucosamine biosynthetic process;GO:0006047//UDP-N-acetylglucosamine metabolic process;GO:0006054//N-acetylneuraminate metabolic process;GO:0007155//cell adhesion;GO:0046835//carbohydrate phosphorylation
ncbi_10025	MED16	86.5914	70.9164	81.8062	85.2883	84.7262	61.9189	79.7713	77.3111	-0.0451941	0.797832	0.84871	mediator complex subunit 16	GO:0006357//regulation of transcription by RNA polymerase II;GO:0006366//transcription by RNA polymerase II;GO:0006367//transcription initiation from RNA polymerase II promoter;GO:0045893//positive regulation of transcription, DNA-templated
ncbi_10026	PIGK	613.192	428.813	431.943	291.498	206.627	300.835	491.316	266.32	-0.88349	0.0295727	0.0726325	phosphatidylinositol glycan anchor biosynthesis class K	GO:0006508//proteolysis;GO:0016255//attachment of GPI anchor to protein;GO:0034394//protein localization to cell surface
ncbi_100287144	USP17L10	51438.2	90161.3	58371.8	44014	90047.9	33447.6	66657.1	55836.5	-0.25555	0.634659	0.713724	ubiquitin specific peptidase 17 like family member 10	GO:0006511//ubiquitin-dependent protein catabolic process;GO:0016579//protein deubiquitination;GO:0042981//regulation of apoptotic process
ncbi_100287178	USP17L11	51438.2	90161.3	58371.8	44014	90047.9	33447.6	66657.1	55836.5	-0.25555	0.634659	0.713724	ubiquitin specific peptidase 17 like family member 11	GO:0006511//ubiquitin-dependent protein catabolic process;GO:0016579//protein deubiquitination;GO:0042981//regulation of apoptotic process
ncbi_100287205	USP17L12	51438.2	90161.3	58371.8	44014	90047.9	33447.6	66657.1	55836.5	-0.25555	0.634659	0.713724	ubiquitin specific peptidase 17 like family member 12	GO:0006511//ubiquitin-dependent protein catabolic process;GO:0016579//protein deubiquitination;GO:0042981//regulation of apoptotic process
ncbi_100287238	USP17L13	51438.2	90161.3	58371.8	44014	90047.9	33447.6	66657.1	55836.5	-0.25555	0.634659	0.713724	ubiquitin specific peptidase 17 like family member 13	GO:0006511//ubiquitin-dependent protein catabolic process;GO:0016579//protein deubiquitination;GO:0042981//regulation of apoptotic process
ncbi_100287327	USP17L17	51438.2	90161.3	58371.8	44014	90047.9	33447.6	66657.1	55836.5	-0.25555	0.634659	0.713724	ubiquitin specific peptidase 17 like family member 17	GO:0006511//ubiquitin-dependent protein catabolic process;GO:0016579//protein deubiquitination;GO:0042981//regulation of apoptotic process
ncbi_100287364	USP17L18	51438.2	90161.3	58371.8	44014	90047.9	33447.6	66657.1	55836.5	-0.25555	0.634659	0.713724	ubiquitin specific peptidase 17 like family member 18	GO:0006511//ubiquitin-dependent protein catabolic process;GO:0016579//protein deubiquitination;GO:0042981//regulation of apoptotic process
ncbi_100287404	USP17L19	51438.2	90161.3	58371.8	44014	90047.9	33447.6	66657.1	55836.5	-0.25555	0.634659	0.713724	ubiquitin specific peptidase 17 like family member 19	GO:0006511//ubiquitin-dependent protein catabolic process;GO:0016579//protein deubiquitination;GO:0042981//regulation of apoptotic process
ncbi_100287441	USP17L20	51438.2	90161.3	58371.8	44014	90047.9	33447.6	66657.1	55836.5	-0.25555	0.634659	0.713724	ubiquitin specific peptidase 17 like family member 20	GO:0006511//ubiquitin-dependent protein catabolic process;GO:0016579//protein deubiquitination;GO:0042981//regulation of apoptotic process
ncbi_100287478	USP17L21	51438.2	90161.3	58371.8	44014	90047.9	33447.6	66657.1	55836.5	-0.25555	0.634659	0.713724	ubiquitin specific peptidase 17 like family member 21	GO:0006511//ubiquitin-dependent protein catabolic process;GO:0016579//protein deubiquitination;GO:0042981//regulation of apoptotic process
ncbi_100287513	USP17L22	51438.2	90161.3	58371.8	44014	90047.9	33447.6	66657.1	55836.5	-0.25555	0.634659	0.713724	ubiquitin specific peptidase 17 like family member 22	GO:0006511//ubiquitin-dependent protein catabolic process;GO:0016579//protein deubiquitination;GO:0042981//regulation of apoptotic process
ncbi_100288520	USP17L15	51438.2	90161.3	58371.8	44014	90047.9	33447.6	66657.1	55836.5	-0.25555	0.634659	0.713724	ubiquitin specific peptidase 17 like family member 15	GO:0006511//ubiquitin-dependent protein catabolic process;GO:0016579//protein deubiquitination;GO:0042981//regulation of apoptotic process
ncbi_401447	USP17L1	51438.2	90161.3	58371.8	44014	90047.9	33447.6	66657.1	55836.5	-0.25555	0.634659	0.713724	ubiquitin specific peptidase 17 like family member 1	GO:0006511//ubiquitin-dependent protein catabolic process;GO:0006915//apoptotic process;GO:0016579//protein deubiquitination;GO:0042981//regulation of apoptotic process
ncbi_645836	USP17L3	51438.2	90161.3	58371.8	44014	90047.9	33447.6	66657.1	55836.5	-0.25555	0.634659	0.713724	ubiquitin specific peptidase 17 like family member 3	GO:0006511//ubiquitin-dependent protein catabolic process;GO:0006915//apoptotic process;GO:0016579//protein deubiquitination;GO:0042981//regulation of apoptotic process
ncbi_728369	USP17L24	51438.2	90161.3	58371.8	44014	90047.9	33447.6	66657.1	55836.5	-0.25555	0.634659	0.713724	ubiquitin specific peptidase 17 like family member 24	GO:0006915//apoptotic process;GO:0016579//protein deubiquitination;GO:0042981//regulation of apoptotic process;GO:0071947//protein deubiquitination involved in ubiquitin-dependent protein catabolic process;GO:1904037//positive regulation of epithelial cell apoptotic process
ncbi_728373	USP17L25	51438.2	90161.3	58371.8	44014	90047.9	33447.6	66657.1	55836.5	-0.25555	0.634659	0.713724	ubiquitin specific peptidase 17 like family member 25	GO:0016579//protein deubiquitination
ncbi_728379	USP17L26	51438.2	90161.3	58371.8	44014	90047.9	33447.6	66657.1	55836.5	-0.25555	0.634659	0.713724	ubiquitin specific peptidase 17 like family member 26	GO:0016579//protein deubiquitination
ncbi_728386	USP17L5	51438.2	90161.3	58371.8	44014	90047.9	33447.6	66657.1	55836.5	-0.25555	0.634659	0.713724	ubiquitin specific peptidase 17 like family member 5	GO:0006511//ubiquitin-dependent protein catabolic process;GO:0006915//apoptotic process;GO:0016579//protein deubiquitination;GO:0042981//regulation of apoptotic process
ncbi_728393	USP17L27	51438.2	90161.3	58371.8	44014	90047.9	33447.6	66657.1	55836.5	-0.25555	0.634659	0.713724	ubiquitin specific peptidase 17 like family member 27	GO:0016579//protein deubiquitination
ncbi_728400	USP17L28	51438.2	90161.3	58371.8	44014	90047.9	33447.6	66657.1	55836.5	-0.25555	0.634659	0.713724	ubiquitin specific peptidase 17 like family member 28	GO:0016579//protein deubiquitination
ncbi_728405	USP17L29	51438.2	90161.3	58371.8	44014	90047.9	33447.6	66657.1	55836.5	-0.25555	0.634659	0.713724	ubiquitin specific peptidase 17 like family member 29	GO:0016579//protein deubiquitination
ncbi_728419	USP17L30	51438.2	90161.3	58371.8	44014	90047.9	33447.6	66657.1	55836.5	-0.25555	0.634659	0.713724	ubiquitin specific peptidase 17 like family member 30	GO:0016579//protein deubiquitination
ncbi_100287171	WASHC1	64.4342	116.84	106.882	161.7	116.373	138.301	96.052	138.791	0.531031	0.108161	0.186689	WASH complex subunit 1, transcript variant 2	GO:0006887//exocytosis;GO:0010507//negative regulation of autophagy;GO:0015031//protein transport;GO:0016197//endosomal transport;GO:0022617//extracellular matrix disassembly;GO:0030335//positive regulation of cell migration;GO:0031274//positive regulation of pseudopodium assembly;GO:0031396//regulation of protein ubiquitination;GO:0034314//Arp2/3 complex-mediated actin nucleation;GO:0042147//ret…
ncbi_100287932	TIMM23	64.5129	59.0387	51.2116	62.4839	55.7005	53.1285	58.2544	57.1043	-0.0287675	0.821059	0.866948	translocase of inner mitochondrial membrane 23, transcript variant 1	GO:0006626//protein targeting to mitochondrion;GO:0030150//protein import into mitochondrial matrix
ncbi_100288695	LIMS4	150.768	146.954	140.382	230.157	216.929	328.239	146.035	258.442	0.823528	0.0332175	0.0782988	LIM zinc finger domain containing 4, transcript variant 1	-
ncbi_3987	LIMS1	150.768	146.954	140.382	230.157	216.929	328.239	146.035	258.442	0.823528	0.0332175	0.0782988	LIM zinc finger domain containing 1, transcript variant 4	GO:0001837//epithelial to mesenchymal transition;GO:0007569//cell aging;GO:0010628//positive regulation of gene expression;GO:0010811//positive regulation of cell-substrate adhesion;GO:0033209//tumor necrosis factor-mediated signaling pathway;GO:0034329//cell junction assembly;GO:0043547//positive regulation of GTPase activity;GO:0045184//establishment of protein localization;GO:0045216//cell-cel…
ncbi_96626	LIMS3	150.768	146.954	140.382	230.157	216.929	328.239	146.035	258.442	0.823528	0.0332175	0.0782988	LIM zinc finger domain containing 3, transcript variant 3	-
ncbi_100302652	GPR75-ASB3	21.0117	28.3074	33.8009	48.6572	25.4896	17.1884	27.7067	30.4451	0.135975	0.800064	0.850632	GPR75-ASB3 readthrough	GO:0006464//cellular protein modification process;GO:0006807//nitrogen compound metabolic process;GO:0007154//cell communication;GO:0007165//signal transduction;GO:0008150//biological_process;GO:0008152//metabolic process;GO:0009987//cellular process;GO:0016567//protein ubiquitination;GO:0019538//protein metabolic process;GO:0023052//signaling;GO:0032446//protein modification by small protein con…
ncbi_51130	ASB3	21.0117	28.3074	33.8009	48.6572	25.4896	17.1884	27.7067	30.4451	0.135975	0.800064	0.850632	ankyrin repeat and SOCS box containing 3, transcript variant 3	GO:0016567//protein ubiquitination;GO:0035556//intracellular signal transduction;GO:0043687//post-translational protein modification
ncbi_100302736	TMED7-TICAM2	1093.36	1077.52	976.738	1006.76	1100.81	1123.15	1049.21	1076.91	0.0375913	0.616215	0.699118	TMED7-TICAM2 readthrough, transcript variant 1	GO:0001817//regulation of cytokine production;GO:0001819//positive regulation of cytokine production;GO:0001959//regulation of cytokine-mediated signaling pathway;GO:0001961//positive regulation of cytokine-mediated signaling pathway;GO:0002218//activation of innate immune response;GO:0002221//pattern recognition receptor signaling pathway;GO:0002224//toll-like receptor signaling pathway;GO:00022…
ncbi_100303755	PET117	35.2089	21.5234	40.2415	18.5865	15.6204	24.6147	32.3246	19.6072	-0.721249	0.109008	0.187717	PET117 cytochrome c oxidase chaperone	GO:0033617//mitochondrial respiratory chain complex IV assembly
ncbi_10038	PARP2	26.0712	20.3694	21.8254	20.1599	32.9231	19.3935	22.7554	24.1588	0.086344	0.780525	0.836411	poly(ADP-ribose) polymerase 2, transcript variant 2	GO:0006281//DNA repair;GO:0006284//base-excision repair;GO:0006302//double-strand break repair;GO:0006471//protein ADP-ribosylation;GO:0018312//peptidyl-serine ADP-ribosylation;GO:0030592//DNA ADP-ribosylation;GO:0061051//positive regulation of cell growth involved in cardiac muscle cell development;GO:0070212//protein poly-ADP-ribosylation;GO:0097191//extrinsic apoptotic signaling pathway;GO:190…
ncbi_100381270	ZBED6	25.551	37.9933	22.3497	41.703	41.2202	45.1095	28.6313	42.6776	0.575884	0.0463225	0.0991723	zinc finger BED-type containing 6	GO:0006357//regulation of transcription by RNA polymerase II;GO:0045892//negative regulation of transcription, DNA-templated
ncbi_10040	TOM1L1	40.0346	50.7703	51.4364	17.158	27.2369	23.4516	47.4138	22.6155	-1.06799	0.00628652	0.0267072	target of myb1 like 1 membrane trafficking protein, transcript variant 2	GO:0006886//intracellular protein transport;GO:0007165//signal transduction;GO:0031954//positive regulation of protein autophosphorylation;GO:0032147//activation of protein kinase activity;GO:0043162//ubiquitin-dependent protein catabolic process via the multivesicular body sorting pathway;GO:0045839//negative regulation of mitotic nuclear division;GO:2000278//regulation of DNA biosynthetic proce…
ncbi_10042	HMGXB4	34.5287	24.7566	27.2899	32.3251	37.5122	34.5429	28.8584	34.7934	0.269824	0.145657	0.23293	HMG-box containing 4, transcript variant 1	GO:0008333//endosome to lysosome transport;GO:0016055//Wnt signaling pathway;GO:0030178//negative regulation of Wnt signaling pathway
ncbi_100423062	IGLL5	1654.3	73.2921	66.7011	28.756	38.6071	17.9131	598.098	28.4254	-4.39513	0.341451	0.445348	immunoglobulin lambda like polypeptide 5, transcript variant 1	GO:0006910//phagocytosis, recognition;GO:0006911//phagocytosis, engulfment;GO:0006958//complement activation, classical pathway;GO:0042742//defense response to bacterium;GO:0045087//innate immune response;GO:0050853//B cell receptor signaling pathway;GO:0050871//positive regulation of B cell activation
ncbi_10043	TOM1	365.42	387.288	364.08	536.151	647.536	682.669	372.263	622.119	0.740869	0.00506665	0.0233556	target of myb1 membrane trafficking protein, transcript variant 3	GO:0006886//intracellular protein transport;GO:0006897//endocytosis;GO:0015031//protein transport;GO:0016197//endosomal transport;GO:0043312//neutrophil degranulation
ncbi_10048	RANBP9	135.63	116.479	109.608	135.296	129.828	130.483	120.572	131.869	0.129208	0.229541	0.328849	RAN binding protein 9	GO:0000165//MAPK cascade;GO:0007020//microtubule nucleation;GO:0007411//axon guidance;GO:0065003//protein-containing complex assembly;GO:0070373//negative regulation of ERK1 and ERK2 cascade
ncbi_10049	DNAJB6	108.869	139.906	95.3682	137.095	148.3	161.4	114.714	148.932	0.376607	0.083812	0.154414	DnaJ heat shock protein family (Hsp40) member B6, transcript variant 4	GO:0006457//protein folding;GO:0030036//actin cytoskeleton organization;GO:0030198//extracellular matrix organization;GO:0032781//positive regulation of ATPase activity;GO:0032880//regulation of protein localization;GO:0034504//protein localization to nucleus;GO:0043154//negative regulation of cysteine-type endopeptidase activity involved in apoptotic process;GO:0045109//intermediate filament org…
ncbi_100505876	CEBPZOS	54.3776	39.8905	44.3838	49.7817	39.3431	36.6872	46.2173	41.9374	-0.140197	0.50542	0.600965	CEBPZ opposite strand, transcript variant 1	-
ncbi_100506144	TMEM35B	171.9	208.122	171.415	62.1899	48.1106	49.2011	183.813	53.1672	-1.78963	0.000546343	0.00741453	transmembrane protein 35B	-
ncbi_100507290	ZNF865	9.80222	7.24204	6.52757	7.10758	10.65	8.97277	7.85728	8.9101	0.181412	0.501446	0.597127	zinc finger protein 865	-
ncbi_100507436	MICA	114.766	134.054	117.212	43.2773	51.5869	49.6565	122.011	48.1736	-1.34069	0.000355428	0.00610711	MHC class I polypeptide-related sequence A, transcript variant 1*001	GO:0001913//T cell mediated cytotoxicity;GO:0002418//immune response to tumor cell;GO:0006955//immune response;GO:0006974//cellular response to DNA damage stimulus;GO:0009408//response to heat;GO:0016032//viral process;GO:0019835//cytolysis;GO:0030101//natural killer cell activation;GO:0032815//negative regulation of natural killer cell activation;GO:0042267//natural killer cell mediated cytotoxi…
ncbi_10051	SMC4	222.737	235.352	230.43	133.826	141.291	110.382	229.506	128.499	-0.836773	0.000542515	0.0074002	structural maintenance of chromosomes 4, transcript variant 2	GO:0000070//mitotic sister chromatid segregation;GO:0007076//mitotic chromosome condensation;GO:0010032//meiotic chromosome condensation;GO:0045132//meiotic chromosome segregation;GO:0051301//cell division;GO:0051383//kinetochore organization
ncbi_100526664	LY75-CD302	79.9589	69.3634	74.3866	32.5648	29.6866	30.7629	74.5696	31.0048	-1.2661	0.000163056	0.00431264	LY75-CD302 readthrough, transcript variant 1	GO:0007155//cell adhesion
ncbi_100526693	ARPC4-TTLL3	2032.24	2864.7	2595.07	2858.56	2675.12	2594.62	2497.34	2709.43	0.117602	0.456177	0.555952	ARPC4-TTLL3 readthrough	GO:0000226//microtubule cytoskeleton organization;GO:0001578//microtubule bundle formation;GO:0006464//cellular protein modification process;GO:0006807//nitrogen compound metabolic process;GO:0006996//organelle organization;GO:0007010//cytoskeleton organization;GO:0007015//actin filament organization;GO:0007017//microtubule-based process;GO:0008064//regulation of actin polymerization or depolymer…
ncbi_100526740	ATP5MF-PTCD1	1926.56	2302.34	1798.34	2126.59	1916.88	1836.46	2009.08	1959.98	-0.0356984	0.79203	0.845008	ATP5MF-PTCD1 readthrough	GO:0000372//Group I intron splicing
ncbi_100526760	ABHD14A-ACY1	108.926	188.892	164.766	268.276	333.131	301.258	154.195	300.888	0.964475	0.00828406	0.0314065	ABHD14A-ACY1 readthrough	GO:0006082//organic acid metabolic process;GO:0006508//proteolysis;GO:0006520//cellular amino acid metabolic process;GO:0006592//ornithine biosynthetic process;GO:0006805//xenobiotic metabolic process;GO:0006807//nitrogen compound metabolic process;GO:0008150//biological_process;GO:0008152//metabolic process;GO:0009056//catabolic process;GO:0009057//macromolecule catabolic process;GO:0009089//lys…
ncbi_95	ACY1	108.926	188.892	164.766	268.276	333.131	301.258	154.195	300.888	0.964475	0.00828406	0.0314065	aminoacylase 1, transcript variant 1	GO:0006508//proteolysis;GO:0006520//cellular amino acid metabolic process;GO:0006805//xenobiotic metabolic process
ncbi_100526767	RNF103-CHMP3	122.167	126.771	131.142	107.819	126.231	110.631	126.693	114.893	-0.141045	0.133689	0.21797	RNF103-CHMP3 readthrough	GO:0001539//cilium or flagellum-dependent cell motility;GO:0006413//translational initiation;GO:0007034//vacuolar transport
ncbi_51652	CHMP3	122.167	126.771	131.142	107.819	126.231	110.631	126.693	114.893	-0.141045	0.133689	0.21797	charged multivesicular body protein 3, transcript variant 2	GO:0006915//apoptotic process;GO:0006997//nucleus organization;GO:0007080//mitotic metaphase plate congression;GO:0010824//regulation of centrosome duplication;GO:0015031//protein transport;GO:0016197//endosomal transport;GO:0016236//macroautophagy;GO:0019058//viral life cycle;GO:0032509//endosome transport via multivesicular body sorting pathway;GO:0036258//multivesicular body assembly;GO:003970…
ncbi_100526783	ARPIN-AP3S2	25.1266	35.282	23.5779	40.3728	42.86	40.1475	27.9955	41.1268	0.554881	0.0253243	0.0652838	ARPIN-AP3S2 readthrough	GO:0051126//negative regulation of actin nucleation
ncbi_348110	ARPIN	25.1266	35.282	23.5779	40.3728	42.86	40.1475	27.9955	41.1268	0.554881	0.0253243	0.0652838	actin related protein 2/3 complex inhibitor, transcript variant 2	GO:0030336//negative regulation of cell migration;GO:0033058//directional locomotion;GO:0051126//negative regulation of actin nucleation;GO:2000393//negative regulation of lamellipodium morphogenesis
ncbi_100526842	RPL17-C18orf32	1222.19	1481.81	1381.96	1499.8	1729.96	1871.57	1361.99	1700.44	0.320195	0.0625082	0.123429	RPL17-C18orf32 readthrough, transcript variant 1	GO:0006412//translation
ncbi_6139	RPL17	1222.19	1481.81	1381.96	1499.8	1729.96	1871.57	1361.99	1700.44	0.320195	0.0625082	0.123429	ribosomal protein L17, transcript variant 1	GO:0000184//nuclear-transcribed mRNA catabolic process, nonsense-mediated decay;GO:0002181//cytoplasmic translation;GO:0006412//translation;GO:0006413//translational initiation;GO:0006614//SRP-dependent cotranslational protein targeting to membrane;GO:0019083//viral transcription
ncbi_100528017	SAA2-SAA4	270.628	56.1041	117.126	0	0	0	147.953	0.01	-13.8528	0.0812802	0.151105	SAA2-SAA4 readthrough	-
ncbi_100528030	POC1B-GALNT4	107.125	110.142	101.797	60.1763	66.9028	65.7733	106.354	64.2842	-0.726345	0.000194686	0.00455804	POC1B-GALNT4 readthrough, transcript variant 1	GO:0009058//biosynthetic process;GO:0009877//nodulation;GO:0042710//biofilm formation
ncbi_8693	GALNT4	107.125	110.142	101.797	60.1763	66.9028	65.7733	106.354	64.2842	-0.726345	0.000194686	0.00455804	polypeptide N-acetylgalactosaminyltransferase 4	GO:0016266//O-glycan processing;GO:0018242//protein O-linked glycosylation via serine;GO:0018243//protein O-linked glycosylation via threonine
ncbi_100528062	ARMCX5-GPRASP2	0	0	15.8359	31.9491	44.4557	51.8178	5.27864	42.7409	3.01738	0.00879384	0.032553	ARMCX5-GPRASP2 readthrough, transcript variant 1	GO:0007611//learning or memory;GO:0043524//negative regulation of neuron apoptotic process;GO:0050769//positive regulation of neurogenesis;GO:0051965//positive regulation of synapse assembly;GO:0061003//positive regulation of dendritic spine morphogenesis
ncbi_114928	GPRASP2	0	0	15.8359	31.9491	44.4557	51.8178	5.27864	42.7409	3.01738	0.00879384	0.032553	G protein-coupled receptor associated sorting protein 2, transcript variant 1	-
ncbi_100528064	NEDD8-MDP1	105.285	153.087	147.357	331.18	413.452	349.929	135.243	364.853	1.43176	0.0013953	0.0115296	NEDD8-MDP1 readthrough, transcript variant 1	GO:0006040//amino sugar metabolic process;GO:0006289//nucleotide-excision repair;GO:0006464//cellular protein modification process;GO:0006470//protein dephosphorylation;GO:0006793//phosphorus metabolic process;GO:0006796//phosphate-containing compound metabolic process;GO:0006807//nitrogen compound metabolic process;GO:0008150//biological_process;GO:0008152//metabolic process;GO:0008283//cell pro…
ncbi_100529063	BCL2L2-PABPN1	1047.67	1031.3	988.288	927.719	1255.12	858.812	1022.42	1013.88	-0.0120982	0.948211	0.966067	BCL2L2-PABPN1 readthrough, transcript variant 6	GO:0000003//reproduction;GO:0003006//developmental process involved in reproduction;GO:0006869//lipid transport;GO:0006915//apoptotic process;GO:0006950//response to stress;GO:0006974//cellular response to DNA damage stimulus;GO:0007154//cell communication;GO:0007165//signal transduction;GO:0007166//cell surface receptor signaling pathway;GO:0007275//multicellular organism development;GO:0007276/…
ncbi_100529144	CORO7-PAM16	188.921	234.795	228.371	219.858	272.677	227.776	217.362	240.104	0.143556	0.356165	0.459451	CORO7-PAM16 readthrough	GO:0006810//transport;GO:0006892//post-Golgi vesicle-mediated transport;GO:0006895//Golgi to endosome transport;GO:0006996//organelle organization;GO:0007010//cytoskeleton organization;GO:0007015//actin filament organization;GO:0008104//protein localization;GO:0008150//biological_process;GO:0008154//actin polymerization or depolymerization;GO:0009405//pathogenesis;GO:0009987//cellular process;GO:…
ncbi_100529241	HSPE1-MOB4	4966.71	5336.58	4606.52	5026.24	5932.5	4433.03	4969.93	5130.59	0.0458991	0.756722	0.81802	HSPE1-MOB4 readthrough	GO:0006457//protein folding;GO:0008150//biological_process;GO:0009987//cellular process
ncbi_100529257	SYNJ2BP-COX16	273.605	265.339	247.215	250.287	298.252	273.982	262.053	274.174	0.0652317	0.488068	0.584849	SYNJ2BP-COX16 readthrough, transcript variant 1	GO:0006508//proteolysis;GO:0006950//response to stress
ncbi_100532731	COMMD3-BMI1	109.722	164.187	135.322	162.652	138.019	151.059	136.41	150.577	0.142547	0.458022	0.557862	COMMD3-BMI1 readthrough	GO:0000122//negative regulation of transcription by RNA polymerase II;GO:0001501//skeletal system development;GO:0001701//in utero embryonic development;GO:0002376//immune system process;GO:0002520//immune system development;GO:0002682//regulation of immune system process;GO:0002684//positive regulation of immune system process;GO:0002694//regulation of leukocyte activation;GO:0002696//positive r…
ncbi_100533467	BIVM-ERCC5	66.3513	71.1817	66.5397	68.6311	76.786	80.3208	68.0242	75.246	0.145566	0.130522	0.214457	BIVM-ERCC5 readthrough	GO:0006139//nucleobase-containing compound metabolic process;GO:0006259//DNA metabolic process;GO:0006260//DNA replication;GO:0006281//DNA repair;GO:0006283//transcription-coupled nucleotide-excision repair;GO:0006289//nucleotide-excision repair;GO:0006295//nucleotide-excision repair, DNA incision, 3'-to lesion;GO:0006351//transcription, DNA-templated;GO:0006366//transcription by RNA polymerase I…
ncbi_100533496	TVP23C-CDRT4	150.026	137.348	156.185	121.259	111.819	119.099	147.853	117.392	-0.332824	0.00813972	0.0311692	TVP23C-CDRT4 readthrough, transcript variant 1	-
ncbi_201158	TVP23C	150.026	137.348	156.185	121.259	111.819	119.099	147.853	117.392	-0.332824	0.00813972	0.0311692	trans-golgi network vesicle protein 23 homolog C, transcript variant 2	GO:0009306//protein secretion;GO:0016192//vesicle-mediated transport
ncbi_51030	TVP23B	150.026	137.348	156.185	121.259	111.819	119.099	147.853	117.392	-0.332824	0.00813972	0.0311692	trans-golgi network vesicle protein 23 homolog B, transcript variant 2	GO:0009306//protein secretion;GO:0016192//vesicle-mediated transport
ncbi_100534599	ISY1-RAB43	68.2692	64.2398	68.196	64.4703	59.799	61.2647	66.9017	61.8447	-0.113393	0.0576921	0.116534	ISY1-RAB43 readthrough	GO:0000245//spliceosomal complex assembly;GO:0000350//generation of catalytic spliceosome for second transesterification step;GO:0000375//RNA splicing, via transesterification reactions;GO:0000377//RNA splicing, via transesterification reactions with bulged adenosine as nucleophile;GO:0000389//mRNA 3'-splice site recognition;GO:0000393//spliceosomal conformational changes to generate catalytic co…
ncbi_57461	ISY1	68.2692	64.2398	68.196	64.4703	59.799	61.2647	66.9017	61.8447	-0.113393	0.0576921	0.116534	ISY1 splicing factor homolog, transcript variant 1	GO:0000350//generation of catalytic spliceosome for second transesterification step;GO:0000389//mRNA 3'-splice site recognition;GO:0000398//mRNA splicing, via spliceosome;GO:0006283//transcription-coupled nucleotide-excision repair
ncbi_10054	UBA2	829.463	1336.93	1260.53	3173.81	3128.04	2808.8	1142.31	3036.88	1.41064	0.000631804	0.00783943	ubiquitin like modifier activating enzyme 2	GO:0016925//protein sumoylation;GO:0032446//protein modification by small protein conjugation;GO:0043085//positive regulation of catalytic activity
ncbi_10055	SAE1	77.2232	132.737	128.563	297.803	345.992	327.066	112.841	323.62	1.52001	0.000747749	0.00849534	SUMO1 activating enzyme subunit 1, transcript variant 2	GO:0016567//protein ubiquitination;GO:0016925//protein sumoylation;GO:0032446//protein modification by small protein conjugation;GO:0043085//positive regulation of catalytic activity;GO:1903955//positive regulation of protein targeting to mitochondrion
ncbi_10056	FARSB	569.631	869.138	916.423	1035.48	1344.91	1153.32	785.064	1177.9	0.58534	0.0496442	0.104661	phenylalanyl-tRNA synthetase subunit beta, transcript variant 1	GO:0006412//translation;GO:0006418//tRNA aminoacylation for protein translation;GO:0006432//phenylalanyl-tRNA aminoacylation;GO:0051290//protein heterotetramerization
ncbi_10057	ABCC5	10.5613	13.074	13.3908	7.63138	7.34465	8.01005	12.3421	7.66203	-0.687784	0.006926	0.0282566	ATP binding cassette subfamily C member 5, transcript variant 2	GO:0015711//organic anion transport;GO:0030213//hyaluronan biosynthetic process;GO:0055085//transmembrane transport;GO:0099131//ATP hydrolysis coupled ion transmembrane transport
ncbi_10058	ABCB6	177.161	170.671	165.417	172.007	144.144	165.224	171.083	160.458	-0.0924958	0.305545	0.408772	ATP binding cassette subfamily B member 6 (Langereis blood group), transcript variant 2	GO:0006779//porphyrin-containing compound biosynthetic process;GO:0006879//cellular iron ion homeostasis;GO:0007420//brain development;GO:0015886//heme transport;GO:0035351//heme transmembrane transport;GO:0043588//skin development;GO:0055085//transmembrane transport;GO:0099131//ATP hydrolysis coupled ion transmembrane transport
ncbi_10059	DNM1L	379.81	421.171	443.077	561.661	660.848	735.112	414.686	652.54	0.654047	0.0113244	0.0378759	dynamin 1 like, transcript variant 4	GO:0000266//mitochondrial fission;GO:0001836//release of cytochrome c from mitochondria;GO:0003374//dynamin family protein polymerization involved in mitochondrial fission;GO:0006816//calcium ion transport;GO:0007005//mitochondrion organization;GO:0007029//endoplasmic reticulum organization;GO:0008637//apoptotic mitochondrial changes;GO:0010468//regulation of gene expression;GO:0010637//negative …
ncbi_10061	ABCF2	453.986	564.994	568.504	522.157	463.146	477.202	529.161	487.502	-0.1183	0.37329	0.475437	ATP binding cassette subfamily F member 2	-
ncbi_114483834	ABCF2-H2BK1	453.986	564.994	568.504	522.157	463.146	477.202	529.161	487.502	-0.1183	0.37329	0.475437	ABCF2-H2BK1 readthrough, transcript variant 1	GO:0000054//ribosomal subunit export from nucleus;GO:0000056//ribosomal small subunit export from nucleus;GO:0000910//cytokinesis;GO:0001539//cilium or flagellum-dependent cell motility;GO:0006289//nucleotide-excision repair;GO:0006403//RNA localization;GO:0006405//RNA export from nucleus;GO:0006611//protein export from nucleus;GO:0006810//transport;GO:0006817//phosphate ion transport;GO:0006824/…
ncbi_10063	COX17	85.8868	81.3154	88.0002	188.177	204.098	290.234	85.0675	227.503	1.4192	0.0109519	0.0370366	cytochrome c oxidase copper chaperone COX17, transcript variant 1	GO:0006091//generation of precursor metabolites and energy;GO:0006825//copper ion transport;GO:0007420//brain development;GO:0007507//heart development;GO:0008284//positive regulation of cell proliferation;GO:0033617//mitochondrial respiratory chain complex IV assembly;GO:1904960//positive regulation of cytochrome-c oxidase activity
ncbi_10066	SCAMP2	387.845	327.262	360.527	205.688	194.107	224.86	358.545	208.218	-0.784055	0.00157737	0.0121794	secretory carrier membrane protein 2, transcript variant 1	GO:0006892//post-Golgi vesicle-mediated transport;GO:0015031//protein transport
ncbi_10067	SCAMP3	593.271	542.757	527.642	341.03	339.743	368.472	554.557	349.749	-0.665017	0.000733636	0.00839175	secretory carrier membrane protein 3, transcript variant 1	GO:0006892//post-Golgi vesicle-mediated transport;GO:0015031//protein transport
ncbi_10069	RWDD2B	26.2588	32.3126	31.6857	13.311	24.189	16.9513	30.0857	18.1504	-0.729074	0.0329122	0.0778746	RWD domain containing 2B, transcript variant 2	GO:0008150//biological_process
ncbi_10072	DPP3	246.694	335.874	305.119	371.425	443.947	340.156	295.896	385.176	0.38043	0.0914179	0.164784	dipeptidyl peptidase 3, transcript variant 3	GO:0006508//proteolysis
ncbi_10075	HUWE1	241.227	273.694	270.26	322.541	353.81	332.431	261.727	336.261	0.361519	0.00572883	0.0252176	HECT, UBA and WWE domain containing E3 ubiquitin protein ligase 1	GO:0000209//protein polyubiquitination;GO:0006284//base-excision repair;GO:0006511//ubiquitin-dependent protein catabolic process;GO:0006513//protein monoubiquitination;GO:0016567//protein ubiquitination;GO:0016574//histone ubiquitination;GO:0030154//cell differentiation;GO:0031398//positive regulation of protein ubiquitination;GO:0032922//circadian regulation of gene expression;GO:0043312//neutr…
ncbi_10076	PTPRU	21.4731	16.097	14.7475	49.4842	36.8929	44.116	17.4392	43.4977	1.31861	0.00339243	0.0182181	protein tyrosine phosphatase receptor type U, transcript variant 4	GO:0006470//protein dephosphorylation;GO:0007155//cell adhesion;GO:0007185//transmembrane receptor protein tyrosine phosphatase signaling pathway;GO:0008285//negative regulation of cell proliferation;GO:0030154//cell differentiation;GO:0030336//negative regulation of cell migration;GO:0031100//animal organ regeneration;GO:0034109//homotypic cell-cell adhesion;GO:0034394//protein localization to c…
ncbi_10078	TSSC4	50.0565	59.5565	55.9523	104.267	81.3449	127.532	55.1884	104.381	0.919424	0.0225075	0.0604555	tumor suppressing subtransferable candidate 4, transcript variant 1	-
ncbi_10079	ATP9A	160.331	121.282	124.008	123.248	109.73	117.099	135.207	116.692	-0.212461	0.232767	0.332746	ATPase phospholipid transporting 9A (putative)	GO:0006890//retrograde vesicle-mediated transport, Golgi to ER;GO:0006897//endocytosis;GO:0045332//phospholipid translocation
ncbi_10081	PDCD7	38.971	32.1989	31.9341	31.3857	29.2485	43.1621	34.368	34.5988	0.00965702	0.964691	0.975429	programmed cell death 7	GO:0000398//mRNA splicing, via spliceosome;GO:0006915//apoptotic process;GO:0008380//RNA splicing;GO:0051384//response to glucocorticoid
ncbi_10082	GPC6	23.8009	20.3364	16.8719	24.0649	25.2644	21.6312	20.3364	23.6535	0.217988	0.217391	0.315964	glypican 6	GO:0001523//retinoid metabolic process;GO:0006024//glycosaminoglycan biosynthetic process;GO:0006027//glycosaminoglycan catabolic process;GO:0009966//regulation of signal transduction;GO:0016477//cell migration;GO:0060071//Wnt signaling pathway, planar cell polarity pathway;GO:0098696//regulation of neurotransmitter receptor localization to postsynaptic specialization membrane;GO:1905475//regulat…
ncbi_10084	PQBP1	71.1304	50.5453	65.0346	125.673	97.6716	119.786	62.2368	114.377	0.877956	0.00763476	0.0300992	polyglutamine binding protein 1, transcript variant 2	GO:0000380//alternative mRNA splicing, via spliceosome;GO:0000398//mRNA splicing, via spliceosome;GO:0002218//activation of innate immune response;GO:0002230//positive regulation of defense response to virus by host;GO:0006355//regulation of transcription, DNA-templated;GO:0031175//neuron projection development;GO:0032481//positive regulation of type I interferon production;GO:0043484//regulation…
ncbi_10085	EDIL3	0	0	99.0869	61.7679	54.7457	42.9354	33.029	53.1497	0.686329	0.580282	0.668535	EGF like repeats and discoidin domains 3, transcript variant 2	GO:0007155//cell adhesion;GO:0007275//multicellular organism development;GO:0010811//positive regulation of cell-substrate adhesion
ncbi_10087	CERT1	72.3483	70.4571	66.3039	75.8666	70.519	85.8637	69.7031	77.4164	0.151416	0.186113	0.280536	ceramide transporter 1, transcript variant 3	GO:0000902//cell morphogenesis;GO:0001701//in utero embryonic development;GO:0003007//heart morphogenesis;GO:0006672//ceramide metabolic process;GO:0006936//muscle contraction;GO:0006955//immune response;GO:0007029//endoplasmic reticulum organization;GO:0007165//signal transduction;GO:0008283//cell proliferation;GO:0016310//phosphorylation;GO:0030148//sphingolipid biosynthetic process;GO:0034976/…
ncbi_100885850	PTGES3L-AARSD1	56.4582	70.5426	75.2068	77.0834	90.9908	70.2567	67.4025	79.4436	0.237128	0.220707	0.319162	PTGES3L-AARSD1 readthrough, transcript variant 1	GO:0006082//organic acid metabolic process;GO:0006139//nucleobase-containing compound metabolic process;GO:0006399//tRNA metabolic process;GO:0006412//translation;GO:0006418//tRNA aminoacylation for protein translation;GO:0006419//alanyl-tRNA aminoacylation;GO:0006450//regulation of translational fidelity;GO:0006518//peptide metabolic process;GO:0006520//cellular amino acid metabolic process;GO:0…
ncbi_80755	AARSD1	56.4582	70.5426	75.2068	77.0834	90.9908	70.2567	67.4025	79.4436	0.237128	0.220707	0.319162	alanyl-tRNA synthetase domain containing 1	GO:0006419//alanyl-tRNA aminoacylation;GO:0006450//regulation of translational fidelity;GO:0008150//biological_process;GO:0106074//aminoacyl-tRNA metabolism involved in translational fidelity
ncbi_1009	CDH11	561.874	472.273	449.931	379.488	441.4	440.615	494.693	420.501	-0.234423	0.136349	0.221495	cadherin 11, transcript variant 2	GO:0000902//cell morphogenesis;GO:0001501//skeletal system development;GO:0001503//ossification;GO:0007043//cell-cell junction assembly;GO:0007155//cell adhesion;GO:0007156//homophilic cell adhesion via plasma membrane adhesion molecules;GO:0016339//calcium-dependent cell-cell adhesion via plasma membrane cell adhesion molecules;GO:0021957//corticospinal tract morphogenesis;GO:0034332//adherens j…
ncbi_10090	UST	117.3	115.231	108.22	38.3616	43.0723	37.3739	113.583	39.6026	-1.52008	2.23856e-05	0.00210872	uronyl 2-sulfotransferase	GO:0006477//protein sulfation;GO:0030010//establishment of cell polarity;GO:0030208//dermatan sulfate biosynthetic process;GO:0050770//regulation of axonogenesis
ncbi_10092	ARPC5	1011.45	1373.2	1213.21	1278.84	1307.7	1550.96	1199.29	1379.16	0.201618	0.255487	0.356019	actin related protein 2/3 complex subunit 5, transcript variant 2	GO:0014909//smooth muscle cell migration;GO:0016477//cell migration;GO:0021769//orbitofrontal cortex development;GO:0030011//maintenance of cell polarity;GO:0030036//actin cytoskeleton organization;GO:0034314//Arp2/3 complex-mediated actin nucleation;GO:0038096//Fc-gamma receptor signaling pathway involved in phagocytosis;GO:0043312//neutrophil degranulation;GO:0048013//ephrin receptor signaling …
ncbi_10093	ARPC4	453.511	396.016	379.972	273.884	545.394	642.413	409.833	487.23	0.249567	0.529376	0.622059	actin related protein 2/3 complex subunit 4, transcript variant 2	GO:0030041//actin filament polymerization;GO:0034314//Arp2/3 complex-mediated actin nucleation;GO:0038096//Fc-gamma receptor signaling pathway involved in phagocytosis;GO:0045010//actin nucleation;GO:0048013//ephrin receptor signaling pathway;GO:0061024//membrane organization
ncbi_10094	ARPC3	2247.44	2812.73	2531.09	2828.15	3018.75	2868.27	2530.42	2905.06	0.199192	0.0965465	0.171788	actin related protein 2/3 complex subunit 3, transcript variant 1	GO:0034314//Arp2/3 complex-mediated actin nucleation;GO:0038096//Fc-gamma receptor signaling pathway involved in phagocytosis;GO:0048013//ephrin receptor signaling pathway;GO:0061024//membrane organization;GO:0070358//actin polymerization-dependent cell motility;GO:1990090//cellular response to nerve growth factor stimulus
ncbi_10095	ARPC1B	868.586	1075.19	1048.38	1146.12	1095.03	1088.83	997.384	1109.99	0.154332	0.16986	0.261955	actin related protein 2/3 complex subunit 1B	GO:0032355//response to estradiol;GO:0034314//Arp2/3 complex-mediated actin nucleation;GO:0038096//Fc-gamma receptor signaling pathway involved in phagocytosis;GO:0043627//response to estrogen;GO:0048013//ephrin receptor signaling pathway
ncbi_10096	ACTR3	1450.66	1901.8	1687.98	1580.49	2069.91	1716.06	1680.15	1788.82	0.0904167	0.608123	0.692736	actin related protein 3, transcript variant 2	GO:0007163//establishment or maintenance of cell polarity;GO:0008356//asymmetric cell division;GO:0016344//meiotic chromosome movement towards spindle pole;GO:0033206//meiotic cytokinesis;GO:0034314//Arp2/3 complex-mediated actin nucleation;GO:0038096//Fc-gamma receptor signaling pathway involved in phagocytosis;GO:0045944//positive regulation of transcription by RNA polymerase II;GO:0048013//eph…
ncbi_10097	ACTR2	1046.64	1005.25	1238.07	1337.54	1337.24	1285.91	1096.65	1320.23	0.267683	0.0386971	0.0874535	actin related protein 2, transcript variant 1	GO:0007163//establishment or maintenance of cell polarity;GO:0008306//associative learning;GO:0008356//asymmetric cell division;GO:0016344//meiotic chromosome movement towards spindle pole;GO:0016482//cytosolic transport;GO:0033206//meiotic cytokinesis;GO:0034314//Arp2/3 complex-mediated actin nucleation;GO:0035902//response to immobilization stress;GO:0035984//cellular response to trichostatin A…
ncbi_10098	TSPAN5	4.58804	3.78296	5.39312	7.07474	8.70651	7.56919	4.58804	7.78348	0.762538	0.00886234	0.0327034	tetraspanin 5	GO:0044267//cellular protein metabolic process;GO:0045747//positive regulation of Notch signaling pathway;GO:0051604//protein maturation;GO:0072659//protein localization to plasma membrane
ncbi_10099	TSPAN3	614.911	611.961	577.097	134.974	133.479	123.267	601.323	130.573	-2.20328	3.15069e-06	0.0009202	tetraspanin 3, transcript variant 3	GO:0008150//biological_process
ncbi_100996928	FMC1-LUC7L2	368.786	484.846	448.521	609.166	541.043	540.795	434.051	563.668	0.37698	0.0344894	0.0805432	FMC1-LUC7L2 readthrough	GO:0000245//spliceosomal complex assembly;GO:0000375//RNA splicing, via transesterification reactions;GO:0000377//RNA splicing, via transesterification reactions with bulged adenosine as nucleophile;GO:0000398//mRNA splicing, via spliceosome;GO:0006139//nucleobase-containing compound metabolic process;GO:0006376//mRNA splice site selection;GO:0006396//RNA processing;GO:0006397//mRNA processing;GO…
ncbi_10101	NUBP2	81.209	90.0025	109.889	175.998	129.912	164.351	93.7002	156.754	0.742376	0.0177627	0.050977	NUBP iron-sulfur cluster assembly factor 2, cytosolic, transcript variant 2	GO:0016226//iron-sulfur cluster assembly;GO:0030030//cell projection organization
ncbi_10102	TSFM	275.04	242.629	225.402	173.607	181.598	153.267	247.69	169.491	-0.547332	0.00966397	0.034569	Ts translation elongation factor, mitochondrial, transcript variant 3	GO:0006414//translational elongation;GO:0032784//regulation of DNA-templated transcription, elongation;GO:0070125//mitochondrial translational elongation;GO:0070129//regulation of mitochondrial translation
ncbi_10105	PPIF	1109.64	740.011	667.783	465.994	429.028	611.861	839.144	502.294	-0.740387	0.0848555	0.15587	peptidylprolyl isomerase F	GO:0000413//protein peptidyl-prolyl isomerization;GO:0002931//response to ischemia;GO:0008637//apoptotic mitochondrial changes;GO:0010849//regulation of proton-transporting ATPase activity, rotational mechanism;GO:0010939//regulation of necrotic cell death;GO:0032780//negative regulation of ATPase activity;GO:0042026//protein refolding;GO:0043066//negative regulation of apoptotic process;GO:00469…
ncbi_101060301	HNRNPCL4	49.3469	54.3992	55.1981	28.6369	35.0146	33.4783	52.9814	32.3766	-0.710535	0.0014855	0.0117889	heterogeneous nuclear ribonucleoprotein C like 4	-
ncbi_343069	HNRNPCL1	49.3469	54.3992	55.1981	28.6369	35.0146	33.4783	52.9814	32.3766	-0.710535	0.0014855	0.0117889	heterogeneous nuclear ribonucleoprotein C like 1	-
ncbi_649330	HNRNPCL3	49.3469	54.3992	55.1981	28.6369	35.0146	33.4783	52.9814	32.3766	-0.710535	0.0014855	0.0117889	heterogeneous nuclear ribonucleoprotein C like 3	-
ncbi_10109	ARPC2	1445.89	1775.83	1738.33	2035.69	1703.24	1900.04	1653.35	1879.66	0.185074	0.186469	0.280913	actin related protein 2/3 complex subunit 2, transcript variant 2	GO:0010592//positive regulation of lamellipodium assembly;GO:0030041//actin filament polymerization;GO:0034314//Arp2/3 complex-mediated actin nucleation;GO:0038096//Fc-gamma receptor signaling pathway involved in phagocytosis;GO:0048013//ephrin receptor signaling pathway;GO:0061024//membrane organization;GO:0070358//actin polymerization-dependent cell motility;GO:1900026//positive regulation of s…
ncbi_10111	RAD50	601.672	567.355	556.616	579.215	550.052	530.479	575.214	553.249	-0.0561714	0.325674	0.428438	RAD50 double strand break repair protein	GO:0000019//regulation of mitotic recombination;GO:0000722//telomere maintenance via recombination;GO:0000723//telomere maintenance;GO:0000724//double-strand break repair via homologous recombination;GO:0000729//DNA double-strand break processing;GO:0006260//DNA replication;GO:0006281//DNA repair;GO:0006302//double-strand break repair;GO:0006303//double-strand break repair via nonhomologous end j…
ncbi_10113	PREB	243.582	259.736	214.17	264.704	265.214	269.357	239.163	266.425	0.155739	0.112003	0.191667	prolactin regulatory element binding, transcript variant 2	GO:0003400//regulation of COPII vesicle coating;GO:0006888//ER to Golgi vesicle-mediated transport;GO:0009306//protein secretion;GO:0032527//protein exit from endoplasmic reticulum;GO:0036498//IRE1-mediated unfolded protein response;GO:0043547//positive regulation of GTPase activity;GO:0048208//COPII vesicle coating
ncbi_10116	FEM1B	8.71144	9.49975	11.8552	14.2763	15.3192	13.6129	10.0221	14.4028	0.523162	0.0147834	0.0451623	fem-1 homolog B	GO:0006915//apoptotic process;GO:0016567//protein ubiquitination;GO:0043687//post-translational protein modification;GO:0051438//regulation of ubiquitin-protein transferase activity;GO:0060442//branching involved in prostate gland morphogenesis;GO:0060743//epithelial cell maturation involved in prostate gland development;GO:1902041//regulation of extrinsic apoptotic signaling pathway via death do…
ncbi_1012	CDH13	120.492	82.3528	80.6335	88.7382	95.297	97.6451	94.4927	93.8934	-0.00917802	0.96617	0.976167	cadherin 13, transcript variant 2	GO:0000278//mitotic cell cycle;GO:0000902//cell morphogenesis;GO:0001938//positive regulation of endothelial cell proliferation;GO:0001954//positive regulation of cell-matrix adhesion;GO:0002040//sprouting angiogenesis;GO:0007043//cell-cell junction assembly;GO:0007156//homophilic cell adhesion via plasma membrane adhesion molecules;GO:0007162//negative regulation of cell adhesion;GO:0007266//Rho…
ncbi_10120	ACTR1B	843.602	957.291	1005.42	997.413	1203.5	1087.97	935.439	1096.3	0.228923	0.103462	0.180839	actin related protein 1B	GO:0000132//establishment of mitotic spindle orientation;GO:0019886//antigen processing and presentation of exogenous peptide antigen via MHC class II;GO:0030473//nuclear migration along microtubule;GO:0043312//neutrophil degranulation
ncbi_10121	ACTR1A	1133.34	1402.45	1386.1	1400.29	1446.46	1235.42	1307.3	1360.72	0.0577891	0.647108	0.724771	actin related protein 1A	GO:0000086//G2/M transition of mitotic cell cycle;GO:0000132//establishment of mitotic spindle orientation;GO:0006888//ER to Golgi vesicle-mediated transport;GO:0007283//spermatogenesis;GO:0010389//regulation of G2/M transition of mitotic cell cycle;GO:0016192//vesicle-mediated transport;GO:0019886//antigen processing and presentation of exogenous peptide antigen via MHC class II;GO:0030473//nucl…
ncbi_10128	LRPPRC	1556.97	1319.54	1283.24	1215.95	1340.51	1181.67	1386.58	1246.04	-0.15418	0.226693	0.325935	leucine rich pentatricopeptide repeat containing	GO:0000961//negative regulation of mitochondrial RNA catabolic process;GO:0047497//mitochondrion transport along microtubule;GO:0051028//mRNA transport;GO:0070129//regulation of mitochondrial translation
ncbi_10130	PDIA6	14670.7	12754.7	12731.9	7154.45	7926.7	8135.38	13385.8	7738.84	-0.79051	0.00134207	0.0112877	protein disulfide isomerase family A member 6, transcript variant 1	GO:0006457//protein folding;GO:0036498//IRE1-mediated unfolded protein response;GO:0043687//post-translational protein modification;GO:0044267//cellular protein metabolic process;GO:0045454//cell redox homeostasis;GO:0055114//oxidation-reduction process
ncbi_10131	TRAP1	7934.72	6834.23	6801.22	7323.34	7328.3	6873.95	7190.06	7175.2	-0.00298474	0.972268	0.980717	TNF receptor associated protein 1, transcript variant 2	GO:0006457//protein folding;GO:0009386//translational attenuation;GO:0061077//chaperone-mediated protein folding;GO:1901856//negative regulation of cellular respiration;GO:1903427//negative regulation of reactive oxygen species biosynthetic process;GO:1903751//negative regulation of intrinsic apoptotic signaling pathway in response to hydrogen peroxide
ncbi_10133	OPTN	193.391	238.642	241.055	112.84	123.317	133.979	224.362	123.379	-0.862739	0.00373974	0.0193063	optineurin, transcript variant 1	GO:0000086//G2/M transition of mitotic cell cycle;GO:0001920//negative regulation of receptor recycling;GO:0006914//autophagy;GO:0007030//Golgi organization;GO:0007165//signal transduction;GO:0008219//cell death;GO:0010508//positive regulation of autophagy;GO:0034067//protein localization to Golgi apparatus;GO:0034620//cellular response to unfolded protein;GO:0043001//Golgi to plasma membrane pro…
ncbi_10134	BCAP31	4559.49	3533.81	3703.13	3110.58	2871.88	3214.98	3932.14	3065.81	-0.359048	0.0600965	0.120058	B cell receptor associated protein 31, transcript variant 3	GO:0002474//antigen processing and presentation of peptide antigen via MHC class I;GO:0006886//intracellular protein transport;GO:0006888//ER to Golgi vesicle-mediated transport;GO:0006915//apoptotic process;GO:0007204//positive regulation of cytosolic calcium ion concentration;GO:0007283//spermatogenesis;GO:0016032//viral process;GO:0032471//negative regulation of endoplasmic reticulum calcium i…
ncbi_10135	NAMPT	1688.78	2557.66	2495.32	3123.78	2608.3	3736.67	2247.25	3156.25	0.490048	0.10188	0.178737	nicotinamide phosphoribosyltransferase	GO:0001774//microglial cell activation;GO:0007165//signal transduction;GO:0007267//cell-cell signaling;GO:0007565//female pregnancy;GO:0007568//aging;GO:0007623//circadian rhythm;GO:0008284//positive regulation of cell proliferation;GO:0008286//insulin receptor signaling pathway;GO:0010507//negative regulation of autophagy;GO:0014070//response to organic cyclic compound;GO:0014916//regulation of …
ncbi_10137	RBM12	128.762	163.974	165.99	303.199	276.986	299.036	152.909	293.074	0.938592	0.000652583	0.00790405	RNA binding motif protein 12, transcript variant 3	-
ncbi_10139	ARFRP1	126.915	106.039	111.8	125.754	94.6567	101.181	114.918	107.197	-0.100334	0.533032	0.625008	ADP ribosylation factor related protein 1, transcript variant 2	GO:0006886//intracellular protein transport;GO:0007165//signal transduction;GO:0007369//gastrulation;GO:0034067//protein localization to Golgi apparatus;GO:0042147//retrograde transport, endosome to Golgi;GO:0043001//Golgi to plasma membrane protein transport
ncbi_10142	AKAP9	271.295	279.578	287.164	315.072	332.892	307.197	279.345	318.387	0.188732	0.0117001	0.038632	A-kinase anchoring protein 9, transcript variant 6	GO:0000086//G2/M transition of mitotic cell cycle;GO:0007020//microtubule nucleation;GO:0007165//signal transduction;GO:0007194//negative regulation of adenylate cyclase activity;GO:0007268//chemical synaptic transmission;GO:0010389//regulation of G2/M transition of mitotic cell cycle;GO:0031116//positive regulation of microtubule polymerization;GO:0033138//positive regulation of peptidyl-serine …
ncbi_10146	G3BP1	1089.2	949.572	1006.66	781.968	1003.12	953.088	1015.14	912.724	-0.153433	0.260792	0.361837	G3BP stress granule assembly factor 1, transcript variant 1	GO:0007265//Ras protein signal transduction;GO:0016032//viral process;GO:0032508//DNA duplex unwinding;GO:0032606//type I interferon production;GO:0034063//stress granule assembly;GO:0045087//innate immune response;GO:0051607//defense response to virus;GO:0062029//positive regulation of stress granule assembly;GO:0090090//negative regulation of canonical Wnt signaling pathway;GO:0090305//nucleic …
ncbi_10147	SUGP2	167.582	145.015	145.096	142.008	170.164	146.245	152.564	152.806	0.00228123	0.984313	0.989379	SURP and G-patch domain containing 2, transcript variant 1	GO:0006397//mRNA processing;GO:0008380//RNA splicing
ncbi_10152	ABI2	90.1847	96.8095	119.557	157.885	161.361	170.304	102.184	163.184	0.675332	0.00318367	0.0176047	abl interactor 2, transcript variant 1	GO:0007010//cytoskeleton organization;GO:0008154//actin polymerization or depolymerization;GO:0016032//viral process;GO:0016477//cell migration;GO:0016601//Rac protein signal transduction;GO:0018108//peptidyl-tyrosine phosphorylation;GO:0061001//regulation of dendritic spine morphogenesis;GO:0070309//lens fiber cell morphogenesis;GO:2000601//positive regulation of Arp2/3 complex-mediated actin nu…
ncbi_10153	CEBPZ	257.96	222.138	213.344	168.144	201.508	178.493	231.148	182.715	-0.339218	0.0451497	0.0974955	CCAAT enhancer binding protein zeta	GO:0006366//transcription by RNA polymerase II;GO:0042254//ribosome biogenesis;GO:0045944//positive regulation of transcription by RNA polymerase II
ncbi_10154	PLXNC1	129.836	205.415	137.771	238.715	283.776	232.504	157.674	251.665	0.674561	0.0313559	0.0754181	plexin C1, transcript variant 1	GO:0007155//cell adhesion;GO:0007162//negative regulation of cell adhesion;GO:0008360//regulation of cell shape;GO:0030334//regulation of cell migration;GO:0043087//regulation of GTPase activity;GO:0050772//positive regulation of axonogenesis;GO:1902287//semaphorin-plexin signaling pathway involved in axon guidance
ncbi_10155	TRIM28	1263.22	1375.62	1352.32	2212.21	2295.27	2094.15	1330.39	2200.55	0.726017	0.000210762	0.00471526	tripartite motif containing 28	GO:0000122//negative regulation of transcription by RNA polymerase II;GO:0001837//epithelial to mesenchymal transition;GO:0006281//DNA repair;GO:0006325//chromatin organization;GO:0006367//transcription initiation from RNA polymerase II promoter;GO:0007265//Ras protein signal transduction;GO:0007566//embryo implantation;GO:0016032//viral process;GO:0016567//protein ubiquitination;GO:0016925//prot…
ncbi_10157	AASS	354.002	294.375	277.086	440.588	484.691	400.421	308.488	441.9	0.518507	0.0166775	0.0487166	aminoadipate-semialdehyde synthase	GO:0006554//lysine catabolic process;GO:0019878//lysine biosynthetic process via aminoadipic acid;GO:0033512//L-lysine catabolic process to acetyl-CoA via saccharopine;GO:0051262//protein tetramerization;GO:0055114//oxidation-reduction process
ncbi_10159	ATP6AP2	536.201	452.833	539.408	357.444	357.502	397.576	509.481	370.841	-0.458227	0.0114696	0.0380814	ATPase H+ transporting accessory protein 2	GO:0002003//angiotensin maturation;GO:0021903//rostrocaudal neural tube patterning;GO:0030177//positive regulation of Wnt signaling pathway;GO:0032914//positive regulation of transforming growth factor beta1 production;GO:0043312//neutrophil degranulation;GO:0043408//regulation of MAPK cascade;GO:0048069//eye pigmentation;GO:0060323//head morphogenesis
ncbi_10160	FARP1	388.866	313.392	288.455	360.051	343.561	380.247	330.238	361.286	0.129639	0.386787	0.488795	FERM, ARH/RhoGEF and pleckstrin domain protein 1, transcript variant 2	GO:0007416//synapse assembly;GO:0010923//negative regulation of phosphatase activity;GO:0035023//regulation of Rho protein signal transduction;GO:0048813//dendrite morphogenesis
ncbi_10162	LPCAT3	411.642	303.011	322.734	160.319	166.561	167.025	345.796	164.635	-1.07065	0.00565154	0.0250426	lysophosphatidylcholine acyltransferase 3	GO:0008654//phospholipid biosynthetic process;GO:0036150//phosphatidylserine acyl-chain remodeling;GO:0036151//phosphatidylcholine acyl-chain remodeling;GO:0036152//phosphatidylethanolamine acyl-chain remodeling;GO:0097006//regulation of plasma lipoprotein particle levels
ncbi_10163	WASF2	180.116	207.061	229.499	288.237	368.757	318.552	205.559	325.182	0.661696	0.0121249	0.039543	WASP family member 2, transcript variant 2	GO:0001525//angiogenesis;GO:0001667//ameboidal-type cell migration;GO:0006897//endocytosis;GO:0007188//adenylate cyclase-modulating G protein-coupled receptor signaling pathway;GO:0010592//positive regulation of lamellipodium assembly;GO:0016032//viral process;GO:0016601//Rac protein signal transduction;GO:0030032//lamellipodium assembly;GO:0030036//actin cytoskeleton organization;GO:0030048//act…
ncbi_10165	SLC25A13	700.696	702.427	631.161	807.418	673.224	674.383	678.095	718.342	0.0831842	0.468829	0.566714	solute carrier family 25 member 13, transcript variant 1	GO:0006094//gluconeogenesis;GO:0006754//ATP biosynthetic process;GO:0006839//mitochondrial transport;GO:0015810//aspartate transmembrane transport;GO:0015813//L-glutamate transmembrane transport;GO:0043490//malate-aspartate shuttle;GO:0045333//cellular respiration;GO:0051592//response to calcium ion;GO:0070778//L-aspartate transmembrane transport
ncbi_10166	SLC25A15	59.3222	43.6947	45.6628	41.1849	40.2393	45.0631	49.5599	42.1624	-0.233215	0.22283	0.321536	solute carrier family 25 member 15	GO:0000050//urea cycle;GO:1990575//mitochondrial L-ornithine transmembrane transport
ncbi_10169	SERF2	27.0171	24.1394	29.8948	43.2157	39.5677	57.3683	27.0171	46.7172	0.790081	0.0255829	0.0656884	small EDRK-rich factor 2, transcript variant 3	GO:0008150//biological_process
ncbi_1017	CDK2	70.1163	87.8737	94.1665	114.198	114.798	122.515	84.0522	117.17	0.479248	0.012539	0.0405165	cyclin dependent kinase 2, transcript variant 3	GO:0000082//G1/S transition of mitotic cell cycle;GO:0000086//G2/M transition of mitotic cell cycle;GO:0000122//negative regulation of transcription by RNA polymerase II;GO:0006260//DNA replication;GO:0006281//DNA repair;GO:0006468//protein phosphorylation;GO:0006813//potassium ion transport;GO:0006977//DNA damage response, signal transduction by p53 class mediator resulting in cell cycle arrest;…
ncbi_10171	RCL1	94.5778	104.866	89.2237	71.0479	74.2715	67.4207	96.2225	70.9134	-0.440316	0.00716204	0.028919	RNA terminal phosphate cyclase like 1, transcript variant 2	GO:0000447//endonucleolytic cleavage in ITS1 to separate SSU-rRNA from 5.8S rRNA and LSU-rRNA from tricistronic rRNA transcript (SSU-rRNA, 5.8S rRNA, LSU-rRNA);GO:0000480//endonucleolytic cleavage in 5'-ETS of tricistronic rRNA transcript (SSU-rRNA, 5.8S rRNA, LSU-rRNA);GO:0006364//rRNA processing;GO:0008150//biological_process
ncbi_10174	SORBS3	299.985	299.772	337.341	228.338	270.722	256.021	312.366	251.694	-0.311568	0.0261934	0.066752	sorbin and SH3 domain containing 3, transcript variant 2	GO:0000122//negative regulation of transcription by RNA polymerase II;GO:0006936//muscle contraction;GO:0007015//actin filament organization;GO:0007155//cell adhesion;GO:0031589//cell-substrate adhesion;GO:0043410//positive regulation of MAPK cascade;GO:0051495//positive regulation of cytoskeleton organization;GO:0051496//positive regulation of stress fiber assembly
ncbi_10179	RBM7	173.983	135.499	147.818	145.389	123.425	126.136	152.433	131.65	-0.211468	0.192821	0.288496	RNA binding motif protein 7, transcript variant 1	GO:0000381//regulation of alternative mRNA splicing, via spliceosome;GO:0051321//meiotic cell cycle
ncbi_10180	RBM6	139.121	154.518	136.895	139.74	166.863	119.766	143.511	142.123	-0.0140262	0.929432	0.951658	RNA binding motif protein 6, transcript variant 2	GO:0006396//RNA processing
ncbi_10181	RBM5	149.942	128.664	130.255	176.073	175.302	126.463	136.287	159.279	0.22491	0.265573	0.366915	RNA binding motif protein 5, transcript variant 1	GO:0000245//spliceosomal complex assembly;GO:0000381//regulation of alternative mRNA splicing, via spliceosome;GO:0000398//mRNA splicing, via spliceosome;GO:0006396//RNA processing;GO:0006915//apoptotic process;GO:0008285//negative regulation of cell proliferation;GO:0043065//positive regulation of apoptotic process
ncbi_10184	LHFPL2	66.5486	36.2459	45.6368	26.9802	29.2983	31.6164	49.4771	29.2983	-0.755945	0.0897715	0.162532	LHFPL tetraspan subfamily member 2	GO:0002576//platelet degranulation;GO:0007338//single fertilization;GO:0008150//biological_process;GO:0046545//development of primary female sexual characteristics;GO:0046546//development of primary male sexual characteristics;GO:1905516//positive regulation of fertilization
ncbi_10186	LHFPL6	99.6288	63.6795	68.5943	0	0	0	77.3009	0.01	-12.9163	0.00235289	0.0150958	LHFPL tetraspan subfamily member 6	-
ncbi_10188	TNK2	27.6585	35.537	42.782	39.251	88.4675	35.1622	35.3258	54.2935	0.620057	0.343653	0.447419	tyrosine kinase non receptor 2, transcript variant 2	GO:0006897//endocytosis;GO:0007166//cell surface receptor signaling pathway;GO:0007264//small GTPase mediated signal transduction;GO:0016310//phosphorylation;GO:0030154//cell differentiation;GO:0034260//negative regulation of GTPase activity;GO:0038083//peptidyl-tyrosine autophosphorylation;GO:0042127//regulation of cell proliferation;GO:0050731//positive regulation of peptidyl-tyrosine phosphory…
ncbi_10189	ALYREF	1074.75	862.033	855.904	1315.1	1316.9	1399.28	930.896	1343.76	0.529586	0.00587165	0.0255076	Aly/REF export factor, transcript variant 1	GO:0000018//regulation of DNA recombination;GO:0000398//mRNA splicing, via spliceosome;GO:0001649//osteoblast differentiation;GO:0006405//RNA export from nucleus;GO:0006406//mRNA export from nucleus;GO:0016032//viral process;GO:0031124//mRNA 3'-end processing;GO:0031297//replication fork processing;GO:0032786//positive regulation of DNA-templated transcription, elongation;GO:0046784//viral mRNA e…
ncbi_1019	CDK4	71.5624	84.9896	93.9914	135.245	127.157	122.515	83.5145	128.306	0.619485	0.00395569	0.0198703	cyclin dependent kinase 4	GO:0000079//regulation of cyclin-dependent protein serine/threonine kinase activity;GO:0000082//G1/S transition of mitotic cell cycle;GO:0002088//lens development in camera-type eye;GO:0006367//transcription initiation from RNA polymerase II promoter;GO:0006468//protein phosphorylation;GO:0007165//signal transduction;GO:0007623//circadian rhythm;GO:0008284//positive regulation of cell proliferati…
ncbi_10190	TXNDC9	82.7846	102.901	93.5408	88.1821	89.2868	105.254	93.0756	94.2408	0.0179489	0.89141	0.921208	thioredoxin domain containing 9	GO:0008150//biological_process;GO:0045454//cell redox homeostasis
ncbi_101928527	PIGBOS1	67.6258	73.9512	72.6847	79.8884	115.181	100.631	71.4206	98.567	0.464765	0.0597349	0.119581	PIGB opposite strand 1, transcript variant 1	-
ncbi_101929773	LOC101929773	0	0	5.27724	0	29.8018	0	1.75908	9.93392	2.49754	0.463212	0.562131	UDP-glucuronosyltransferase 2B10-like	GO:0006629//lipid metabolic process;GO:0008150//biological_process;GO:0008152//metabolic process;GO:0009252//peptidoglycan biosynthetic process;GO:0044238//primary metabolic process;GO:0071704//organic substance metabolic process
ncbi_7363	UGT2B4	0	0	5.27724	0	29.8018	0	1.75908	9.93392	2.49754	0.463212	0.562131	UDP glucuronosyltransferase family 2 member B4, transcript variant 2	GO:0052695//cellular glucuronidation
ncbi_10193	RNF41	39.3298	33.3503	34.6581	37.2382	37.0359	36.9728	35.7794	37.0823	0.0516005	0.512913	0.607349	ring finger protein 41, transcript variant 4	GO:0000209//protein polyubiquitination;GO:0006914//autophagy;GO:0008285//negative regulation of cell proliferation;GO:0010498//proteasomal protein catabolic process;GO:0030336//negative regulation of cell migration;GO:0043408//regulation of MAPK cascade;GO:0045619//regulation of lymphocyte differentiation;GO:0045637//regulation of myeloid cell differentiation;GO:0045732//positive regulation of pr…
ncbi_10195	ALG3	132.16	177.626	109.384	100.567	132.243	88.4933	139.723	107.101	-0.383597	0.244473	0.34463	ALG3 alpha-1,3- mannosyltransferase, transcript variant 4	GO:0006486//protein glycosylation;GO:0006488//dolichol-linked oligosaccharide biosynthetic process;GO:0097502//mannosylation
ncbi_10196	PRMT3	70.9662	71.9705	72.5335	85.1863	81.9204	84.1533	71.8234	83.7533	0.221692	0.000364594	0.00612014	protein arginine methyltransferase 3, transcript variant 2	GO:0006355//regulation of transcription, DNA-templated;GO:0006479//protein methylation;GO:0019919//peptidyl-arginine methylation, to asymmetrical-dimethyl arginine;GO:0031397//negative regulation of protein ubiquitination;GO:0034969//histone arginine methylation
ncbi_10197	PSME3	195.731	353.8	375.65	332.235	387.858	315.128	308.394	345.074	0.162131	0.578777	0.666993	proteasome activator subunit 3, transcript variant 3	GO:0000165//MAPK cascade;GO:0000209//protein polyubiquitination;GO:0002223//stimulatory C-type lectin receptor signaling pathway;GO:0002479//antigen processing and presentation of exogenous peptide antigen via MHC class I, TAP-dependent;GO:0006521//regulation of cellular amino acid metabolic process;GO:0006915//apoptotic process;GO:0007049//cell cycle;GO:0010950//positive regulation of endopeptid…
ncbi_10199	MPHOSPH10	106.813	93.1925	87.2048	103.216	104.62	101.383	95.7367	103.073	0.106522	0.279982	0.382448	M-phase phosphoprotein 10	GO:0000375//RNA splicing, via transesterification reactions;GO:0006364//rRNA processing;GO:0006396//RNA processing;GO:0008380//RNA splicing;GO:0010923//negative regulation of phosphatase activity
ncbi_102	ADAM10	4027.99	3282.55	3247.35	1986.7	1964.79	1873.93	3519.3	1941.81	-0.857887	0.00356515	0.0187804	ADAM metallopeptidase domain 10, transcript variant 1	GO:0001701//in utero embryonic development;GO:0006468//protein phosphorylation;GO:0006509//membrane protein ectodomain proteolysis;GO:0007162//negative regulation of cell adhesion;GO:0007219//Notch signaling pathway;GO:0007229//integrin-mediated signaling pathway;GO:0007267//cell-cell signaling;GO:0007283//spermatogenesis;GO:0008284//positive regulation of cell proliferation;GO:0010820//positive …
ncbi_1020	CDK5	54.0663	66.5375	60.964	127.082	112.03	99.122	60.5226	112.745	0.897515	0.00412312	0.0204293	cyclin dependent kinase 5, transcript variant 2	GO:0000226//microtubule cytoskeleton organization;GO:0001764//neuron migration;GO:0001963//synaptic transmission, dopaminergic;GO:0006468//protein phosphorylation;GO:0006886//intracellular protein transport;GO:0006913//nucleocytoplasmic transport;GO:0007005//mitochondrion organization;GO:0007049//cell cycle;GO:0007160//cell-matrix adhesion;GO:0007268//chemical synaptic transmission;GO:0007409//ax…
ncbi_10200	MPHOSPH6	41.3537	49.4914	41.317	37.0412	25.2289	37.8125	44.054	33.3609	-0.401117	0.0943262	0.168662	M-phase phosphoprotein 6	GO:0000460//maturation of 5.8S rRNA;GO:0006364//rRNA processing
ncbi_10201	NME6	101.18	92.5989	92.9417	72.4519	59.9844	47.517	95.5736	59.9844	-0.672024	0.00997948	0.0352318	NME/NM23 nucleoside diphosphate kinase 6, transcript variant 2	GO:0006165//nucleoside diphosphate phosphorylation;GO:0006183//GTP biosynthetic process;GO:0006228//UTP biosynthetic process;GO:0006241//CTP biosynthetic process;GO:0006915//apoptotic process;GO:0030308//negative regulation of cell growth;GO:0045839//negative regulation of mitotic nuclear division
ncbi_10204	NUTF2	372.176	175.009	380.226	859.284	828.873	1088.77	309.137	925.644	1.58221	0.00434828	0.02105	nuclear transport factor 2, transcript variant 2	GO:0006606//protein import into nucleus;GO:0006611//protein export from nucleus;GO:0006913//nucleocytoplasmic transport;GO:0042307//positive regulation of protein import into nucleus;GO:0051028//mRNA transport;GO:0090204//protein localization to nuclear pore;GO:1904046//negative regulation of vascular endothelial growth factor production
ncbi_10206	TRIM13	81.6141	52.1273	59.1505	77.6032	88.2663	75.606	64.2973	80.4918	0.324085	0.171097	0.263254	tripartite motif containing 13, transcript variant 4	GO:0009653//anatomical structure morphogenesis;GO:0010332//response to gamma radiation;GO:0010942//positive regulation of cell death;GO:0016239//positive regulation of macroautophagy;GO:0030433//ubiquitin-dependent ERAD pathway;GO:0032897//negative regulation of viral transcription;GO:0043123//positive regulation of I-kappaB kinase/NF-kappaB signaling;GO:0043161//proteasome-mediated ubiquitin-dep…
ncbi_10209	EIF1	278.551	380.491	369.183	521.953	439.931	615.358	342.742	525.748	0.617249	0.0381649	0.0864948	eukaryotic translation initiation factor 1	GO:0006413//translational initiation;GO:0006446//regulation of translational initiation;GO:0009048//dosage compensation by inactivation of X chromosome
ncbi_1021	CDK6	29.0613	46.6977	37.9842	40.5922	39.565	31.4234	37.9144	37.1935	-0.027695	0.908017	0.93451	cyclin dependent kinase 6, transcript variant 2	GO:0000082//G1/S transition of mitotic cell cycle;GO:0000122//negative regulation of transcription by RNA polymerase II;GO:0001954//positive regulation of cell-matrix adhesion;GO:0003323//type B pancreatic cell development;GO:0006468//protein phosphorylation;GO:0007050//cell cycle arrest;GO:0007219//Notch signaling pathway;GO:0008285//negative regulation of cell proliferation;GO:0009615//response…
ncbi_10211	FLOT1	1055.64	879.181	830.739	496.807	441.605	478.272	921.852	472.228	-0.965053	0.00305816	0.0172356	flotillin 1, transcript variant 2	GO:0001765//membrane raft assembly;GO:0001819//positive regulation of cytokine production;GO:0001934//positive regulation of protein phosphorylation;GO:0002090//regulation of receptor internalization;GO:0007409//axonogenesis;GO:0022617//extracellular matrix disassembly;GO:0032092//positive regulation of protein binding;GO:0032226//positive regulation of synaptic transmission, dopaminergic;GO:0032…
ncbi_10212	DDX39A	357.506	311.727	365.272	373.047	363.816	361.924	344.835	366.262	0.0869689	0.277358	0.380217	DExD-box helicase 39A, transcript variant 1	GO:0000398//mRNA splicing, via spliceosome;GO:0006405//RNA export from nucleus;GO:0006406//mRNA export from nucleus;GO:0031124//mRNA 3'-end processing
ncbi_10213	PSMD14	573.144	593.577	627.144	670.904	578.372	540.036	597.955	596.437	-0.00366658	0.972847	0.98081	proteasome 26S subunit, non-ATPase 14	GO:0000165//MAPK cascade;GO:0000209//protein polyubiquitination;GO:0000724//double-strand break repair via homologous recombination;GO:0002223//stimulatory C-type lectin receptor signaling pathway;GO:0002479//antigen processing and presentation of exogenous peptide antigen via MHC class I, TAP-dependent;GO:0006303//double-strand break repair via nonhomologous end joining;GO:0006511//ubiquitin-dep…
ncbi_102157402	AK6	54.6583	87.6525	79.4023	98.2316	94.3672	84.7912	73.9044	92.4633	0.323222	0.157496	0.247414	adenylate kinase 6, transcript variant 3	GO:0015949//nucleobase-containing small molecule interconversion;GO:0016310//phosphorylation;GO:0046940//nucleoside monophosphate phosphorylation
ncbi_10216	PRG4	12.1904	16.0244	19.8584	26.5105	29.0449	21.4923	16.0244	25.6826	0.680518	0.0368849	0.0844787	proteoglycan 4, transcript variant B	GO:0006897//endocytosis;GO:0006955//immune response
ncbi_10218	ANGPTL7	143.11	125.576	129.791	9.98302	59.8356	109.688	132.826	59.8356	-1.15046	0.0671787	0.130242	angiopoietin like 7	GO:0006979//response to oxidative stress
ncbi_1022	CDK7	91.5834	105.769	99.5059	97.5361	90.336	61.8315	98.9526	83.2346	-0.249555	0.248538	0.349069	cyclin dependent kinase 7, transcript variant 2	GO:0000079//regulation of cyclin-dependent protein serine/threonine kinase activity;GO:0000082//G1/S transition of mitotic cell cycle;GO:0000086//G2/M transition of mitotic cell cycle;GO:0006283//transcription-coupled nucleotide-excision repair;GO:0006294//nucleotide-excision repair, preincision complex assembly;GO:0006361//transcription initiation from RNA polymerase I promoter;GO:0006362//trans…
ncbi_10226	PLIN3	937.132	1120.81	1114.56	1649.95	2020.38	2295.17	1057.5	1988.5	0.911018	0.00903454	0.0331529	perilipin 3, transcript variant 2	GO:0016192//vesicle-mediated transport
ncbi_10227	MFSD10	845.614	793.232	804.05	547.839	497.721	462.622	814.299	502.727	-0.695782	0.0004507	0.00677192	major facilitator superfamily domain containing 10, transcript variant 1	GO:0006915//apoptotic process;GO:0015904//tetracycline transport;GO:0043252//sodium-independent organic anion transport
ncbi_10228	STX6	135.309	125.028	117.599	133.454	157.984	130.118	125.979	140.519	0.157583	0.22625	0.325473	syntaxin 6, transcript variant 2	GO:0006886//intracellular protein transport;GO:0006906//vesicle fusion;GO:0007032//endosome organization;GO:0016189//synaptic vesicle to endosome fusion;GO:0032456//endocytic recycling;GO:0032880//regulation of protein localization;GO:0042147//retrograde transport, endosome to Golgi;GO:0048193//Golgi vesicle transport;GO:0048278//vesicle docking;GO:0090161//Golgi ribbon formation;GO:1903827//regu…
ncbi_102288414	C11orf98	32.443	40.7016	38.0029	40.7861	45.9495	44.656	37.0492	43.7972	0.241396	0.0793922	0.148474	chromosome 11 open reading frame 98, transcript variant 1	-
ncbi_10229	COQ7	92.0789	76.9497	82.6439	84.7015	111.009	96.4917	83.8908	97.4007	0.215419	0.199299	0.295407	coenzyme Q7, hydroxylase, transcript variant 2	GO:0006744//ubiquinone biosynthetic process;GO:0008340//determination of adult lifespan;GO:0010468//regulation of gene expression;GO:0055114//oxidation-reduction process;GO:2000377//regulation of reactive oxygen species metabolic process
ncbi_10234	LRRC17	48.7848	40.6375	33.4372	136.143	166.061	131.018	40.9532	144.407	1.8181	0.00093086	0.00939633	leucine rich repeat containing 17, transcript variant 1	GO:0001649//osteoblast differentiation;GO:0033687//osteoblast proliferation;GO:0045671//negative regulation of osteoclast differentiation;GO:0048539//bone marrow development
ncbi_10236	HNRNPR	3195.14	2726.35	2509.78	3213.87	3281.16	3263.24	2810.42	3252.76	0.210876	0.09515	0.169726	heterogeneous nuclear ribonucleoprotein R, transcript variant 4	GO:0000398//mRNA splicing, via spliceosome;GO:0006397//mRNA processing;GO:0007623//circadian rhythm;GO:0016070//RNA metabolic process;GO:0043086//negative regulation of catalytic activity;GO:0061157//mRNA destabilization
ncbi_10237	SLC35B1	118.434	102.463	81.7904	65.151	108.981	79.3267	100.896	84.4864	-0.256077	0.381717	0.483762	solute carrier family 35 member B1, transcript variant 2	GO:0008643//carbohydrate transport;GO:0015786//UDP-glucose transmembrane transport;GO:0072334//UDP-galactose transmembrane transport
ncbi_10238	DCAF7	256.714	272.856	263.378	311.623	300.354	253.057	264.316	288.345	0.125529	0.264742	0.366372	DDB1 and CUL4 associated factor 7, transcript variant 1	GO:0007275//multicellular organism development;GO:0016567//protein ubiquitination;GO:0043687//post-translational protein modification
ncbi_10240	MRPS31	133.219	124.486	131.532	132.728	144.228	158.804	129.746	145.254	0.162889	0.124763	0.207088	mitochondrial ribosomal protein S31	GO:0070125//mitochondrial translational elongation;GO:0070126//mitochondrial translational termination
ncbi_10241	CALCOCO2	92.3461	91.4495	82.9654	59.7418	49.1572	63.3168	88.9203	57.4053	-0.63133	0.00373318	0.0193052	calcium binding and coiled-coil domain 2, transcript variant 1	GO:0016032//viral process;GO:0034341//response to interferon-gamma;GO:0098792//xenophagy;GO:1901098//positive regulation of autophagosome maturation
ncbi_10243	GPHN	71.0842	80.7066	80.4797	82.6931	87.7697	93.3248	77.4235	87.9292	0.18357	0.0759493	0.14319	gephyrin, transcript variant 2	GO:0006777//Mo-molybdopterin cofactor biosynthetic process;GO:0007529//establishment of synaptic specificity at neuromuscular junction;GO:0010038//response to metal ion;GO:0018315//molybdenum incorporation into molybdenum-molybdopterin complex;GO:0032324//molybdopterin cofactor biosynthetic process;GO:0055114//oxidation-reduction process;GO:0072579//glycine receptor clustering;GO:0097112//gamma-a…
ncbi_10244	RABEPK	59.6131	70.9505	65.2222	82.0635	89.4258	73.5325	65.2619	81.6739	0.323635	0.0436601	0.0953592	Rab9 effector protein with kelch motifs, transcript variant 2	GO:0006898//receptor-mediated endocytosis;GO:0006904//vesicle docking involved in exocytosis
ncbi_10245	TIMM17B	51.1709	22.4589	20.2049	29.4479	29.2046	79.7789	31.2782	46.1438	0.560978	0.489369	0.586057	translocase of inner mitochondrial membrane 17B, transcript variant 1	GO:0006626//protein targeting to mitochondrion;GO:0030150//protein import into mitochondrial matrix
ncbi_10247	RIDA	61.351	58.6007	48.1771	71.6781	70.8676	72.9155	56.0429	71.8204	0.357861	0.0176947	0.0508731	reactive intermediate imine deaminase A homolog	GO:0001822//kidney development;GO:0007420//brain development;GO:0017148//negative regulation of translation;GO:0019518//L-threonine catabolic process to glycine;GO:0030324//lung development;GO:0033993//response to lipid;GO:0050680//negative regulation of epithelial cell proliferation;GO:0070314//G1 to G0 transition;GO:0090502//RNA phosphodiester bond hydrolysis, endonucleolytic;GO:1901565//organo…
ncbi_10248	POP7	92.621	84.5211	84.1921	99.8198	85.9227	98.2679	87.1114	94.6701	0.120047	0.218942	0.317183	POP7 homolog, ribonuclease P/MRP subunit	GO:0001682//tRNA 5'-leader removal;GO:0006364//rRNA processing;GO:0008033//tRNA processing;GO:0090502//RNA phosphodiester bond hydrolysis, endonucleolytic
ncbi_1025	CDK9	173.829	175.907	148.332	272.421	212.575	202.655	166.023	229.217	0.46533	0.0548747	0.112116	cyclin dependent kinase 9	GO:0006281//DNA repair;GO:0006282//regulation of DNA repair;GO:0006366//transcription by RNA polymerase II;GO:0006367//transcription initiation from RNA polymerase II promoter;GO:0006368//transcription elongation from RNA polymerase II promoter;GO:0006468//protein phosphorylation;GO:0007346//regulation of mitotic cell cycle;GO:0008283//cell proliferation;GO:0010613//positive regulation of cardiac…
ncbi_10250	SRRM1	135.479	132.571	127.527	137.05	89.6686	93.1303	131.859	106.616	-0.30657	0.17709	0.270346	serine and arginine repetitive matrix 1, transcript variant 1	GO:0000375//RNA splicing, via transesterification reactions;GO:0000398//mRNA splicing, via spliceosome;GO:0006405//RNA export from nucleus;GO:0006406//mRNA export from nucleus;GO:0008380//RNA splicing;GO:0031124//mRNA 3'-end processing
ncbi_10254	STAM2	223.574	225.846	218.395	151.897	186.164	187.275	222.605	175.112	-0.346208	0.015887	0.0474194	signal transducing adaptor molecule 2	GO:0006886//intracellular protein transport;GO:0016197//endosomal transport;GO:0016236//macroautophagy;GO:0016579//protein deubiquitination;GO:0036258//multivesicular body assembly;GO:0042059//negative regulation of epidermal growth factor receptor signaling pathway;GO:0061024//membrane organization
ncbi_10257	ABCC4	144.478	120.362	121.114	79.3004	68.0391	77.4386	128.651	74.926	-0.779927	0.00341882	0.018274	ATP binding cassette subfamily C member 4, transcript variant 2	GO:0002576//platelet degranulation;GO:0010243//response to organonitrogen compound;GO:0014070//response to organic cyclic compound;GO:0032310//prostaglandin secretion;GO:0042493//response to drug;GO:0048661//positive regulation of smooth muscle cell proliferation;GO:0055085//transmembrane transport;GO:0055114//oxidation-reduction process;GO:0060271//cilium assembly;GO:0099131//ATP hydrolysis coup…
ncbi_1026	CDKN1A	5.83529	6.21177	6.58826	10.404	9.02568	12.443	6.21177	10.6242	0.77428	0.0122307	0.0397609	cyclin dependent kinase inhibitor 1A, transcript variant 1	GO:0000079//regulation of cyclin-dependent protein serine/threonine kinase activity;GO:0000082//G1/S transition of mitotic cell cycle;GO:0000086//G2/M transition of mitotic cell cycle;GO:0006357//regulation of transcription by RNA polymerase II;GO:0006367//transcription initiation from RNA polymerase II promoter;GO:0006606//protein import into nucleus;GO:0006974//cellular response to DNA damage s…
ncbi_10260	DENND4A	9.25005	15.9555	10.8864	17.6964	12.3366	11.4256	12.0306	13.8195	0.199996	0.559097	0.649798	DENN domain containing 4A, transcript variant 1	GO:0006355//regulation of transcription, DNA-templated
ncbi_10262	SF3B4	278.043	157.292	175.707	200.741	199.202	273.323	203.681	224.422	0.139906	0.667574	0.742191	splicing factor 3b subunit 4	GO:0000375//RNA splicing, via transesterification reactions;GO:0000398//mRNA splicing, via spliceosome;GO:0006397//mRNA processing;GO:0008380//RNA splicing;GO:0048026//positive regulation of mRNA splicing, via spliceosome
ncbi_10265	IRX5	71.2212	72.1663	64.8757	143.213	104.78	131.643	69.4211	126.545	0.866205	0.00793173	0.03077	iroquois homeobox 5, transcript variant 2	GO:0002027//regulation of heart rate;GO:0006357//regulation of transcription by RNA polymerase II;GO:0007601//visual perception;GO:0008406//gonad development;GO:0042551//neuron maturation;GO:0048701//embryonic cranial skeleton morphogenesis;GO:0050896//response to stimulus;GO:0060040//retinal bipolar neuron differentiation
ncbi_153572	IRX2	71.2212	72.1663	64.8757	143.213	104.78	131.643	69.4211	126.545	0.866205	0.00793173	0.03077	iroquois homeobox 2, transcript variant 2	GO:0000122//negative regulation of transcription by RNA polymerase II;GO:0072086//specification of loop of Henle identity;GO:0072272//proximal/distal pattern formation involved in metanephric nephron development
ncbi_79190	IRX6	71.2212	72.1663	64.8757	143.213	104.78	131.643	69.4211	126.545	0.866205	0.00793173	0.03077	iroquois homeobox 6	GO:0006357//regulation of transcription by RNA polymerase II
ncbi_79191	IRX3	71.2212	72.1663	64.8757	143.213	104.78	131.643	69.4211	126.545	0.866205	0.00793173	0.03077	iroquois homeobox 3	GO:0001656//metanephros development;GO:0006357//regulation of transcription by RNA polymerase II;GO:0007498//mesoderm development;GO:0045665//negative regulation of neuron differentiation;GO:0045666//positive regulation of neuron differentiation;GO:0072086//specification of loop of Henle identity;GO:0097009//energy homeostasis
ncbi_79192	IRX1	71.2212	72.1663	64.8757	143.213	104.78	131.643	69.4211	126.545	0.866205	0.00793173	0.03077	iroquois homeobox 1	GO:0000122//negative regulation of transcription by RNA polymerase II;GO:0072086//specification of loop of Henle identity;GO:0072272//proximal/distal pattern formation involved in metanephric nephron development
ncbi_10269	ZMPSTE24	563.31	549.863	510.733	356.871	374.043	395.654	541.302	375.523	-0.527534	0.00102013	0.00974641	zinc metallopeptidase STE24	GO:0001889//liver development;GO:0001942//hair follicle development;GO:0003007//heart morphogenesis;GO:0003229//ventricular cardiac muscle tissue development;GO:0003231//cardiac ventricle development;GO:0003417//growth plate cartilage development;GO:0006281//DNA repair;GO:0006508//proteolysis;GO:0006925//inflammatory cell apoptotic process;GO:0006998//nuclear envelope organization;GO:0007628//adu…
ncbi_1027	CDKN1B	43.2244	48.6701	37.7786	50.264	60.6664	39.8986	43.2244	50.2763	0.218034	0.356365	0.459561	cyclin dependent kinase inhibitor 1B	GO:0000079//regulation of cyclin-dependent protein serine/threonine kinase activity;GO:0000082//G1/S transition of mitotic cell cycle;GO:0001666//response to hypoxia;GO:0001890//placenta development;GO:0006813//potassium ion transport;GO:0006977//DNA damage response, signal transduction by p53 class mediator resulting in cell cycle arrest;GO:0007050//cell cycle arrest;GO:0007096//regulation of ex…
ncbi_10270	AKAP8	111.747	89.6909	104.334	111.074	108.305	112.488	101.924	110.623	0.118157	0.257628	0.358378	A-kinase anchoring protein 8	GO:0000278//mitotic cell cycle;GO:0007076//mitotic chromosome condensation;GO:0007165//signal transduction;GO:0015031//protein transport;GO:0031065//positive regulation of histone deacetylation;GO:0032720//negative regulation of tumor necrosis factor production;GO:0033127//regulation of histone phosphorylation;GO:0044839//cell cycle G2/M phase transition;GO:0045087//innate immune response;GO:0071…
ncbi_102723996	LOC102723996	21.8779	19.9119	18.157	70.3773	77.7526	74.2215	19.9823	74.1171	1.89108	2.23335e-05	0.00210872	ICOS ligand	GO:0001775//cell activation;GO:0001817//regulation of cytokine production;GO:0001819//positive regulation of cytokine production;GO:0002200//somatic diversification of immune receptors;GO:0002204//somatic recombination of immunoglobulin genes involved in immune response;GO:0002208//somatic diversification of immunoglobulins involved in immune response;GO:0002250//adaptive immune response;GO:00022…
ncbi_102724023	LOC102724023	570.16	462.31	427.204	726.918	729.993	821.944	486.558	759.618	0.642663	0.00679013	0.0279674	glutamine amidotransferase class 1 domain containing 3B, transcript variant 1	-
ncbi_8209	GATD3	570.16	462.31	427.204	726.918	729.993	821.944	486.558	759.618	0.642663	0.00679013	0.0279674	glutamine amidotransferase class 1 domain containing 3, transcript variant 3	-
ncbi_102724159	LOC102724159	237.292	203.498	199.723	184.785	176.683	150.973	213.504	170.814	-0.321841	0.0530457	0.109428	periodic tryptophan protein 2 homolog, transcript variant 1	GO:0000028//ribosomal small subunit assembly;GO:0000462//maturation of SSU-rRNA from tricistronic rRNA transcript (SSU-rRNA, 5.8S rRNA, LSU-rRNA);GO:0006364//rRNA processing
ncbi_5822	PWP2	237.292	203.498	199.723	184.785	176.683	150.973	213.504	170.814	-0.321841	0.0530457	0.109428	PWP2 small subunit processome component	GO:0000028//ribosomal small subunit assembly;GO:0000462//maturation of SSU-rRNA from tricistronic rRNA transcript (SSU-rRNA, 5.8S rRNA, LSU-rRNA);GO:0006364//rRNA processing
ncbi_102724334	LOC102724334	6087.74	7070.43	6275.02	8084.51	8059.52	6273.82	6477.73	7472.62	0.206126	0.212229	0.310095	histone H2B type F-S-like	GO:0002227//innate immune response in mucosa;GO:0002251//organ or tissue specific immune response;GO:0002376//immune system process;GO:0002385//mucosal immune response;GO:0006323//DNA packaging;GO:0006325//chromatin organization;GO:0006333//chromatin assembly or disassembly;GO:0006334//nucleosome assembly;GO:0006352//DNA-templated transcription, initiation;GO:0006950//response to stress;GO:000695…
ncbi_54145	H2BC12L	6087.74	7070.43	6275.02	8084.51	8059.52	6273.82	6477.73	7472.62	0.206126	0.212229	0.310095	H2B clustered histone 12 like	GO:0002227//innate immune response in mucosa;GO:0006334//nucleosome assembly;GO:0019731//antibacterial humoral response;GO:0021762//substantia nigra development;GO:0050830//defense response to Gram-positive bacterium;GO:0061844//antimicrobial humoral immune response mediated by antimicrobial peptide
ncbi_102724560	LOC102724560	47.5813	54.4681	45.625	18.9664	31.101	26.008	49.2248	25.3585	-0.956917	0.00571031	0.0251775	cystathionine beta-synthase like, transcript variant 3	GO:0006535//cysteine biosynthetic process from serine;GO:0019343//cysteine biosynthetic process via cystathionine;GO:0019346//transsulfuration;GO:0050667//homocysteine metabolic process;GO:0070814//hydrogen sulfide biosynthetic process
ncbi_875	CBS	47.5813	54.4681	45.625	18.9664	31.101	26.008	49.2248	25.3585	-0.956917	0.00571031	0.0251775	cystathionine beta-synthase, transcript variant 1	GO:0006535//cysteine biosynthetic process from serine;GO:0006563//L-serine metabolic process;GO:0006565//L-serine catabolic process;GO:0019343//cysteine biosynthetic process via cystathionine;GO:0019344//cysteine biosynthetic process;GO:0019346//transsulfuration;GO:0019448//L-cysteine catabolic process;GO:0042262//DNA protection;GO:0043418//homocysteine catabolic process;GO:0050667//homocysteine …
ncbi_102724594	LOC102724594	1064.51	978.572	1184.65	1179.61	660.009	790.559	1075.91	876.726	-0.295363	0.299169	0.40219	U2 small nuclear RNA auxiliary factor 1 like 5, transcript variant 1	GO:0000398//mRNA splicing, via spliceosome
ncbi_7307	U2AF1	1064.51	978.572	1184.65	1179.61	660.009	790.559	1075.91	876.726	-0.295363	0.299169	0.40219	U2 small nuclear RNA auxiliary factor 1, transcript variant b	GO:0000398//mRNA splicing, via spliceosome;GO:0006397//mRNA processing;GO:0006405//RNA export from nucleus;GO:0006406//mRNA export from nucleus;GO:0008380//RNA splicing;GO:0031124//mRNA 3'-end processing
ncbi_102725035	LOC102725035	0	0	0	24.9259	22.0301	19.1342	0.01	22.0301	11.1053	0.000191618	0.00453287	leukocyte immunoglobulin-like receptor subfamily B member 3, transcript variant X6	GO:0001775//cell activation;GO:0002250//adaptive immune response;GO:0002252//immune effector process;GO:0002263//cell activation involved in immune response;GO:0002274//myeloid leukocyte activation;GO:0002275//myeloid cell activation involved in immune response;GO:0002283//neutrophil activation involved in immune response;GO:0002366//leukocyte activation involved in immune response;GO:0002376//im…
ncbi_107987425	LOC107987425	0	0	0	24.9259	22.0301	19.1342	0.01	22.0301	11.1053	0.000191618	0.00453287	leukocyte immunoglobulin-like receptor subfamily B member 3, transcript variant X7	GO:0001775//cell activation;GO:0002250//adaptive immune response;GO:0002252//immune effector process;GO:0002263//cell activation involved in immune response;GO:0002274//myeloid leukocyte activation;GO:0002275//myeloid cell activation involved in immune response;GO:0002283//neutrophil activation involved in immune response;GO:0002366//leukocyte activation involved in immune response;GO:0002376//im…
ncbi_107987462	LOC107987462	0	0	0	24.9259	22.0301	19.1342	0.01	22.0301	11.1053	0.000191618	0.00453287	leukocyte immunoglobulin-like receptor subfamily B member 3, transcript variant X3	GO:0001775//cell activation;GO:0002250//adaptive immune response;GO:0002252//immune effector process;GO:0002263//cell activation involved in immune response;GO:0002274//myeloid leukocyte activation;GO:0002275//myeloid cell activation involved in immune response;GO:0002283//neutrophil activation involved in immune response;GO:0002366//leukocyte activation involved in immune response;GO:0002376//im…
ncbi_11025	LILRB3	0	0	0	24.9259	22.0301	19.1342	0.01	22.0301	11.1053	0.000191618	0.00453287	leukocyte immunoglobulin like receptor B3, transcript variant 1	GO:0002250//adaptive immune response;GO:0006952//defense response;GO:0007166//cell surface receptor signaling pathway;GO:0043312//neutrophil degranulation;GO:0045671//negative regulation of osteoclast differentiation
ncbi_10273	STUB1	281.068	287.657	260.354	183.293	199.547	174.454	276.359	185.764	-0.573071	0.00119756	0.0106398	STIP1 homology and U-box containing protein 1, transcript variant 2	GO:0000209//protein polyubiquitination;GO:0002931//response to ischemia;GO:0006281//DNA repair;GO:0006511//ubiquitin-dependent protein catabolic process;GO:0006515//protein quality control for misfolded or incompletely synthesized proteins;GO:0016567//protein ubiquitination;GO:0030433//ubiquitin-dependent ERAD pathway;GO:0030512//negative regulation of transforming growth factor beta receptor sig…
ncbi_10274	STAG1	183.56	151.727	152.916	145.67	150.865	134.913	162.734	143.816	-0.178294	0.173198	0.265415	stromal antigen 1	GO:0007062//sister chromatid cohesion;GO:0045944//positive regulation of transcription by RNA polymerase II;GO:0051301//cell division;GO:1901673//regulation of mitotic spindle assembly
ncbi_10277	UBE4B	64.6277	71.0874	73.6903	80.7279	82.3254	62.7999	69.8018	75.2844	0.109086	0.466174	0.564357	ubiquitination factor E4B, transcript variant 1	GO:0000209//protein polyubiquitination;GO:0003222//ventricular trabecula myocardium morphogenesis;GO:0006511//ubiquitin-dependent protein catabolic process;GO:0006513//protein monoubiquitination;GO:0008626//granzyme-mediated apoptotic signaling pathway;GO:0009411//response to UV;GO:0030433//ubiquitin-dependent ERAD pathway;GO:0031175//neuron projection development;GO:0043161//proteasome-mediated …
ncbi_10278	EFS	81.4097	99.5542	122.513	115.95	133.989	86.9074	101.159	112.282	0.150505	0.57316	0.662757	embryonal Fyn-associated substrate, transcript variant 3	GO:0007155//cell adhesion;GO:0016477//cell migration;GO:0035556//intracellular signal transduction;GO:0090527//actin filament reorganization
ncbi_10280	SIGMAR1	441.392	391.692	397.891	396.4	353.829	350.081	410.325	366.77	-0.16189	0.113566	0.193642	sigma non-opioid intracellular receptor 1, transcript variant 6	GO:0006869//lipid transport;GO:0007399//nervous system development;GO:0036474//cell death in response to hydrogen peroxide;GO:0038003//opioid receptor signaling pathway;GO:0043523//regulation of neuron apoptotic process;GO:0070207//protein homotrimerization
ncbi_102800317	TPTEP2-CSNK1E	184.171	204.574	184.417	210.136	190.891	195.008	191.054	198.678	0.0564534	0.44185	0.542288	TPTEP2-CSNK1E readthrough	GO:0000086//G2/M transition of mitotic cell cycle;GO:0000278//mitotic cell cycle;GO:0006139//nucleobase-containing compound metabolic process;GO:0006259//DNA metabolic process;GO:0006281//DNA repair;GO:0006464//cellular protein modification process;GO:0006468//protein phosphorylation;GO:0006725//cellular aromatic compound metabolic process;GO:0006793//phosphorus metabolic process;GO:0006796//phos…
ncbi_1454	CSNK1E	184.171	204.574	184.417	210.136	190.891	195.008	191.054	198.678	0.0564534	0.44185	0.542288	casein kinase 1 epsilon, transcript variant 2	GO:0000086//G2/M transition of mitotic cell cycle;GO:0006281//DNA repair;GO:0006468//protein phosphorylation;GO:0006897//endocytosis;GO:0007165//signal transduction;GO:0010389//regulation of G2/M transition of mitotic cell cycle;GO:0018105//peptidyl-serine phosphorylation;GO:0018107//peptidyl-threonine phosphorylation;GO:0032091//negative regulation of protein binding;GO:0032436//positive regulat…
ncbi_10282	BET1	132.149	156.731	120.084	158.263	188.409	176.236	136.321	174.303	0.354585	0.0522055	0.108305	Bet1 golgi vesicular membrane trafficking protein, transcript variant 2	GO:0006888//ER to Golgi vesicle-mediated transport;GO:0015031//protein transport;GO:0048208//COPII vesicle coating;GO:0048280//vesicle fusion with Golgi apparatus
ncbi_10283	CWC27	47.3075	53.6734	57.5605	67.8763	76.1033	72.8644	52.8471	72.2813	0.451798	0.00709859	0.028744	CWC27 spliceosome associated cyclophilin, transcript variant 2	GO:0000398//mRNA splicing, via spliceosome;GO:0000413//protein peptidyl-prolyl isomerization;GO:0006457//protein folding
ncbi_10284	SAP18	602.508	458.549	499.781	509.473	607.628	531.877	520.279	549.659	0.0792504	0.602903	0.688749	Sin3A associated protein 18, transcript variant 2	GO:0000381//regulation of alternative mRNA splicing, via spliceosome;GO:0006357//regulation of transcription by RNA polymerase II;GO:0006397//mRNA processing;GO:0008380//RNA splicing;GO:0043065//positive regulation of apoptotic process;GO:0048025//negative regulation of mRNA splicing, via spliceosome;GO:1903507//negative regulation of nucleic acid-templated transcription
ncbi_10285	SMNDC1	82.2146	118.33	95.4098	154.559	165.33	138.576	98.6515	152.822	0.631439	0.0144495	0.0445505	survival motor neuron domain containing 1	GO:0000375//RNA splicing, via transesterification reactions;GO:0000398//mRNA splicing, via spliceosome;GO:0006915//apoptotic process
ncbi_10286	BCAS2	251.807	251.183	231.733	277.789	257.817	258.743	244.908	264.783	0.112574	0.0984349	0.174118	BCAS2 pre-mRNA processing factor	GO:0000375//RNA splicing, via transesterification reactions;GO:0000398//mRNA splicing, via spliceosome;GO:0008380//RNA splicing
ncbi_10287	RGS19	12.2637	15.0938	8.83593	11.033	10.4717	9.3158	12.0644	10.2735	-0.231834	0.394385	0.496438	regulator of G protein signaling 19, transcript variant 2	GO:0006914//autophagy;GO:0007186//G protein-coupled receptor signaling pathway;GO:0007264//small GTPase mediated signal transduction;GO:0009968//negative regulation of signal transduction;GO:0045471//response to ethanol
ncbi_10289	EIF1B	0	0	0	20.0143	14.6954	30.141	0.01	21.6169	11.0779	0.00882895	0.0326378	eukaryotic translation initiation factor 1B	GO:0006413//translational initiation;GO:0006446//regulation of translational initiation
ncbi_10291	SF3A1	1192.09	997.412	1046.15	1227.73	1279.79	1107.64	1078.55	1205.05	0.160001	0.178322	0.271449	splicing factor 3a subunit 1	GO:0000389//mRNA 3'-splice site recognition;GO:0000398//mRNA splicing, via spliceosome;GO:0006397//mRNA processing;GO:1903241//U2-type prespliceosome assembly
ncbi_10294	DNAJA2	592.181	767.812	656.807	701.942	646.832	690.69	672.267	679.821	0.0161219	0.895445	0.924543	DnaJ heat shock protein family (Hsp40) member A2	GO:0008284//positive regulation of cell proliferation;GO:0009408//response to heat;GO:0032781//positive regulation of ATPase activity;GO:0042026//protein refolding
ncbi_10295	BCKDK	386.305	352.329	335.498	276.725	253.386	261.593	358.044	263.901	-0.440139	0.00459537	0.0218758	branched chain keto acid dehydrogenase kinase, transcript variant 2	GO:0006468//protein phosphorylation;GO:0009063//cellular amino acid catabolic process;GO:0009083//branched-chain amino acid catabolic process;GO:0016310//phosphorylation
ncbi_10296	MAEA	57.0345	60.7496	44.6163	52.8018	52.0003	43.918	54.1335	49.5733	-0.126957	0.464349	0.562999	macrophage erythroblast attacher, E3 ubiquitin ligase, transcript variant 1	GO:0006511//ubiquitin-dependent protein catabolic process;GO:0007010//cytoskeleton organization;GO:0007049//cell cycle;GO:0007155//cell adhesion;GO:0007346//regulation of mitotic cell cycle;GO:0016567//protein ubiquitination;GO:0033033//negative regulation of myeloid cell apoptotic process;GO:0043066//negative regulation of apoptotic process;GO:0043161//proteasome-mediated ubiquitin-dependent pro…
ncbi_10298	PAK4	90.5885	98.1799	105.801	84.0578	108.478	78.328	98.1897	90.288	-0.121037	0.483152	0.58	p21 (RAC1) activated kinase 4, transcript variant 2	GO:0001558//regulation of cell growth;GO:0006915//apoptotic process;GO:0007010//cytoskeleton organization;GO:0007049//cell cycle;GO:0007165//signal transduction;GO:0008283//cell proliferation;GO:0016477//cell migration;GO:0023014//signal transduction by protein phosphorylation;GO:0031098//stress-activated protein kinase signaling cascade;GO:0032147//activation of protein kinase activity;GO:004340…
ncbi_10299	MARCHF6	60.8559	58.5731	56.2902	64.2652	53.3325	42.3999	58.5731	53.3325	-0.135221	0.461979	0.5614	membrane associated ring-CH-type finger 6, transcript variant 2	GO:0010498//proteasomal protein catabolic process;GO:0016567//protein ubiquitination;GO:0030433//ubiquitin-dependent ERAD pathway;GO:0036503//ERAD pathway;GO:0043161//proteasome-mediated ubiquitin-dependent protein catabolic process;GO:0070936//protein K48-linked ubiquitination;GO:1904380//endoplasmic reticulum mannose trimming
ncbi_103	ADAR	772.569	730.228	721.832	681.159	678.316	675.476	741.543	678.317	-0.128571	0.0160623	0.047722	adenosine deaminase RNA specific, transcript variant 4	GO:0001649//osteoblast differentiation;GO:0002244//hematopoietic progenitor cell differentiation;GO:0002566//somatic diversification of immune receptors via somatic mutation;GO:0006382//adenosine to inosine editing;GO:0006396//RNA processing;GO:0006397//mRNA processing;GO:0009615//response to virus;GO:0016553//base conversion or substitution editing;GO:0030218//erythrocyte differentiation;GO:0031…
ncbi_1030	CDKN2B	5.80005	10.5057	5.82072	31.3914	26.028	30.287	7.37549	29.2355	1.98691	0.000642999	0.00783943	cyclin dependent kinase inhibitor 2B, transcript variant 1	GO:0000079//regulation of cyclin-dependent protein serine/threonine kinase activity;GO:0000086//G2/M transition of mitotic cell cycle;GO:0007050//cell cycle arrest;GO:0007093//mitotic cell cycle checkpoint;GO:0008285//negative regulation of cell proliferation;GO:0030219//megakaryocyte differentiation;GO:0030511//positive regulation of transforming growth factor beta receptor signaling pathway;GO:…
ncbi_10300	KATNB1	19.2334	18.5454	19.7677	33.0025	16.3099	27.9036	19.1822	25.7386	0.42417	0.256051	0.356612	katanin regulatory subunit B1	GO:0006605//protein targeting;GO:0007019//microtubule depolymerization;GO:0007026//negative regulation of microtubule depolymerization;GO:0007079//mitotic chromosome movement towards spindle pole;GO:0010942//positive regulation of cell death;GO:0010976//positive regulation of neuron projection development;GO:0031117//positive regulation of microtubule depolymerization;GO:0051013//microtubule seve…
ncbi_1031	CDKN2C	66.8966	51.5895	64.9215	96.534	71.7445	117.91	61.1359	95.396	0.641909	0.0730529	0.139071	cyclin dependent kinase inhibitor 2C, transcript variant 1	GO:0000079//regulation of cyclin-dependent protein serine/threonine kinase activity;GO:0000082//G1/S transition of mitotic cell cycle;GO:0007050//cell cycle arrest;GO:0008285//negative regulation of cell proliferation;GO:0030308//negative regulation of cell growth;GO:0042326//negative regulation of phosphorylation;GO:0045736//negative regulation of cyclin-dependent protein serine/threonine kinase…
ncbi_10311	VPS26C	69.6546	106.553	94.8156	95.2588	90.6223	92.2863	90.3411	92.7225	0.037536	0.838746	0.881178	VPS26 endosomal protein sorting factor C, transcript variant 2	GO:0006886//intracellular protein transport;GO:0008150//biological_process;GO:0032456//endocytic recycling;GO:1990126//retrograde transport, endosome to plasma membrane
ncbi_10312	TCIRG1	606.939	508.633	499.642	504.511	444.751	490.78	538.405	480.014	-0.165615	0.207052	0.304363	T cell immune regulator 1, ATPase H+ transporting V0 subunit a3, transcript variant 3	GO:0001503//ossification;GO:0002158//osteoclast proliferation;GO:0002377//immunoglobulin production;GO:0006874//cellular calcium ion homeostasis;GO:0006915//apoptotic process;GO:0006954//inflammatory response;GO:0006968//cellular defense response;GO:0007035//vacuolar acidification;GO:0007039//protein catabolic process in the vacuole;GO:0008284//positive regulation of cell proliferation;GO:0008286…
ncbi_10313	RTN3	330.186	397.4	333.988	215.268	239.411	162.927	353.858	205.869	-0.781446	0.00919928	0.0335422	reticulon 3, transcript variant 5	GO:0006915//apoptotic process;GO:0016032//viral process;GO:0016192//vesicle-mediated transport;GO:0071786//endoplasmic reticulum tubular network organization;GO:0071787//endoplasmic reticulum tubular network formation
ncbi_10314	LANCL1	332.613	435.707	377.848	497.728	490.954	391.83	382.056	460.171	0.268384	0.160471	0.251054	LanC like 1, transcript variant 2	GO:0007186//G protein-coupled receptor signaling pathway;GO:0043523//regulation of neuron apoptotic process;GO:1903203//regulation of oxidative stress-induced neuron death
ncbi_10318	TNIP1	47.9173	51.2342	49.2607	51.5376	46.484	42.9912	49.4707	47.0043	-0.0737836	0.406482	0.508229	TNFAIP3 interacting protein 1, transcript variant 1	GO:0002755//MyD88-dependent toll-like receptor signaling pathway;GO:0006412//translation;GO:0006952//defense response;GO:0006954//inflammatory response;GO:0007159//leukocyte cell-cell adhesion;GO:0009101//glycoprotein biosynthetic process;GO:0016579//protein deubiquitination;GO:0043124//negative regulation of I-kappaB kinase/NF-kappaB signaling;GO:0045071//negative regulation of viral genome repl…
ncbi_10319	LAMC3	57.647	93.0097	71.1537	58.2892	104.97	89.3584	73.9368	84.2058	0.187626	0.581738	0.669706	laminin subunit gamma 3	GO:0007601//visual perception;GO:0009887//animal organ morphogenesis;GO:0009888//tissue development;GO:0014002//astrocyte development;GO:0016477//cell migration;GO:0030198//extracellular matrix organization;GO:0034446//substrate adhesion-dependent cell spreading;GO:0060041//retina development in camera-type eye
ncbi_10322	SMYD5	23.8919	30.7886	35.0893	29.1094	41.1484	42.4513	29.9233	37.5697	0.328303	0.226472	0.325734	SMYD family member 5	GO:0008150//biological_process;GO:0032259//methylation
ncbi_10327	AKR1A1	331.319	439.113	427.081	1158.75	1292.64	1120.35	399.171	1190.58	1.57659	0.000222144	0.00483344	aldo-keto reductase family 1 member A1, transcript variant 4	GO:0006006//glucose metabolic process;GO:0006081//cellular aldehyde metabolic process;GO:0019640//glucuronate catabolic process to xylulose 5-phosphate;GO:0019853//L-ascorbic acid biosynthetic process;GO:0022900//electron transport chain;GO:0042840//D-glucuronate catabolic process;GO:0044597//daunorubicin metabolic process;GO:0044598//doxorubicin metabolic process;GO:0046185//aldehyde catabolic p…
ncbi_10328	EMC8	667.178	561.667	539.589	600.972	620.77	621.195	589.478	614.313	0.0595349	0.567672	0.657888	ER membrane protein complex subunit 8, transcript variant 2	-
ncbi_10329	RXYLT1	12.1678	23.44	16.4689	9.54589	15.1127	12.3293	17.3589	12.3293	-0.493584	0.240958	0.34091	ribitol xylosyltransferase 1, transcript variant 2	GO:0035269//protein O-linked mannosylation
ncbi_10330	CNPY2	1880.16	1623.06	1556.6	1120.91	1401.32	1177.87	1686.61	1233.37	-0.45152	0.0255717	0.0656884	canopy FGF signaling regulator 2, transcript variant 2	GO:0010629//negative regulation of gene expression;GO:0010988//regulation of low-density lipoprotein particle clearance;GO:0045716//positive regulation of low-density lipoprotein particle receptor biosynthetic process
ncbi_10342	TFG	1082.7	1178.89	1148.51	1183	1304.02	1582.61	1136.7	1356.55	0.255086	0.145061	0.232161	trafficking from ER to golgi regulator, transcript variant 2	GO:0006888//ER to Golgi vesicle-mediated transport;GO:0043123//positive regulation of I-kappaB kinase/NF-kappaB signaling;GO:0048208//COPII vesicle coating
ncbi_10346	TRIM22	272.562	343.347	354.046	298.107	248.206	282.919	323.318	276.411	-0.226141	0.18731	0.281915	tripartite motif containing 22, transcript variant 2	GO:0006355//regulation of transcription, DNA-templated;GO:0006955//immune response;GO:0009615//response to virus;GO:0010508//positive regulation of autophagy;GO:0016032//viral process;GO:0016567//protein ubiquitination;GO:0032880//regulation of protein localization;GO:0043123//positive regulation of I-kappaB kinase/NF-kappaB signaling;GO:0051091//positive regulation of DNA-binding transcription f…
ncbi_10351	ABCA8	20.5091	59.6613	29.2304	11.9781	13.3011	10.6551	36.4669	11.9781	-1.60619	0.10854	0.187195	ATP binding cassette subfamily A member 8, transcript variant 1	GO:0006869//lipid transport;GO:0055085//transmembrane transport;GO:0099131//ATP hydrolysis coupled ion transmembrane transport
ncbi_10352	WARS2	52.811	43.451	48.3521	53.7741	43.7571	45.8262	48.2047	47.7858	-0.0125929	0.923116	0.947007	tryptophanyl tRNA synthetase 2, mitochondrial, transcript variant 3	GO:0001570//vasculogenesis;GO:0006418//tRNA aminoacylation for protein translation;GO:0006436//tryptophanyl-tRNA aminoacylation;GO:0070183//mitochondrial tryptophanyl-tRNA aminoacylation
ncbi_10360	NPM3	48.8811	170.213	139.388	221.268	201.315	170.961	119.494	197.848	0.727456	0.11653	0.197515	nucleophosmin/nucleoplasmin 3	GO:0006338//chromatin remodeling;GO:0006364//rRNA processing;GO:0009303//rRNA transcription
ncbi_10362	HMG20B	48.2818	63.4173	62.7811	67.7439	64.2265	61.8969	58.16	64.6225	0.152007	0.283928	0.386766	high mobility group 20B	GO:0006325//chromatin organization;GO:0006357//regulation of transcription by RNA polymerase II;GO:0007049//cell cycle;GO:0007596//blood coagulation;GO:0033234//negative regulation of protein sumoylation;GO:0035914//skeletal muscle cell differentiation;GO:0045666//positive regulation of neuron differentiation
ncbi_10363	HMG20A	80.8016	65.2121	73.183	86.499	79.9102	69.917	73.0656	78.7754	0.108553	0.43544	0.535983	high mobility group 20A, transcript variant 2	GO:0000122//negative regulation of transcription by RNA polymerase II;GO:0006325//chromatin organization;GO:0006355//regulation of transcription, DNA-templated;GO:0033234//negative regulation of protein sumoylation;GO:0045665//negative regulation of neuron differentiation
ncbi_10367	MICU1	129.116	114.814	103.022	97.1848	102.313	87.139	115.65	95.5456	-0.275509	0.0834448	0.153985	mitochondrial calcium uptake 1, transcript variant 2	GO:0006851//mitochondrial calcium ion transmembrane transport;GO:0006952//defense response;GO:0036444//calcium import into the mitochondrion;GO:0051260//protein homooligomerization;GO:0051560//mitochondrial calcium ion homeostasis;GO:0051561//positive regulation of mitochondrial calcium ion concentration;GO:0070509//calcium ion import;GO:1900069//regulation of cellular hyperosmotic salinity respo…
ncbi_10371	SEMA3A	32.6043	24.1553	29.7251	16.106	14.5892	14.3396	28.8282	15.0116	-0.941403	0.00554886	0.0248488	semaphorin 3A	GO:0001755//neural crest cell migration;GO:0001764//neuron migration;GO:0002027//regulation of heart rate;GO:0006915//apoptotic process;GO:0007411//axon guidance;GO:0007413//axonal fasciculation;GO:0008045//motor neuron axon guidance;GO:0010633//negative regulation of epithelial cell migration;GO:0010977//negative regulation of neuron projection development;GO:0021612//facial nerve structural org…
ncbi_10376	TUBA1B	19676.3	27058.8	26298.8	22622.3	31579.1	32505.4	24344.6	28902.3	0.24758	0.310437	0.414045	tubulin alpha 1b	GO:0000226//microtubule cytoskeleton organization;GO:0000278//mitotic cell cycle;GO:0007017//microtubule-based process;GO:0030705//cytoskeleton-dependent intracellular transport;GO:0051301//cell division;GO:0071353//cellular response to interleukin-4
ncbi_10379	IRF9	69.6121	100.997	118.908	47.407	78.5354	80.1257	96.5058	68.6894	-0.490529	0.195481	0.291204	interferon regulatory factor 9, transcript variant 1	GO:0002376//immune system process;GO:0006357//regulation of transcription by RNA polymerase II;GO:0006366//transcription by RNA polymerase II;GO:0007166//cell surface receptor signaling pathway;GO:0051607//defense response to virus;GO:0060333//interferon-gamma-mediated signaling pathway;GO:0060337//type I interferon signaling pathway
ncbi_10380	BPNT1	85.2931	129.52	100.35	238.492	245.673	191.48	105.054	225.215	1.10017	0.00493197	0.0229728	3'(2'), 5'-bisphosphate nucleotidase 1, transcript variant 2	GO:0006139//nucleobase-containing compound metabolic process;GO:0007399//nervous system development;GO:0016311//dephosphorylation;GO:0046854//phosphatidylinositol phosphorylation;GO:0050427//3'-phosphoadenosine 5'-phosphosulfate metabolic process
ncbi_10381	TUBB3	943.443	1206.41	1228.53	1607.29	1474.28	2132.54	1126.13	1738.04	0.626087	0.0502839	0.105537	tubulin beta 3 class III, transcript variant 2	GO:0000226//microtubule cytoskeleton organization;GO:0000278//mitotic cell cycle;GO:0007017//microtubule-based process;GO:0007411//axon guidance;GO:0030182//neuron differentiation;GO:0038007//netrin-activated signaling pathway;GO:1990791//dorsal root ganglion development
ncbi_10382	TUBB4A	355.811	467.766	564.677	623.1	791.576	992.354	462.751	802.343	0.793982	0.050346	0.105638	tubulin beta 4A class IVa, transcript variant 1	GO:0000086//G2/M transition of mitotic cell cycle;GO:0000226//microtubule cytoskeleton organization;GO:0000278//mitotic cell cycle;GO:0007017//microtubule-based process;GO:0010389//regulation of G2/M transition of mitotic cell cycle;GO:0031115//negative regulation of microtubule polymerization;GO:0097711//ciliary basal body-plasma membrane docking
ncbi_10383	TUBB4B	9278.85	12725.2	12443.2	10631.6	12478.7	13357.8	11482.4	12156.1	0.0822493	0.647751	0.725289	tubulin beta 4B class IVb	GO:0000086//G2/M transition of mitotic cell cycle;GO:0000226//microtubule cytoskeleton organization;GO:0000278//mitotic cell cycle;GO:0007017//microtubule-based process;GO:0010389//regulation of G2/M transition of mitotic cell cycle;GO:0042267//natural killer cell mediated cytotoxicity;GO:0043312//neutrophil degranulation;GO:0097711//ciliary basal body-plasma membrane docking
ncbi_10384	BTN3A3	473.646	423.1	436.227	185.635	180.471	177.707	444.324	181.271	-1.29347	6.74882e-05	0.00305298	butyrophilin subfamily 3 member A3, transcript variant 3	GO:0002456//T cell mediated immunity;GO:0050776//regulation of immune response;GO:0050852//T cell receptor signaling pathway
ncbi_10389	SCML2	23.7243	16.0933	21.6351	18.6132	6.73143	10.5858	20.4842	11.9768	-0.774269	0.111245	0.190777	Scm polycomb group protein like 2, transcript variant 1	GO:0006355//regulation of transcription, DNA-templated;GO:0009653//anatomical structure morphogenesis
ncbi_1039	CDR2	37.1071	33.508	42.7322	50.3558	37.7179	41.8468	37.7824	43.3068	0.196877	0.294908	0.397705	cerebellar degeneration related protein 2	-
ncbi_10390	CEPT1	411.019	379.798	377.789	276.083	329.362	273.859	389.535	293.101	-0.410355	0.0102436	0.0357733	choline/ethanolamine phosphotransferase 1, transcript variant 2	GO:0006629//lipid metabolic process;GO:0006646//phosphatidylethanolamine biosynthetic process;GO:0006656//phosphatidylcholine biosynthetic process;GO:0006657//CDP-choline pathway
ncbi_10391	CORO2B	475.917	428.31	438.217	260.919	260.248	239.822	447.481	253.663	-0.818916	0.000271044	0.00542562	coronin 2B, transcript variant 2	GO:0003093//regulation of glomerular filtration;GO:0010812//negative regulation of cell-substrate adhesion;GO:0030036//actin cytoskeleton organization;GO:0032956//regulation of actin cytoskeleton organization;GO:0048041//focal adhesion assembly;GO:0051497//negative regulation of stress fiber assembly;GO:0080135//regulation of cellular response to stress;GO:1904950//negative regulation of establis…
ncbi_103910	MYL12B	4694.79	4717.11	4810.9	5297.84	6171.59	6069.96	4740.93	5846.46	0.302393	0.0164776	0.0483635	myosin light chain 12B, transcript variant 1	GO:0006936//muscle contraction
ncbi_10627	MYL12A	4694.79	4717.11	4810.9	5297.84	6171.59	6069.96	4740.93	5846.46	0.302393	0.0164776	0.0483635	myosin light chain 12A, transcript variant 2	GO:0006936//muscle contraction;GO:0070527//platelet aggregation
ncbi_10393	ANAPC10	121.137	98.9235	107.281	118.016	83.607	93.498	109.114	98.3736	-0.149489	0.425124	0.526196	anaphase promoting complex subunit 10, transcript variant 1	GO:0006511//ubiquitin-dependent protein catabolic process;GO:0007049//cell cycle;GO:0031145//anaphase-promoting complex-dependent catabolic process;GO:0051301//cell division;GO:0070979//protein K11-linked ubiquitination;GO:1901990//regulation of mitotic cell cycle phase transition
ncbi_10395	DLC1	27.4203	24.9681	36.1569	17.4934	30.8519	25.4275	29.5151	24.5909	-0.263327	0.393568	0.495717	DLC1 Rho GTPase activating protein, transcript variant 4	GO:0001843//neural tube closure;GO:0003007//heart morphogenesis;GO:0006915//apoptotic process;GO:0006919//activation of cysteine-type endopeptidase activity involved in apoptotic process;GO:0007165//signal transduction;GO:0008285//negative regulation of cell proliferation;GO:0008360//regulation of cell shape;GO:0021575//hindbrain morphogenesis;GO:0030036//actin cytoskeleton organization;GO:003033…
ncbi_10396	ATP8A1	47.8893	30.1044	38.4537	37.4336	28.6234	35.6146	38.8158	33.8905	-0.195762	0.443379	0.543416	ATPase phospholipid transporting 8A1, transcript variant 2	GO:0007612//learning;GO:0030335//positive regulation of cell migration;GO:0034220//ion transmembrane transport;GO:0043312//neutrophil degranulation;GO:0045332//phospholipid translocation;GO:0061092//positive regulation of phospholipid translocation;GO:0099132//ATP hydrolysis coupled cation transmembrane transport
ncbi_10397	NDRG1	87.8992	105.022	105.146	272.902	245.853	428.249	99.3558	315.668	1.66773	0.0193165	0.0540982	N-myc downstream regulated 1, transcript variant 1	GO:0007165//signal transduction;GO:0008285//negative regulation of cell proliferation;GO:0010038//response to metal ion;GO:0030330//DNA damage response, signal transduction by p53 class mediator;GO:0032287//peripheral nervous system myelin maintenance;GO:0042981//regulation of apoptotic process;GO:0045576//mast cell activation;GO:0071456//cellular response to hypoxia;GO:0099173//postsynapse organ…
ncbi_10398	MYL9	209.54	242.201	244.727	346.576	633.22	587.213	232.156	522.337	1.16989	0.0317126	0.0759615	myosin light chain 9, transcript variant 1	GO:0006936//muscle contraction;GO:0006937//regulation of muscle contraction;GO:0045652//regulation of megakaryocyte differentiation;GO:0070527//platelet aggregation
ncbi_10399	RACK1	2505.14	4145.68	4027.65	4873.2	5208.15	4329.58	3559.49	4803.64	0.432458	0.101412	0.178228	receptor for activated C kinase 1	GO:0001934//positive regulation of protein phosphorylation;GO:0006915//apoptotic process;GO:0006919//activation of cysteine-type endopeptidase activity involved in apoptotic process;GO:0007049//cell cycle;GO:0007369//gastrulation;GO:0010629//negative regulation of gene expression;GO:0010803//regulation of tumor necrosis factor-mediated signaling pathway;GO:0016032//viral process;GO:0016567//prote…
ncbi_104	ADARB1	85.6284	77.8911	74.3846	96.7583	79.2191	95.0816	79.3014	90.353	0.188227	0.164337	0.255752	adenosine deaminase RNA specific B1, transcript variant 1	GO:0006382//adenosine to inosine editing;GO:0006396//RNA processing;GO:0006397//mRNA processing;GO:0007274//neuromuscular synaptic transmission;GO:0008285//negative regulation of cell proliferation;GO:0021610//facial nerve morphogenesis;GO:0021618//hypoglossal nerve morphogenesis;GO:0021965//spinal cord ventral commissure morphogenesis;GO:0030336//negative regulation of cell migration;GO:0035264/…
ncbi_10403	NDC80	27.6227	23.3357	20.593	14.3604	21.3979	17.8791	23.8505	17.8791	-0.41574	0.10708	0.185262	NDC80 kinetochore complex component	GO:0000070//mitotic sister chromatid segregation;GO:0000132//establishment of mitotic spindle orientation;GO:0000278//mitotic cell cycle;GO:0007052//mitotic spindle organization;GO:0007059//chromosome segregation;GO:0008608//attachment of spindle microtubules to kinetochore;GO:0051301//cell division;GO:0051310//metaphase plate congression;GO:0051315//attachment of mitotic spindle microtubules to …
ncbi_10404	CPQ	1116.78	905.752	918.157	699.651	837.739	696.73	980.23	744.707	-0.396449	0.0464895	0.0993968	carboxypeptidase Q	GO:0006508//proteolysis;GO:0006590//thyroid hormone generation;GO:0042246//tissue regeneration;GO:0043171//peptide catabolic process
ncbi_10409	BASP1	4653.55	4238.16	4485.61	5407.94	5091.1	6312.75	4459.11	5603.93	0.329685	0.041122	0.0913352	brain abundant membrane attached signal protein 1, transcript variant 2	GO:0007356//thorax and anterior abdomen determination;GO:0008406//gonad development;GO:0021762//substantia nigra development;GO:0045892//negative regulation of transcription, DNA-templated;GO:0060231//mesenchymal to epithelial transition;GO:0060421//positive regulation of heart growth;GO:0060539//diaphragm development;GO:0072075//metanephric mesenchyme development;GO:0072112//glomerular visceral …
ncbi_10410	IFITM3	4770.38	4468.93	4513.99	407.271	385.346	559.832	4584.44	450.817	-3.34613	2.86022e-06	0.000916071	interferon induced transmembrane protein 3, transcript variant 1	GO:0006955//immune response;GO:0009615//response to virus;GO:0032897//negative regulation of viral transcription;GO:0034341//response to interferon-gamma;GO:0035455//response to interferon-alpha;GO:0035456//response to interferon-beta;GO:0045071//negative regulation of viral genome replication;GO:0046597//negative regulation of viral entry into host cell;GO:0051607//defense response to virus;GO:0…
ncbi_10412	NSA2	17.3383	50.4488	49.0613	46.6529	54.8451	39.5326	38.9495	47.0102	0.27137	0.528166	0.621003	NSA2 ribosome biogenesis factor, transcript variant 2	GO:0006364//rRNA processing
ncbi_10413	YAP1	126.522	142.171	149.554	244.001	262.633	327.526	139.416	278.053	0.995966	0.00612992	0.0261803	Yes1 associated transcriptional regulator, transcript variant 1	GO:0000902//cell morphogenesis;GO:0001570//vasculogenesis;GO:0001894//tissue homeostasis;GO:0003015//heart process;GO:0003143//embryonic heart tube morphogenesis;GO:0006367//transcription initiation from RNA polymerase II promoter;GO:0006974//cellular response to DNA damage stimulus;GO:0008283//cell proliferation;GO:0010837//regulation of keratinocyte proliferation;GO:0030216//keratinocyte differ…
ncbi_10417	SPON2	48.2811	51.0514	56.0573	65.6377	69.1405	77.9981	51.7966	70.9255	0.453446	0.0114859	0.0381133	spondin 2, transcript variant 2	GO:0002448//mast cell mediated immunity;GO:0007155//cell adhesion;GO:0008228//opsonization;GO:0032755//positive regulation of interleukin-6 production;GO:0032760//positive regulation of tumor necrosis factor production;GO:0043152//induction of bacterial agglutination;GO:0045087//innate immune response;GO:0050832//defense response to fungus;GO:0051607//defense response to virus;GO:0060907//positiv…
ncbi_10418	SPON1	33.469	27.9826	28.2098	102.257	106.266	110.971	29.8871	106.498	1.83323	1.57223e-05	0.00176665	spondin 1	GO:0007155//cell adhesion;GO:0010954//positive regulation of protein processing;GO:0032092//positive regulation of protein binding;GO:1902430//negative regulation of amyloid-beta formation;GO:1902993//positive regulation of amyloid precursor protein catabolic process
ncbi_10419	PRMT5	218.912	302.602	270.284	258.148	291.528	236.194	263.933	261.957	-0.0108421	0.94929	0.966605	protein arginine methyltransferase 5, transcript variant 2	GO:0000387//spliceosomal snRNP assembly;GO:0006353//DNA-templated transcription, termination;GO:0007088//regulation of mitotic nuclear division;GO:0018216//peptidyl-arginine methylation;GO:0019918//peptidyl-arginine methylation, to symmetrical-dimethyl arginine;GO:0032922//circadian regulation of gene expression;GO:0034969//histone arginine methylation;GO:0035246//peptidyl-arginine N-methylation;…
ncbi_10421	CD2BP2	180.185	170.205	175.06	173.938	200.514	188.231	175.15	187.561	0.0987665	0.204801	0.301608	CD2 cytoplasmic tail binding protein 2, transcript variant 2	GO:0000244//spliceosomal tri-snRNP complex assembly;GO:0000398//mRNA splicing, via spliceosome;GO:0010923//negative regulation of phosphatase activity
ncbi_10422	UBAC1	37.3891	49.2872	42.2462	41.5534	51.0378	48.5498	42.9742	47.047	0.130632	0.413865	0.515528	UBA domain containing 1	GO:0016567//protein ubiquitination
ncbi_10423	CDIPT	405.647	326.171	326.636	475.398	376.821	456.83	352.818	436.35	0.306561	0.105994	0.1839	CDP-diacylglycerol--inositol 3-phosphatidyltransferase, transcript variant 2	GO:0006661//phosphatidylinositol biosynthetic process;GO:0046341//CDP-diacylglycerol metabolic process
ncbi_10424	PGRMC2	3675.27	3304.06	3253.95	2215	2333.87	2651.58	3411.09	2400.15	-0.507112	0.005573	0.0249162	progesterone receptor membrane component 2	GO:0043401//steroid hormone mediated signaling pathway
ncbi_10425	ARIH2	30.6757	42.4072	48.1494	50.2601	53.1116	53.8881	40.4108	52.4199	0.375376	0.0844548	0.155314	ariadne RBR E3 ubiquitin protein ligase 2, transcript variant 1	GO:0000209//protein polyubiquitination;GO:0006511//ubiquitin-dependent protein catabolic process;GO:0007275//multicellular organism development;GO:0016567//protein ubiquitination;GO:0032436//positive regulation of proteasomal ubiquitin-dependent protein catabolic process;GO:0048588//developmental cell growth;GO:0070534//protein K63-linked ubiquitination;GO:0070936//protein K48-linked ubiquitinati…
ncbi_10426	TUBGCP3	108.364	141.352	151.62	149.459	141.343	153.464	133.779	148.088	0.146608	0.34978	0.453333	tubulin gamma complex associated protein 3, transcript variant 2	GO:0000278//mitotic cell cycle;GO:0007020//microtubule nucleation;GO:0007338//single fertilization;GO:0031122//cytoplasmic microtubule organization;GO:0051225//spindle assembly;GO:0051321//meiotic cell cycle;GO:0051415//microtubule nucleation by interphase microtubule organizing center
ncbi_10427	SEC24B	454.284	564.133	527.223	613.691	556.563	597.977	515.214	589.41	0.194102	0.111829	0.191449	SEC24 homolog B, COPII coat complex component, transcript variant 2	GO:0001843//neural tube closure;GO:0002474//antigen processing and presentation of peptide antigen via MHC class I;GO:0003151//outflow tract morphogenesis;GO:0006886//intracellular protein transport;GO:0006888//ER to Golgi vesicle-mediated transport;GO:0019886//antigen processing and presentation of exogenous peptide antigen via MHC class II;GO:0021747//cochlear nucleus development;GO:0035909//ao…
ncbi_10428	CFDP1	64.5829	86.6498	110.876	122.902	131.771	158.867	87.3695	137.847	0.657866	0.0425903	0.0935584	craniofacial development protein 1	GO:0007155//cell adhesion;GO:0007275//multicellular organism development;GO:0008150//biological_process;GO:0008360//regulation of cell shape;GO:0042127//regulation of cell proliferation;GO:2000270//negative regulation of fibroblast apoptotic process
ncbi_10430	TMEM147	49.4557	78.2213	96.5467	49.4215	54.2109	29.6051	74.7412	44.4125	-0.750939	0.124462	0.206842	transmembrane protein 147, transcript variant 2	-
ncbi_10432	RBM14	182.28	148.768	152.97	323.91	287.821	280.14	161.339	297.291	0.881777	0.00136234	0.0113996	RNA binding motif protein 14, transcript variant 2	GO:0002218//activation of innate immune response;GO:0006260//DNA replication;GO:0006281//DNA repair;GO:0006310//DNA recombination;GO:0009725//response to hormone;GO:0016575//histone deacetylation;GO:0030520//intracellular estrogen receptor signaling pathway;GO:0042921//glucocorticoid receptor signaling pathway;GO:0045087//innate immune response;GO:0045944//positive regulation of transcription by …
ncbi_10434	LYPLA1	276.92	304.705	272.074	450.863	518.964	464.345	284.567	478.057	0.748417	0.00112403	0.0103212	lysophospholipase 1, transcript variant 2	GO:0002084//protein depalmitoylation;GO:0006631//fatty acid metabolic process;GO:0042997//negative regulation of Golgi to plasma membrane protein transport;GO:0050999//regulation of nitric-oxide synthase activity
ncbi_10435	CDC42EP2	44.4111	57.0654	59.3584	25.4574	24.7374	26.1775	53.6116	25.4574	-1.07446	0.00380374	0.019486	CDC42 effector protein 2	GO:0007015//actin filament organization;GO:0007266//Rho protein signal transduction;GO:0008360//regulation of cell shape;GO:0030036//actin cytoskeleton organization;GO:0030838//positive regulation of actin filament polymerization;GO:0031274//positive regulation of pseudopodium assembly;GO:0031334//positive regulation of protein complex assembly;GO:0043547//positive regulation of GTPase activity;G…
ncbi_10436	EMG1	171.331	241.279	217.763	219.926	166.1	159.027	210.124	181.684	-0.20981	0.369412	0.472883	EMG1 N1-specific pseudouridine methyltransferase, transcript variant 2	GO:0001824//blastocyst development;GO:0006364//rRNA processing;GO:0017126//nucleologenesis;GO:0042274//ribosomal small subunit biogenesis;GO:0070475//rRNA base methylation
ncbi_10437	IFI30	166.784	75.28	102.483	67.8097	66.2792	88.49	114.849	74.193	-0.630382	0.22093	0.319369	IFI30 lysosomal thiol reductase	GO:0019886//antigen processing and presentation of exogenous peptide antigen via MHC class II;GO:0042590//antigen processing and presentation of exogenous peptide antigen via MHC class I;GO:0055114//oxidation-reduction process;GO:0060333//interferon-gamma-mediated signaling pathway
ncbi_10440	TIMM17A	161.76	60.466	71.4922	59.3383	30.8728	83.2888	97.906	57.8333	-0.759496	0.321879	0.425014	translocase of inner mitochondrial membrane 17A	GO:0006626//protein targeting to mitochondrion;GO:0010954//positive regulation of protein processing;GO:0030150//protein import into mitochondrial matrix
ncbi_10444	ZER1	47.7063	57.7053	44.7926	60.0035	55.0512	52.9367	50.0681	55.9971	0.161461	0.252285	0.352662	zyg-11 related cell cycle regulator, transcript variant 2	-
ncbi_10445	MCRS1	23.4333	24.7605	21.8973	30.7171	24.1828	21.2857	23.3637	25.3952	0.120286	0.523481	0.617025	microspherule protein 1, transcript variant 2	GO:0006281//DNA repair;GO:0006310//DNA recombination;GO:0006464//cellular protein modification process;GO:0016579//protein deubiquitination;GO:0043981//histone H4-K5 acetylation;GO:0043982//histone H4-K8 acetylation;GO:0043984//histone H4-K16 acetylation;GO:0045944//positive regulation of transcription by RNA polymerase II;GO:1904751//positive regulation of protein localization to nucleolus
ncbi_10447	FAM3C	1858.98	1691.56	1681.92	967.093	1049.19	1014.01	1744.15	1010.1	-0.788031	0.000295146	0.00560382	FAM3 metabolism regulating signaling molecule C, transcript variant 2	GO:0002576//platelet degranulation;GO:0007165//signal transduction;GO:0007275//multicellular organism development;GO:0008150//biological_process;GO:0045721//negative regulation of gluconeogenesis
ncbi_10449	ACAA2	1320.21	1323.15	1291.96	1787.08	1873.9	2402.21	1311.77	2021.07	0.623597	0.0211071	0.0577794	acetyl-CoA acyltransferase 2	GO:0006635//fatty acid beta-oxidation;GO:0006695//cholesterol biosynthetic process;GO:0071456//cellular response to hypoxia;GO:1901029//negative regulation of mitochondrial outer membrane permeabilization involved in apoptotic signaling pathway;GO:1902109//negative regulation of mitochondrial membrane permeability involved in apoptotic process
ncbi_10450	PPIE	182.647	173.101	175.402	137.851	166.983	152.615	177.05	152.483	-0.215511	0.0506437	0.106014	peptidylprolyl isomerase E, transcript variant 4	GO:0000398//mRNA splicing, via spliceosome;GO:0000413//protein peptidyl-prolyl isomerization;GO:0006283//transcription-coupled nucleotide-excision repair;GO:0006355//regulation of transcription, DNA-templated;GO:0042026//protein refolding;GO:0043312//neutrophil degranulation;GO:0045070//positive regulation of viral genome replication
ncbi_10451	VAV3	9.5963	13.9058	11.4488	21.6234	15.1207	24.3047	11.6503	20.3496	0.804631	0.0440737	0.0960006	vav guanine nucleotide exchange factor 3, transcript variant 2	GO:0001525//angiogenesis;GO:0006906//vesicle fusion;GO:0006974//cellular response to DNA damage stimulus;GO:0007186//G protein-coupled receptor signaling pathway;GO:0007229//integrin-mediated signaling pathway;GO:0007264//small GTPase mediated signal transduction;GO:0008361//regulation of cell size;GO:0009967//positive regulation of signal transduction;GO:0030032//lamellipodium assembly;GO:003016…
ncbi_10452	TOMM40	1036.05	820.507	854.126	739.736	624.428	752.024	903.56	705.396	-0.357186	0.0646505	0.126628	translocase of outer mitochondrial membrane 40, transcript variant 2	GO:0006626//protein targeting to mitochondrion;GO:0006811//ion transport;GO:0016236//macroautophagy;GO:0030150//protein import into mitochondrial matrix
ncbi_10454	TAB1	180.92	245.735	217.596	257.918	232.96	263.892	214.75	251.59	0.228416	0.154546	0.243881	TGF-beta activated kinase 1 (MAP3K7) binding protein 1, transcript variant alpha	GO:0000185//activation of MAPKKK activity;GO:0000187//activation of MAPK activity;GO:0001701//in utero embryonic development;GO:0002223//stimulatory C-type lectin receptor signaling pathway;GO:0002755//MyD88-dependent toll-like receptor signaling pathway;GO:0003007//heart morphogenesis;GO:0003279//cardiac septum development;GO:0006470//protein dephosphorylation;GO:0007179//transforming growth fac…
ncbi_10455	ECI2	577.908	482.427	473.808	455.771	432.755	440.597	511.381	443.041	-0.206959	0.11506	0.195726	enoyl-CoA delta isomerase 2, transcript variant 3	GO:0006625//protein targeting to peroxisome;GO:0033540//fatty acid beta-oxidation using acyl-CoA oxidase
ncbi_10456	HAX1	117.878	121.191	104.887	90.524	97.9702	103.576	114.652	97.3568	-0.235908	0.0504448	0.105736	HCLS1 associated protein X-1, transcript variant 2	GO:0007005//mitochondrion organization;GO:0014068//positive regulation of phosphatidylinositol 3-kinase signaling;GO:0030833//regulation of actin filament polymerization;GO:0030854//positive regulation of granulocyte differentiation;GO:0033138//positive regulation of peptidyl-serine phosphorylation;GO:0042981//regulation of apoptotic process;GO:0043066//negative regulation of apoptotic process;GO…
ncbi_10457	GPNMB	1347.62	1442.77	1356.69	2525.87	2368.29	3130.74	1382.36	2674.97	0.952388	0.00527365	0.024026	glycoprotein nmb, transcript variant 1	GO:0001649//osteoblast differentiation;GO:0001818//negative regulation of cytokine production;GO:0001934//positive regulation of protein phosphorylation;GO:0007155//cell adhesion;GO:0007165//signal transduction;GO:0007267//cell-cell signaling;GO:0008285//negative regulation of cell proliferation;GO:0030282//bone mineralization;GO:0030335//positive regulation of cell migration;GO:0031954//positive…
ncbi_10458	BAIAP2	76.727	88.087	73.7642	236.725	281.729	235.809	79.5261	251.421	1.66061	0.000402415	0.0064186	BAR/IMD domain containing adaptor protein 2, transcript variant 4	GO:0007009//plasma membrane organization;GO:0007409//axonogenesis;GO:0007420//brain development;GO:0008286//insulin receptor signaling pathway;GO:0008360//regulation of cell shape;GO:0009617//response to bacterium;GO:0016358//dendrite development;GO:0030838//positive regulation of actin filament polymerization;GO:0032956//regulation of actin cytoskeleton organization;GO:0035418//protein localizat…
ncbi_10459	MAD2L2	25.9099	45.5452	44.1069	40.0748	42.4687	21.6502	38.5207	34.7312	-0.149399	0.699111	0.770408	mitotic arrest deficient 2 like 2, transcript variant 1	GO:0000122//negative regulation of transcription by RNA polymerase II;GO:0001558//regulation of cell growth;GO:0006302//double-strand break repair;GO:0007015//actin filament organization;GO:0007094//mitotic spindle assembly checkpoint;GO:0010719//negative regulation of epithelial to mesenchymal transition;GO:0010944//negative regulation of transcription by competitive promoter binding;GO:0033138/…
ncbi_10461	MERTK	301.973	300.229	290.181	120.607	112.107	88.8117	297.461	107.176	-1.47273	4.84092e-05	0.00280878	MER proto-oncogene, tyrosine kinase	GO:0001779//natural killer cell differentiation;GO:0001818//negative regulation of cytokine production;GO:0006468//protein phosphorylation;GO:0006909//phagocytosis;GO:0007166//cell surface receptor signaling pathway;GO:0007169//transmembrane receptor protein tyrosine kinase signaling pathway;GO:0007267//cell-cell signaling;GO:0007283//spermatogenesis;GO:0007399//nervous system development;GO:0016…
ncbi_10463	SLC30A9	171.619	150.053	162.841	179.978	213.294	187.973	161.504	193.748	0.262611	0.0527272	0.10912	solute carrier family 30 member 9	GO:0006289//nucleotide-excision repair;GO:0006829//zinc ion transport;GO:0006882//cellular zinc ion homeostasis;GO:0045944//positive regulation of transcription by RNA polymerase II;GO:0098655//cation transmembrane transport
ncbi_10464	PIBF1	31.7629	35.2492	34.9662	34.7104	35.0634	34.182	33.9928	34.6519	0.0277079	0.596241	0.682502	progesterone immunomodulatory binding factor 1, transcript variant 1	GO:0002376//immune system process;GO:0007080//mitotic metaphase plate congression;GO:0031393//negative regulation of prostaglandin biosynthetic process;GO:0032695//negative regulation of interleukin-12 production;GO:0032733//positive regulation of interleukin-10 production;GO:0032815//negative regulation of natural killer cell activation;GO:0042531//positive regulation of tyrosine phosphorylation…
ncbi_10465	PPIH	351.319	306.195	309.019	412.6	451.141	390.056	322.178	417.932	0.375411	0.0141991	0.044022	peptidylprolyl isomerase H, transcript variant 2	GO:0000398//mRNA splicing, via spliceosome;GO:0000413//protein peptidyl-prolyl isomerization;GO:0001525//angiogenesis;GO:0006457//protein folding;GO:0042026//protein refolding;GO:0045070//positive regulation of viral genome replication;GO:0065003//protein-containing complex assembly
ncbi_10466	COG5	104.514	142.096	144.666	178.126	179.273	157.768	130.425	171.723	0.396856	0.0487011	0.103271	component of oligomeric golgi complex 5, transcript variant 3	GO:0006888//ER to Golgi vesicle-mediated transport;GO:0006891//intra-Golgi vesicle-mediated transport;GO:0015031//protein transport
ncbi_10469	TIMM44	465.971	419.109	426.414	516.312	527.492	514.04	437.165	519.281	0.248339	0.00560105	0.024959	translocase of inner mitochondrial membrane 44	GO:0006626//protein targeting to mitochondrion;GO:0030150//protein import into mitochondrial matrix
ncbi_1047	CLGN	83.1456	79.1209	81.0538	33.7124	21.4189	37.3132	81.1068	30.8148	-1.3962	0.000528473	0.00730389	calmegin, transcript variant 2	GO:0006457//protein folding;GO:0007338//single fertilization;GO:0007339//binding of sperm to zona pellucida;GO:0065003//protein-containing complex assembly
ncbi_10471	PFDN6	364.227	430.159	417.87	445.786	510.671	501.291	404.085	485.916	0.266049	0.0460132	0.0986419	prefoldin subunit 6, transcript variant 1	GO:0006457//protein folding;GO:0051131//chaperone-mediated protein complex assembly
ncbi_10473	HMGN4	71.5785	177.642	95.2635	153.024	197.72	153.931	114.828	168.225	0.550924	0.205583	0.302593	high mobility group nucleosomal binding domain 4	-
ncbi_10474	TADA3	32.7745	39.7688	29.3734	34.2558	31.8847	31.5201	33.9722	32.5535	-0.0615406	0.678405	0.751312	transcriptional adaptor 3, transcript variant 3	GO:0000278//mitotic cell cycle;GO:0001932//regulation of protein phosphorylation;GO:0006357//regulation of transcription by RNA polymerase II;GO:0010628//positive regulation of gene expression;GO:0016579//protein deubiquitination;GO:0030520//intracellular estrogen receptor signaling pathway;GO:0031063//regulation of histone deacetylation;GO:0031647//regulation of protein stability;GO:0043966//his…
ncbi_10475	TRIM38	125.825	108.087	108.232	77.6201	70.1171	82.8243	114.048	76.8538	-0.569452	0.00587437	0.0255076	tripartite motif containing 38	GO:0032648//regulation of interferon-beta production;GO:0043123//positive regulation of I-kappaB kinase/NF-kappaB signaling;GO:0043161//proteasome-mediated ubiquitin-dependent protein catabolic process;GO:0045070//positive regulation of viral genome replication;GO:0046598//positive regulation of viral entry into host cell;GO:0050687//negative regulation of defense response to virus;GO:0051091//po…
ncbi_10476	ATP5PD	3192.75	2889.34	2496.41	3140.31	3606.69	3817.89	2859.5	3521.63	0.300481	0.0801784	0.149752	ATP synthase peripheral stalk subunit d, transcript variant 2	GO:0006754//ATP biosynthetic process;GO:0015986//ATP synthesis coupled proton transport;GO:0042407//cristae formation;GO:0042776//mitochondrial ATP synthesis coupled proton transport;GO:0099132//ATP hydrolysis coupled cation transmembrane transport;GO:1901653//cellular response to peptide
ncbi_10477	UBE2E3	97.4281	129.914	126.159	155.995	324.046	190.752	117.834	223.597	0.924149	0.11288	0.192673	ubiquitin conjugating enzyme E2 E3, transcript variant 3	GO:0016567//protein ubiquitination;GO:0040008//regulation of growth;GO:0070534//protein K63-linked ubiquitination;GO:0070936//protein K48-linked ubiquitination;GO:0070979//protein K11-linked ubiquitination
ncbi_10478	SLC25A17	90.5299	103.365	88.9772	67.5161	45.658	48.0595	94.2906	53.7446	-0.810996	0.00808741	0.0311177	solute carrier family 25 member 17, transcript variant 2	GO:0001561//fatty acid alpha-oxidation;GO:0006635//fatty acid beta-oxidation;GO:0015866//ADP transport;GO:0015867//ATP transport;GO:0015908//fatty acid transport;GO:0035349//coenzyme A transmembrane transport;GO:0035350//FAD transmembrane transport;GO:0035352//NAD transmembrane transport;GO:0080121//AMP transport
ncbi_10479	SLC9A6	107.41	120.19	106.161	65.1479	71.8224	69.4029	111.254	68.7911	-0.693561	0.000967176	0.00950288	solute carrier family 9 member A6, transcript variant 1	GO:0006811//ion transport;GO:0031547//brain-derived neurotrophic factor receptor signaling pathway;GO:0048675//axon extension;GO:0048812//neuron projection morphogenesis;GO:0050808//synapse organization;GO:0051386//regulation of neurotrophin TRK receptor signaling pathway;GO:0051453//regulation of intracellular pH;GO:0060996//dendritic spine development;GO:0071805//potassium ion transmembrane tra…
ncbi_10480	EIF3M	365.951	458.034	425.607	471.487	451.583	405.191	416.531	442.754	0.088082	0.475793	0.573382	eukaryotic translation initiation factor 3 subunit M, transcript variant 2	GO:0001732//formation of cytoplasmic translation initiation complex;GO:0002183//cytoplasmic translational initiation;GO:0006413//translational initiation
ncbi_10482	NXF1	188.729	177.846	174.215	208.221	188.23	157.572	180.263	184.674	0.0348774	0.788252	0.842324	nuclear RNA export factor 1, transcript variant 2	GO:0006405//RNA export from nucleus;GO:0006406//mRNA export from nucleus;GO:0016032//viral process;GO:0016973//poly(A)+ mRNA export from nucleus
ncbi_10483	SEC23B	680.074	825.936	806.074	729.421	751.446	781.6	770.695	754.156	-0.0312971	0.74833	0.811035	SEC23 homolog B, COPII coat complex component, transcript variant 4	GO:0006886//intracellular protein transport;GO:0043547//positive regulation of GTPase activity;GO:0090110//cargo loading into COPII-coated vesicle
ncbi_10484	SEC23A	668.735	893.392	893.279	1062.83	1058.75	1129	818.469	1083.52	0.404732	0.0276008	0.0692572	SEC23 homolog A, COPII coat complex component	GO:0002474//antigen processing and presentation of peptide antigen via MHC class I;GO:0006886//intracellular protein transport;GO:0006888//ER to Golgi vesicle-mediated transport;GO:0019886//antigen processing and presentation of exogenous peptide antigen via MHC class II;GO:0043547//positive regulation of GTPase activity;GO:0048208//COPII vesicle coating;GO:0072659//protein localization to plasma…
ncbi_10486	CAP2	354.056	478.689	439.144	204.192	188.661	191.557	423.963	194.803	-1.12192	0.00348209	0.0185503	cyclase associated actin cytoskeleton regulatory protein 2, transcript variant 3	GO:0000902//cell morphogenesis;GO:0007163//establishment or maintenance of cell polarity;GO:0007165//signal transduction;GO:0007190//activation of adenylate cyclase activity;GO:0008154//actin polymerization or depolymerization
ncbi_10487	CAP1	1228.22	1555.21	1491.08	1305.37	1533.44	1416.42	1424.84	1418.41	-0.00652174	0.959779	0.972778	cyclase associated actin cytoskeleton regulatory protein 1, transcript variant 2	GO:0000902//cell morphogenesis;GO:0001667//ameboidal-type cell migration;GO:0006898//receptor-mediated endocytosis;GO:0007163//establishment or maintenance of cell polarity;GO:0007165//signal transduction;GO:0007190//activation of adenylate cyclase activity;GO:0008154//actin polymerization or depolymerization;GO:0043312//neutrophil degranulation
ncbi_10489	LRRC41	92.7679	117.378	122.174	163.229	141.72	152.668	110.773	152.539	0.461566	0.0192905	0.0540823	leucine rich repeat containing 41	GO:0016567//protein ubiquitination;GO:0043687//post-translational protein modification
ncbi_10490	VTI1B	363.051	319.152	307.539	258.898	281.655	268.31	329.914	269.621	-0.291158	0.0293146	0.0722112	vesicle transport through interaction with t-SNAREs 1B	GO:0002576//platelet degranulation;GO:0006623//protein targeting to vacuole;GO:0006888//ER to Golgi vesicle-mediated transport;GO:0006891//intra-Golgi vesicle-mediated transport;GO:0006896//Golgi to vacuole transport;GO:0006904//vesicle docking involved in exocytosis;GO:0016192//vesicle-mediated transport;GO:0042147//retrograde transport, endosome to Golgi;GO:0048280//vesicle fusion with Golgi ap…
ncbi_10491	CRTAP	2191.99	1905.22	1772.7	1321.94	1511.08	1294.19	1956.64	1375.74	-0.508169	0.0147062	0.0450125	cartilage associated protein, transcript variant 2	GO:0007283//spermatogenesis;GO:0018400//peptidyl-proline hydroxylation to 3-hydroxy-L-proline;GO:0050821//protein stabilization;GO:0061077//chaperone-mediated protein folding;GO:1901874//negative regulation of post-translational protein modification
ncbi_10492	SYNCRIP	1834.77	1743.46	1655.42	1979.84	2107.91	2124.41	1744.55	2070.72	0.247278	0.00914722	0.0334743	synaptotagmin binding cytoplasmic RNA interacting protein, transcript variant 2	GO:0000398//mRNA splicing, via spliceosome;GO:0001649//osteoblast differentiation;GO:0006396//RNA processing;GO:0008380//RNA splicing;GO:0016032//viral process;GO:0017148//negative regulation of translation;GO:0070934//CRD-mediated mRNA stabilization;GO:0071346//cellular response to interferon-gamma
ncbi_10493	VAT1	2577.27	3406.27	3460.41	3389.03	3033.88	3726.99	3147.98	3383.3	0.104004	0.536966	0.62858	vesicle amine transport 1	GO:0010637//negative regulation of mitochondrial fusion;GO:0043312//neutrophil degranulation;GO:0055114//oxidation-reduction process
ncbi_10494	STK25	63.9332	90.1426	90.017	71.2049	75.4202	75.6906	81.3643	74.1052	-0.13482	0.457478	0.557283	serine/threonine kinase 25, transcript variant 1	GO:0006468//protein phosphorylation;GO:0006979//response to oxidative stress;GO:0007163//establishment or maintenance of cell polarity;GO:0007165//signal transduction;GO:0023014//signal transduction by protein phosphorylation;GO:0031098//stress-activated protein kinase signaling cascade;GO:0032147//activation of protein kinase activity;GO:0032874//positive regulation of stress-activated MAPK casc…
ncbi_10497	UNC13B	85.566	99.7897	90.3989	91.4168	85.9719	79.4551	91.9182	85.6146	-0.102494	0.309583	0.413147	unc-13 homolog B, transcript variant 2	GO:0007268//chemical synaptic transmission;GO:0007269//neurotransmitter secretion;GO:0007528//neuromuscular junction development;GO:0010808//positive regulation of synaptic vesicle priming;GO:0014047//glutamate secretion;GO:0016081//synaptic vesicle docking;GO:0016082//synaptic vesicle priming;GO:0016188//synaptic vesicle maturation;GO:0031914//negative regulation of synaptic plasticity;GO:003524…
ncbi_10498	CARM1	275.189	371.943	375.508	468.658	468.781	399.822	340.88	445.754	0.386984	0.0590539	0.118592	coactivator associated arginine methyltransferase 1, transcript variant 2	GO:0003420//regulation of growth plate cartilage chondrocyte proliferation;GO:0006355//regulation of transcription, DNA-templated;GO:0006977//DNA damage response, signal transduction by p53 class mediator resulting in cell cycle arrest;GO:0007568//aging;GO:0008284//positive regulation of cell proliferation;GO:0016032//viral process;GO:0016571//histone methylation;GO:0019216//regulation of lipid m…
ncbi_10499	NCOA2	20.3207	31.739	26.6393	31.7892	37.8171	26.2043	26.233	31.9369	0.283841	0.29222	0.394904	nuclear receptor coactivator 2, transcript variant 1	GO:0000122//negative regulation of transcription by RNA polymerase II;GO:0006355//regulation of transcription, DNA-templated;GO:0010906//regulation of glucose metabolic process;GO:0015721//bile acid and bile salt transport;GO:0019216//regulation of lipid metabolic process;GO:0032570//response to progesterone;GO:0032870//cellular response to hormone stimulus;GO:0032922//circadian regulation of gen…
ncbi_10509	SEMA4B	25.8334	22.6345	20.6792	0	0	0	23.049	0.01	-11.1705	0.000105276	0.00357522	semaphorin 4B, transcript variant 3	GO:0001755//neural crest cell migration;GO:0030335//positive regulation of cell migration;GO:0048843//negative regulation of axon extension involved in axon guidance;GO:0050919//negative chemotaxis;GO:0071526//semaphorin-plexin signaling pathway
ncbi_1051	CEBPB	264.549	218.281	251.046	161.367	139.459	175.382	244.625	158.736	-0.623944	0.0076205	0.0300733	CCAAT enhancer binding protein beta, transcript variant 1	GO:0000122//negative regulation of transcription by RNA polymerase II;GO:0001541//ovarian follicle development;GO:0001892//embryonic placenta development;GO:0006355//regulation of transcription, DNA-templated;GO:0006366//transcription by RNA polymerase II;GO:0006953//acute-phase response;GO:0006954//inflammatory response;GO:0006955//immune response;GO:0007613//memory;GO:0030182//neuron differenti…
ncbi_10512	SEMA3C	67.2004	69.1762	68.6729	35.8664	42.963	47.7479	68.3498	42.1924	-0.695953	0.0017173	0.0126298	semaphorin 3C, transcript variant 1	GO:0001755//neural crest cell migration;GO:0001756//somitogenesis;GO:0001974//blood vessel remodeling;GO:0003148//outflow tract septum morphogenesis;GO:0003215//cardiac right ventricle morphogenesis;GO:0003350//pulmonary myocardium development;GO:0006955//immune response;GO:0007411//axon guidance;GO:0009791//post-embryonic development;GO:0021915//neural tube development;GO:0030335//positive regul…
ncbi_10513	APPBP2	16.8758	17.135	20.2695	15.2547	11.7514	17.0327	18.0934	14.6796	-0.301652	0.146218	0.233733	amyloid beta precursor protein binding protein 2, transcript variant 2	GO:0006886//intracellular protein transport;GO:0046907//intracellular transport
ncbi_10514	MYBBP1A	653.364	625.742	594.555	502.181	450.873	462.107	624.554	471.72	-0.404894	0.00268172	0.0161914	MYB binding protein 1a, transcript variant 1	GO:0001649//osteoblast differentiation;GO:0006355//regulation of transcription, DNA-templated;GO:0022904//respiratory electron transport chain;GO:0032922//circadian regulation of gene expression;GO:0042149//cellular response to glucose starvation;GO:0042254//ribosome biogenesis;GO:0045815//positive regulation of gene expression, epigenetic;GO:0045892//negative regulation of transcription, DNA-tem…
ncbi_10516	FBLN5	69.7004	46.5333	40.3437	74.1132	70.0845	79.0052	52.1925	74.401	0.511479	0.0753157	0.142263	fibulin 5, transcript variant 2	GO:0001558//regulation of cell growth;GO:0007160//cell-matrix adhesion;GO:0030198//extracellular matrix organization;GO:0034394//protein localization to cell surface;GO:0046903//secretion;GO:0048251//elastic fiber assembly;GO:2000121//regulation of removal of superoxide radicals
ncbi_10519	CIB1	15.4504	28.6019	19.9594	24.8272	34.4524	21.1364	21.3372	26.8053	0.329146	0.379169	0.481371	calcium and integrin binding 1, transcript variant a	GO:0001525//angiogenesis;GO:0001933//negative regulation of protein phosphorylation;GO:0001934//positive regulation of protein phosphorylation;GO:0001954//positive regulation of cell-matrix adhesion;GO:0002931//response to ischemia;GO:0006302//double-strand break repair;GO:0006915//apoptotic process;GO:0006974//cellular response to DNA damage stimulus;GO:0007026//negative regulation of microtubul…
ncbi_1052	CEBPD	160.373	137.675	111.973	37.4007	32.7457	43.526	136.673	37.8908	-1.85081	0.0023188	0.0149973	CCAAT enhancer binding protein delta	GO:0002244//hematopoietic progenitor cell differentiation;GO:0006366//transcription by RNA polymerase II;GO:0019221//cytokine-mediated signaling pathway;GO:0045444//fat cell differentiation;GO:0045669//positive regulation of osteoblast differentiation;GO:0045892//negative regulation of transcription, DNA-templated;GO:0045944//positive regulation of transcription by RNA polymerase II;GO:0048839//i…
ncbi_10521	DDX17	2420.89	2601.85	2570.93	2970.14	2921.1	2948.75	2531.22	2946.67	0.21925	0.00196686	0.0136744	DEAD-box helicase 17, transcript variant 3	GO:0000380//alternative mRNA splicing, via spliceosome;GO:0000381//regulation of alternative mRNA splicing, via spliceosome;GO:0001837//epithelial to mesenchymal transition;GO:0006357//regulation of transcription by RNA polymerase II;GO:0006364//rRNA processing;GO:0006396//RNA processing;GO:0010586//miRNA metabolic process;GO:0030520//intracellular estrogen receptor signaling pathway;GO:0030521//…
ncbi_10523	CHERP	377.222	269.994	287.504	297.163	304.721	263.001	311.574	288.295	-0.112025	0.548925	0.640706	calcium homeostasis endoplasmic reticulum protein	GO:0000398//mRNA splicing, via spliceosome;GO:0006874//cellular calcium ion homeostasis;GO:0007399//nervous system development;GO:0008285//negative regulation of cell proliferation;GO:0051209//release of sequestered calcium ion into cytosol;GO:0070886//positive regulation of calcineurin-NFAT signaling cascade
ncbi_10524	KAT5	24.6131	22.8124	31.2989	29.8315	31.5754	22.6364	26.2415	28.0144	0.0943204	0.661957	0.737585	lysine acetyltransferase 5, transcript variant 4	GO:0000122//negative regulation of transcription by RNA polymerase II;GO:0000729//DNA double-strand break processing;GO:0006260//DNA replication;GO:0006302//double-strand break repair;GO:0006303//double-strand break repair via nonhomologous end joining;GO:0006978//DNA damage response, signal transduction by p53 class mediator resulting in transcription of p21 class mediator;GO:0010212//response t…
ncbi_10525	HYOU1	1390.14	1283.79	1235.82	1435.91	1618.92	1541.81	1303.25	1532.21	0.233504	0.0307003	0.0744449	hypoxia up-regulated 1, transcript variant 2	GO:0002931//response to ischemia;GO:0006888//ER to Golgi vesicle-mediated transport;GO:0006898//receptor-mediated endocytosis;GO:0034976//response to endoplasmic reticulum stress;GO:0036498//IRE1-mediated unfolded protein response;GO:0071456//cellular response to hypoxia;GO:1903298//negative regulation of hypoxia-induced intrinsic apoptotic signaling pathway;GO:1903382//negative regulation of end…
ncbi_10526	IPO8	96.698	122.295	105.209	88.8519	75.1833	84.5465	108.067	82.8606	-0.383171	0.0418944	0.0924866	importin 8, transcript variant 2	GO:0006606//protein import into nucleus;GO:0007165//signal transduction;GO:0060964//regulation of gene silencing by miRNA
ncbi_10527	IPO7	678.878	920.747	790.669	773.932	942.712	782.825	796.765	833.156	0.0644335	0.703046	0.773573	importin 7	GO:0006606//protein import into nucleus;GO:0007165//signal transduction;GO:0016032//viral process;GO:0045087//innate immune response;GO:0045736//negative regulation of cyclin-dependent protein serine/threonine kinase activity
ncbi_10528	NOP56	572.367	536.202	542.267	611.709	532.662	526.517	550.279	556.963	0.0174183	0.832538	0.875855	NOP56 ribonucleoprotein, transcript variant 1	GO:0006364//rRNA processing
ncbi_10531	PITRM1	584.41	464.787	464.026	498.095	492.065	543.57	504.408	511.243	0.01942	0.881882	0.913957	pitrilysin metallopeptidase 1, transcript variant 1	GO:0006508//proteolysis;GO:0006626//protein targeting to mitochondrion;GO:0016485//protein processing;GO:0043085//positive regulation of catalytic activity
ncbi_10533	ATG7	375.005	547.984	491.756	307.072	341.15	346.192	471.582	331.471	-0.508623	0.0555934	0.113353	autophagy related 7, transcript variant 2	GO:0000045//autophagosome assembly;GO:0000422//autophagy of mitochondrion;GO:0006464//cellular protein modification process;GO:0006497//protein lipidation;GO:0006501//C-terminal protein lipidation;GO:0006914//autophagy;GO:0006995//cellular response to nitrogen starvation;GO:0007568//aging;GO:0009267//cellular response to starvation;GO:0009749//response to glucose;GO:0015031//protein transport;GO:…
ncbi_10534	ZNRD2	83.104	92.3214	80.2446	95.3833	98.5178	94.7347	85.2233	96.2119	0.174967	0.0453872	0.0978239	zinc ribbon domain containing 2, transcript variant 2	GO:0000278//mitotic cell cycle;GO:0051301//cell division
ncbi_10535	RNASEH2A	20.7385	22.543	16.5978	23.9831	33.1717	32.3234	19.9598	29.826	0.579478	0.0447691	0.0969351	ribonuclease H2 subunit A	GO:0006260//DNA replication;GO:0006298//mismatch repair;GO:0006401//RNA catabolic process;GO:0043137//DNA replication, removal of RNA primer;GO:0090502//RNA phosphodiester bond hydrolysis, endonucleolytic
ncbi_10536	P3H3	1849.89	1456.92	1410.47	895.572	931.797	842.474	1572.42	889.948	-0.821197	0.00856089	0.032026	prolyl 3-hydroxylase 3	GO:0008285//negative regulation of cell proliferation;GO:0017185//peptidyl-lysine hydroxylation;GO:0019511//peptidyl-proline hydroxylation;GO:0032963//collagen metabolic process;GO:0032964//collagen biosynthetic process;GO:0055114//oxidation-reduction process
ncbi_10539	GLRX3	434.497	645.338	583.151	601.678	646.191	612.577	554.329	620.149	0.161873	0.361635	0.46486	glutaredoxin 3, transcript variant 1	GO:0002026//regulation of the force of heart contraction;GO:0006879//cellular iron ion homeostasis;GO:0010614//negative regulation of cardiac muscle hypertrophy;GO:0022900//electron transport chain;GO:0044571//[2Fe-2S] cluster assembly;GO:0045454//cell redox homeostasis;GO:0097428//protein maturation by iron-sulfur cluster transfer
ncbi_10540	DCTN2	625.796	822.405	759.33	885.17	1002.84	1178.18	735.844	1022.07	0.474015	0.0498598	0.104894	dynactin subunit 2, transcript variant 2	GO:0000086//G2/M transition of mitotic cell cycle;GO:0000278//mitotic cell cycle;GO:0006888//ER to Golgi vesicle-mediated transport;GO:0007052//mitotic spindle organization;GO:0008283//cell proliferation;GO:0010389//regulation of G2/M transition of mitotic cell cycle;GO:0019886//antigen processing and presentation of exogenous peptide antigen via MHC class II;GO:0032402//melanosome transport;GO:0…
ncbi_10541	ANP32B	685.58	861.471	897.997	1033.81	1196.64	1301.9	815.016	1177.45	0.530764	0.0236455	0.0622491	acidic nuclear phosphoprotein 32 family member B	GO:0001944//vasculature development;GO:0006334//nucleosome assembly;GO:0006919//activation of cysteine-type endopeptidase activity involved in apoptotic process;GO:0021591//ventricular system development;GO:0045596//negative regulation of cell differentiation;GO:0046827//positive regulation of protein export from nucleus;GO:0048839//inner ear development;GO:0060021//roof of mouth development
ncbi_10542	LAMTOR5	291.464	355.834	248.974	333.005	295.949	338.126	298.757	322.36	0.109698	0.523289	0.616898	late endosomal/lysosomal adaptor, MAPK and MTOR activator 5, transcript variant 2	GO:0007050//cell cycle arrest;GO:0008361//regulation of cell size;GO:0009615//response to virus;GO:0016241//regulation of macroautophagy;GO:0019079//viral genome replication;GO:0032008//positive regulation of TOR signaling;GO:0043066//negative regulation of apoptotic process;GO:0043154//negative regulation of cysteine-type endopeptidase activity involved in apoptotic process;GO:0061462//protein l…
ncbi_10544	PROCR	893.714	838.286	779.388	478.646	399.529	556.175	837.129	478.117	-0.808088	0.00303882	0.0171956	protein C receptor	GO:0007596//blood coagulation;GO:0050819//negative regulation of coagulation
ncbi_10548	TM9SF1	636.386	529.237	545.453	256.319	221.068	237.438	570.359	238.275	-1.25924	0.000678334	0.00803464	transmembrane 9 superfamily member 1, transcript variant 2	GO:0006914//autophagy;GO:0072657//protein localization to membrane
ncbi_10549	PRDX4	5126.94	4587.14	4386.65	2721.46	2822.33	2740.89	4700.24	2761.56	-0.767251	0.000967213	0.00950288	peroxiredoxin 4	GO:0006979//response to oxidative stress;GO:0007252//I-kappaB phosphorylation;GO:0007283//spermatogenesis;GO:0008584//male gonad development;GO:0019471//4-hydroxyproline metabolic process;GO:0022417//protein maturation by protein folding;GO:0030198//extracellular matrix organization;GO:0042744//hydrogen peroxide catabolic process;GO:0043312//neutrophil degranulation;GO:0045454//cell redox homeost…
ncbi_10550	ARL6IP5	2986.05	3722.26	3506.14	3534.43	3874.51	2981.92	3404.82	3463.62	0.024704	0.870965	0.905557	ADP ribosylation factor like GTPase 6 interacting protein 5	GO:0002037//negative regulation of L-glutamate import across plasma membrane;GO:0008631//intrinsic apoptotic signaling pathway in response to oxidative stress;GO:0010917//negative regulation of mitochondrial membrane potential;GO:0015813//L-glutamate transmembrane transport;GO:0032874//positive regulation of stress-activated MAPK cascade;GO:0043065//positive regulation of apoptotic process;GO:004…
ncbi_10552	ARPC1A	215.679	259.566	237.093	256.617	262.089	201.032	237.446	239.913	0.0149122	0.920633	0.944823	actin related protein 2/3 complex subunit 1A, transcript variant 2	GO:0030036//actin cytoskeleton organization;GO:0034314//Arp2/3 complex-mediated actin nucleation;GO:0038096//Fc-gamma receptor signaling pathway involved in phagocytosis;GO:0048013//ephrin receptor signaling pathway;GO:0061024//membrane organization
ncbi_10553	HTATIP2	322.007	354.462	352.313	268.55	237.177	250.687	342.928	252.138	-0.44369	0.00281507	0.0165736	HIV-1 Tat interactive protein 2, transcript variant 1	GO:0001525//angiogenesis;GO:0006357//regulation of transcription by RNA polymerase II;GO:0006915//apoptotic process;GO:0016032//viral process;GO:0030154//cell differentiation;GO:0043066//negative regulation of apoptotic process;GO:0045765//regulation of angiogenesis;GO:0051170//import into nucleus;GO:0055114//oxidation-reduction process;GO:1903508//positive regulation of nucleic acid-templated tr…
ncbi_10554	AGPAT1	140.67	135.757	198.033	174.508	166.524	133.409	158.154	158.147	-6.13852e-05	0.999786	1	1-acylglycerol-3-phosphate O-acyltransferase 1, transcript variant 3	GO:0001819//positive regulation of cytokine production;GO:0001961//positive regulation of cytokine-mediated signaling pathway;GO:0006644//phospholipid metabolic process;GO:0006654//phosphatidic acid biosynthetic process;GO:0016024//CDP-diacylglycerol biosynthetic process;GO:0031325//positive regulation of cellular metabolic process
ncbi_10555	AGPAT2	113.413	128.766	116.114	125.196	111.16	94.9884	119.431	110.448	-0.112806	0.416747	0.518151	1-acylglycerol-3-phosphate O-acyltransferase 2, transcript variant 2	GO:0001819//positive regulation of cytokine production;GO:0001961//positive regulation of cytokine-mediated signaling pathway;GO:0006644//phospholipid metabolic process;GO:0006654//phosphatidic acid biosynthetic process;GO:0008544//epidermis development;GO:0016024//CDP-diacylglycerol biosynthetic process;GO:0042493//response to drug;GO:0043312//neutrophil degranulation
ncbi_10556	RPP30	146.83	168.942	172.419	137.288	152.647	137.15	162.73	142.362	-0.19292	0.099182	0.175232	ribonuclease P/MRP subunit p30, transcript variant 1	GO:0001682//tRNA 5'-leader removal;GO:0006364//rRNA processing;GO:0008033//tRNA processing;GO:0090502//RNA phosphodiester bond hydrolysis, endonucleolytic
ncbi_10557	RPP38	102.054	143.432	142.21	125.472	98.2568	110.448	129.232	111.392	-0.214313	0.319504	0.422925	ribonuclease P/MRP subunit p38, transcript variant 3	GO:0001682//tRNA 5'-leader removal;GO:0006364//rRNA processing;GO:0090502//RNA phosphodiester bond hydrolysis, endonucleolytic
ncbi_10558	SPTLC1	677.902	555.128	550.905	390.605	454.142	398.745	594.645	414.497	-0.520666	0.0175306	0.0505102	serine palmitoyltransferase long chain base subunit 1, transcript variant 3	GO:0006665//sphingolipid metabolic process;GO:0006686//sphingomyelin biosynthetic process;GO:0030148//sphingolipid biosynthetic process;GO:0046511//sphinganine biosynthetic process;GO:0046512//sphingosine biosynthetic process;GO:0046513//ceramide biosynthetic process;GO:1904504//positive regulation of lipophagy;GO:1904649//regulation of fat cell apoptotic process
ncbi_10559	SLC35A1	99.6411	69.2059	82.823	75.4837	58.4157	47.6316	83.89	60.5103	-0.471317	0.122448	0.204479	solute carrier family 35 member A1, transcript variant 2	GO:0005975//carbohydrate metabolic process;GO:0006464//cellular protein modification process;GO:0008643//carbohydrate transport;GO:0015739//sialic acid transport;GO:0015782//CMP-N-acetylneuraminate transmembrane transport
ncbi_10561	IFI44	780.393	970.253	910.151	238.423	189.609	203.889	886.932	210.64	-2.07404	0.000306513	0.00569432	interferon induced protein 44, transcript variant 1	GO:0006955//immune response;GO:0009615//response to virus;GO:0009617//response to bacterium
ncbi_10564	ARFGEF2	197.996	269.608	261.038	222.091	242.619	252.363	242.88	239.024	-0.0230886	0.881496	0.913675	ADP ribosylation factor guanine nucleotide exchange factor 2	GO:0001881//receptor recycling;GO:0006887//exocytosis;GO:0006893//Golgi to plasma membrane transport;GO:0007032//endosome organization;GO:0010256//endomembrane system organization;GO:0015031//protein transport;GO:0016192//vesicle-mediated transport;GO:0032012//regulation of ARF protein signal transduction;GO:0032760//positive regulation of tumor necrosis factor production;GO:0035556//intracellula…
ncbi_10565	ARFGEF1	132.448	156.297	154.469	129.624	143.343	139.328	147.738	137.432	-0.104327	0.300685	0.403889	ADP ribosylation factor guanine nucleotide exchange factor 1	GO:0006887//exocytosis;GO:0007030//Golgi organization;GO:0010256//endomembrane system organization;GO:0015031//protein transport;GO:0016192//vesicle-mediated transport;GO:0030837//negative regulation of actin filament polymerization;GO:0031175//neuron projection development;GO:0032012//regulation of ARF protein signal transduction;GO:0034260//negative regulation of GTPase activity;GO:0043547//pos…
ncbi_10567	RABAC1	100.321	152.724	152.804	96.7144	140.891	156.579	135.283	131.395	-0.042073	0.884099	0.916017	Rab acceptor 1	-
ncbi_10570	DPYSL4	439.047	615.487	486.465	658.253	756.263	750.969	513.666	721.828	0.490824	0.0277755	0.0695866	dihydropyrimidinase like 4	GO:0006208//pyrimidine nucleobase catabolic process;GO:0007399//nervous system development;GO:0070997//neuron death;GO:0097485//neuron projection guidance
ncbi_10573	MRPL28	245.168	240.504	234.925	191.111	202.066	207.17	240.199	200.115	-0.263397	0.00199793	0.0138147	mitochondrial ribosomal protein L28	GO:0006412//translation;GO:0070125//mitochondrial translational elongation;GO:0070126//mitochondrial translational termination
ncbi_10574	CCT7	1042.54	1488.01	1459.68	1267.18	1314.02	1252.16	1330.08	1277.79	-0.0578605	0.736974	0.802413	chaperonin containing TCP1 subunit 7, transcript variant 2	GO:0006457//protein folding;GO:0007339//binding of sperm to zona pellucida;GO:0032212//positive regulation of telomere maintenance via telomerase;GO:0050821//protein stabilization;GO:1901998//toxin transport;GO:1904851//positive regulation of establishment of protein localization to telomere;GO:1904871//positive regulation of protein localization to Cajal body;GO:1904874//positive regulation of t…
ncbi_10575	CCT4	1382.97	1922.99	1772.66	1449.9	1745.83	1614.78	1692.87	1603.5	-0.0782452	0.649598	0.726871	chaperonin containing TCP1 subunit 4, transcript variant 2	GO:0006457//protein folding;GO:0007339//binding of sperm to zona pellucida;GO:0032212//positive regulation of telomere maintenance via telomerase;GO:0050821//protein stabilization;GO:0051973//positive regulation of telomerase activity;GO:0090666//scaRNA localization to Cajal body;GO:1901998//toxin transport;GO:1904851//positive regulation of establishment of protein localization to telomere;GO:19…
ncbi_10576	CCT2	1332.83	2021.26	1875.43	1591.99	1774.77	1653.04	1743.17	1673.27	-0.0590491	0.762664	0.822555	chaperonin containing TCP1 subunit 2, transcript variant 2	GO:0006457//protein folding;GO:0007339//binding of sperm to zona pellucida;GO:0032212//positive regulation of telomere maintenance via telomerase;GO:0043312//neutrophil degranulation;GO:0050821//protein stabilization;GO:0051086//chaperone mediated protein folding independent of cofactor;GO:0051131//chaperone-mediated protein complex assembly;GO:0051973//positive regulation of telomerase activity;…
ncbi_10577	NPC2	710.397	702.067	606.294	302.163	430.95	233.604	672.919	322.239	-1.0623	0.00629724	0.0267117	NPC intracellular cholesterol transporter 2, transcript variant 1	GO:0008203//cholesterol metabolic process;GO:0009615//response to virus;GO:0015914//phospholipid transport;GO:0015918//sterol transport;GO:0019747//regulation of isoprenoid metabolic process;GO:0030301//cholesterol transport;GO:0032366//intracellular sterol transport;GO:0032367//intracellular cholesterol transport;GO:0033344//cholesterol efflux;GO:0034383//low-density lipoprotein particle clearan…
ncbi_10579	TACC2	29.8611	24.7653	27.098	38.9885	25.8907	40.6494	27.2415	35.1762	0.368795	0.180288	0.273611	transforming acidic coiled-coil containing protein 2, transcript variant 5	GO:0000226//microtubule cytoskeleton organization;GO:0007052//mitotic spindle organization;GO:0008283//cell proliferation;GO:0021987//cerebral cortex development
ncbi_1058	CENPA	106.648	64.8789	75.2232	107.781	129.17	94.6171	82.2499	110.523	0.426257	0.153851	0.242976	centromere protein A, transcript variant 2	GO:0000132//establishment of mitotic spindle orientation;GO:0000281//mitotic cytokinesis;GO:0016032//viral process;GO:0034080//CENP-A containing nucleosome assembly;GO:0051382//kinetochore assembly;GO:0071459//protein localization to chromosome, centromeric region
ncbi_10580	SORBS1	13.1844	13.025	13.3439	16.9705	16.6671	19.1451	13.1844	17.5942	0.416268	0.00495356	0.0230466	sorbin and SH3 domain containing 1, transcript variant 3	GO:0006936//muscle contraction;GO:0007160//cell-matrix adhesion;GO:0008286//insulin receptor signaling pathway;GO:0032869//cellular response to insulin stimulus;GO:0043149//stress fiber assembly;GO:0045725//positive regulation of glycogen biosynthetic process;GO:0046326//positive regulation of glucose import;GO:0046628//positive regulation of insulin receptor signaling pathway;GO:0046889//positiv…
ncbi_10585	POMT1	65.6563	40.7147	43.5494	30.25	39.1816	30.6715	49.9735	33.3677	-0.582712	0.119346	0.200512	protein O-mannosyltransferase 1, transcript variant 2	GO:0005975//carbohydrate metabolic process;GO:0006493//protein O-linked glycosylation;GO:0007275//multicellular organism development;GO:0030198//extracellular matrix organization;GO:0035269//protein O-linked mannosylation;GO:1904100//positive regulation of protein O-linked glycosylation
ncbi_10587	TXNRD2	221.237	186.256	169.062	246.895	190.472	223.625	192.185	220.331	0.197177	0.278074	0.380796	thioredoxin reductase 2, transcript variant 5	GO:0000305//response to oxygen radical;GO:0022900//electron transport chain;GO:0034599//cellular response to oxidative stress;GO:0045454//cell redox homeostasis;GO:0098869//cellular oxidant detoxification
ncbi_10588	MTHFS	67.4566	77.3748	71.4236	78.9847	76.8765	57.2214	72.085	71.0275	-0.0213207	0.894762	0.923957	methenyltetrahydrofolate synthetase, transcript variant 2	GO:0006536//glutamate metabolic process;GO:0009396//folic acid-containing compound biosynthetic process;GO:0015942//formate metabolic process;GO:0035999//tetrahydrofolate interconversion;GO:0046653//tetrahydrofolate metabolic process;GO:0046655//folic acid metabolic process;GO:0046657//folic acid catabolic process
ncbi_10589	DRAP1	89.1182	137.408	122.276	213.207	229.373	191.588	116.267	211.389	0.862458	0.00612226	0.0261724	DR1 associated protein 1	GO:0000122//negative regulation of transcription by RNA polymerase II
ncbi_1059	CENPB	125.478	88.5811	96.8653	95.9577	89.7492	110.283	103.642	98.6633	-0.0710183	0.715552	0.78378	centromere protein B	-
ncbi_10591	DNPH1	24.6342	29.5837	26.15	60.3465	59.18	80.8222	26.7893	66.7829	1.31782	0.00508608	0.0234182	2'-deoxynucleoside 5'-phosphate N-hydrolase 1, transcript variant 1	GO:0006195//purine nucleotide catabolic process;GO:0009116//nucleoside metabolic process;GO:0009159//deoxyribonucleoside monophosphate catabolic process;GO:0030307//positive regulation of cell growth;GO:0030855//epithelial cell differentiation
ncbi_10592	SMC2	267.413	284.628	292.655	161.466	180.292	144.306	281.565	162.021	-0.797284	0.00072836	0.00836726	structural maintenance of chromosomes 2, transcript variant 1	GO:0007076//mitotic chromosome condensation;GO:0010032//meiotic chromosome condensation;GO:0045132//meiotic chromosome segregation;GO:0051301//cell division;GO:0051383//kinetochore organization
ncbi_10594	PRPF8	1244.23	1065.43	1042.31	1204.9	1027.03	1077.21	1117.33	1103.04	-0.0185603	0.871597	0.905994	pre-mRNA processing factor 8	GO:0000244//spliceosomal tri-snRNP complex assembly;GO:0000375//RNA splicing, via transesterification reactions;GO:0000398//mRNA splicing, via spliceosome;GO:0006397//mRNA processing;GO:0008380//RNA splicing;GO:0071222//cellular response to lipopolysaccharide;GO:0071356//cellular response to tumor necrosis factor
ncbi_10597	TRAPPC2B	41.0678	47.6446	49.0226	42.0925	41.5946	31.3028	45.9117	38.33	-0.260388	0.151798	0.240493	trafficking protein particle complex subunit 2B	GO:0006888//ER to Golgi vesicle-mediated transport
ncbi_6399	TRAPPC2	41.0678	47.6446	49.0226	42.0925	41.5946	31.3028	45.9117	38.33	-0.260388	0.151798	0.240493	trafficking protein particle complex subunit 2, transcript variant 1	GO:0001501//skeletal system development;GO:0006355//regulation of transcription, DNA-templated;GO:0006888//ER to Golgi vesicle-mediated transport;GO:0048208//COPII vesicle coating
ncbi_10598	AHSA1	324.876	472.912	468.003	678.185	720.905	610.021	421.93	669.704	0.666518	0.0131621	0.0417383	activator of HSP90 ATPase activity 1, transcript variant 2	GO:0032781//positive regulation of ATPase activity
ncbi_1060	CENPC	47.0062	37.1263	43.965	48.7785	62.8746	56.0634	42.6992	55.9055	0.388783	0.0578199	0.116715	centromere protein C, transcript variant 2	GO:0000278//mitotic cell cycle;GO:0007059//chromosome segregation;GO:0034080//CENP-A containing nucleosome assembly;GO:0051301//cell division;GO:0051315//attachment of mitotic spindle microtubules to kinetochore;GO:0051382//kinetochore assembly;GO:0051455//attachment of spindle microtubules to kinetochore involved in homologous chromosome segregation
ncbi_10600	USP16	28.4394	32.7634	30.4226	30.551	29.6395	30.061	30.5418	30.0838	-0.0217979	0.738007	0.802992	ubiquitin specific peptidase 16, transcript variant 2	GO:0000278//mitotic cell cycle;GO:0006357//regulation of transcription by RNA polymerase II;GO:0006511//ubiquitin-dependent protein catabolic process;GO:0006974//cellular response to DNA damage stimulus;GO:0016578//histone deubiquitination;GO:0016579//protein deubiquitination;GO:0035522//monoubiquitinated histone H2A deubiquitination;GO:0045893//positive regulation of transcription, DNA-templated…
ncbi_10602	CDC42EP3	19.5213	43.277	36.9106	22.6808	24.1345	21.227	33.2363	22.6808	-0.551291	0.213852	0.311727	CDC42 effector protein 3, transcript variant 2	GO:0007165//signal transduction;GO:0007266//Rho protein signal transduction;GO:0008360//regulation of cell shape;GO:0030838//positive regulation of actin filament polymerization;GO:0031274//positive regulation of pseudopodium assembly
ncbi_10605	PAIP1	334.595	336.387	327.269	382.125	394.725	351.322	332.751	376.057	0.176512	0.0304042	0.0739284	poly(A) binding protein interacting protein 1, transcript variant 1	GO:0006413//translational initiation;GO:0006446//regulation of translational initiation;GO:0045727//positive regulation of translation;GO:0048255//mRNA stabilization
ncbi_10606	PAICS	564.22	838.863	774.748	746.536	815.176	593.252	725.944	718.321	-0.0152278	0.946004	0.964233	phosphoribosylaminoimidazole carboxylase and phosphoribosylaminoimidazolesuccinocarboxamide synthase, transcript variant 3	GO:0006189//'de novo' IMP biosynthetic process;GO:0009113//purine nucleobase biosynthetic process;GO:0009168//purine ribonucleoside monophosphate biosynthetic process
ncbi_10607	TBL3	245.387	220.119	207.614	191.778	173.661	176.602	224.373	180.681	-0.312459	0.0246669	0.0641051	transducin beta like 3	GO:0000462//maturation of SSU-rRNA from tricistronic rRNA transcript (SSU-rRNA, 5.8S rRNA, LSU-rRNA);GO:0006364//rRNA processing
ncbi_10609	P3H4	1140.75	1006.21	968.511	582.483	620.486	575.653	1038.49	592.874	-0.808691	0.00118482	0.0105886	prolyl 3-hydroxylase family member 4 (inactive)	GO:0007130//synaptonemal complex assembly;GO:0017185//peptidyl-lysine hydroxylation;GO:0030199//collagen fibril organization;GO:0032964//collagen biosynthetic process;GO:0046849//bone remodeling
ncbi_10611	PDLIM5	255.083	346	323.925	276.073	346.405	270.179	308.336	297.553	-0.0513595	0.783676	0.838889	PDZ and LIM domain 5, transcript variant 2	GO:0007507//heart development;GO:0030036//actin cytoskeleton organization;GO:0051963//regulation of synapse assembly;GO:0061001//regulation of dendritic spine morphogenesis;GO:0061049//cell growth involved in cardiac muscle cell development;GO:0061061//muscle structure development;GO:0098609//cell-cell adhesion
ncbi_10612	TRIM3	98.2438	117.18	115.118	151.535	147.545	156.855	110.181	151.978	0.463992	0.00314073	0.0174638	tripartite motif containing 3, transcript variant 4	GO:0000209//protein polyubiquitination;GO:0007399//nervous system development;GO:0015031//protein transport;GO:0043161//proteasome-mediated ubiquitin-dependent protein catabolic process
ncbi_10613	ERLIN1	887.128	732.341	791.118	455.639	347.138	322.2	803.529	374.992	-1.09949	0.00215398	0.0142772	ER lipid raft associated 1, transcript variant 2	GO:0008203//cholesterol metabolic process;GO:0030433//ubiquitin-dependent ERAD pathway;GO:0032933//SREBP signaling pathway;GO:0045541//negative regulation of cholesterol biosynthetic process;GO:0045717//negative regulation of fatty acid biosynthetic process;GO:0055085//transmembrane transport
ncbi_10614	HEXIM1	77.4007	93.0339	95.8273	89.6004	108.692	85.632	88.754	94.6414	0.0926595	0.554565	0.646253	HEXIM P-TEFb complex subunit 1	GO:0000122//negative regulation of transcription by RNA polymerase II;GO:0002218//activation of innate immune response;GO:0007507//heart development;GO:0045087//innate immune response;GO:0045736//negative regulation of cyclin-dependent protein serine/threonine kinase activity;GO:0045892//negative regulation of transcription, DNA-templated;GO:1901798//positive regulation of signal transduction by …
ncbi_10616	RBCK1	105.301	91.985	101.779	60.2127	81.3494	73.4769	99.6885	71.6797	-0.475863	0.0188623	0.0531986	RANBP2-type and C3HC4-type zinc finger containing 1, transcript variant 3	GO:0000209//protein polyubiquitination;GO:0007249//I-kappaB kinase/NF-kappaB signaling;GO:0010803//regulation of tumor necrosis factor-mediated signaling pathway;GO:0016032//viral process;GO:0032088//negative regulation of NF-kappaB transcription factor activity;GO:0043123//positive regulation of I-kappaB kinase/NF-kappaB signaling;GO:0043161//proteasome-mediated ubiquitin-dependent protein catab…
ncbi_10617	STAMBP	117.759	116.206	100.977	100.144	90.9007	101.244	111.647	97.4296	-0.196515	0.0862557	0.157864	STAM binding protein, transcript variant 4	GO:0000281//mitotic cytokinesis;GO:0007259//JAK-STAT cascade;GO:0008284//positive regulation of cell proliferation;GO:0014067//negative regulation of phosphatidylinositol 3-kinase signaling;GO:0016579//protein deubiquitination;GO:0043524//negative regulation of neuron apoptotic process;GO:0046580//negative regulation of Ras protein signal transduction;GO:0070536//protein K63-linked deubiquitinati…
ncbi_10618	TGOLN2	956.887	827.797	883.759	454.602	534.304	557.186	889.481	515.364	-0.787372	0.00153411	0.011984	trans-golgi network protein 2, transcript variant 2, A allele	GO:0043687//post-translational protein modification;GO:0044267//cellular protein metabolic process;GO:0061024//membrane organization
ncbi_1062	CENPE	469.784	855.388	781.144	718.323	976.255	563.415	702.105	752.664	0.100319	0.779302	0.835436	centromere protein E, transcript variant 2	GO:0000278//mitotic cell cycle;GO:0006890//retrograde vesicle-mediated transport, Golgi to ER;GO:0007018//microtubule-based movement;GO:0007052//mitotic spindle organization;GO:0007059//chromosome segregation;GO:0007079//mitotic chromosome movement towards spindle pole;GO:0007080//mitotic metaphase plate congression;GO:0007275//multicellular organism development;GO:0019886//antigen processing and…
ncbi_10621	POLR3F	43.9607	50.6095	39.4637	67.5331	68.8297	56.5763	44.678	64.313	0.525546	0.0178138	0.0510504	RNA polymerase III subunit F, transcript variant 2	GO:0006359//regulation of transcription by RNA polymerase III;GO:0006383//transcription by RNA polymerase III;GO:0032481//positive regulation of type I interferon production;GO:0032728//positive regulation of interferon-beta production;GO:0045087//innate immune response;GO:0045089//positive regulation of innate immune response;GO:0051607//defense response to virus
ncbi_10623	POLR3C	93.9953	119.606	95.4524	107.585	106.013	93.6879	103.018	102.429	-0.00827396	0.953011	0.968261	RNA polymerase III subunit C, transcript variant 2	GO:0006359//regulation of transcription by RNA polymerase III;GO:0006383//transcription by RNA polymerase III;GO:0032481//positive regulation of type I interferon production;GO:0032728//positive regulation of interferon-beta production;GO:0045087//innate immune response;GO:0045089//positive regulation of innate immune response;GO:0051607//defense response to virus
ncbi_10625	IVNS1ABP	32.3009	33.1906	38.7833	81.1419	93.2814	90.7428	34.7583	88.3887	1.34651	0.000220183	0.00483145	influenza virus NS1A binding protein	GO:0006383//transcription by RNA polymerase III;GO:0008380//RNA splicing;GO:0009615//response to virus;GO:0016032//viral process;GO:0031397//negative regulation of protein ubiquitination;GO:2001243//negative regulation of intrinsic apoptotic signaling pathway
ncbi_10626	TRIM16	154.588	210.338	195.097	83.5933	91.9353	88.1129	186.674	87.8805	-1.08691	0.0041875	0.0206286	tripartite motif containing 16, transcript variant 1	GO:0032526//response to retinoic acid;GO:0043966//histone H3 acetylation;GO:0043967//histone H4 acetylation;GO:0045618//positive regulation of keratinocyte differentiation;GO:0045893//positive regulation of transcription, DNA-templated;GO:0046683//response to organophosphorus;GO:0048386//positive regulation of retinoic acid receptor signaling pathway;GO:0050718//positive regulation of interleukin…
ncbi_10628	TXNIP	381.801	314.464	318.017	145.901	121.465	127.773	338.094	131.713	-1.36002	0.000863737	0.00909993	thioredoxin interacting protein, transcript variant 2	GO:0000122//negative regulation of transcription by RNA polymerase II;GO:0006606//protein import into nucleus;GO:0007049//cell cycle;GO:0009612//response to mechanical stimulus;GO:0009749//response to glucose;GO:0030216//keratinocyte differentiation;GO:0032355//response to estradiol;GO:0032570//response to progesterone;GO:0042127//regulation of cell proliferation;GO:0042542//response to hydrogen …
ncbi_10629	TAF6L	38.4479	33.1288	45.5248	44.9766	35.0624	32.3502	39.0338	37.4631	-0.0592546	0.77991	0.835976	TATA-box binding protein associated factor 6 like	GO:0006325//chromatin organization;GO:0006338//chromatin remodeling;GO:0006357//regulation of transcription by RNA polymerase II;GO:0006366//transcription by RNA polymerase II;GO:0043966//histone H3 acetylation;GO:0051123//RNA polymerase II preinitiation complex assembly;GO:1903508//positive regulation of nucleic acid-templated transcription
ncbi_10630	PDPN	128.561	55.7264	93.8307	36.2001	19.7134	48.5414	92.7061	34.8183	-1.41282	0.0627713	0.123771	podoplanin, transcript variant 3	GO:0000902//cell morphogenesis;GO:0001946//lymphangiogenesis;GO:0003333//amino acid transmembrane transport;GO:0006833//water transport;GO:0006865//amino acid transport;GO:0007266//Rho protein signal transduction;GO:0008285//negative regulation of cell proliferation;GO:0008360//regulation of cell shape;GO:0010718//positive regulation of epithelial to mesenchymal transition;GO:0015884//folic acid …
ncbi_10631	POSTN	93.1132	131.819	109.251	7013.14	8833.14	8825.63	111.394	8223.97	6.20609	0.000179504	0.00445216	periostin, transcript variant 2	GO:0001666//response to hypoxia;GO:0001953//negative regulation of cell-matrix adhesion;GO:0003073//regulation of systemic arterial blood pressure;GO:0007155//cell adhesion;GO:0008593//regulation of Notch signaling pathway;GO:0009612//response to mechanical stimulus;GO:0014850//response to muscle activity;GO:0014911//positive regulation of smooth muscle cell migration;GO:0030198//extracellular ma…
ncbi_10632	ATP5MG	2698.01	3016.26	2963.58	3182.29	2911.09	2701.9	2892.62	2931.76	0.0193915	0.829586	0.873438	ATP synthase membrane subunit g, transcript variant 1	GO:0006754//ATP biosynthetic process;GO:0015986//ATP synthesis coupled proton transport;GO:0042407//cristae formation;GO:0042776//mitochondrial ATP synthesis coupled proton transport;GO:0099132//ATP hydrolysis coupled cation transmembrane transport
ncbi_10634	GAS2L1	12.418	22.7643	10.753	24.8742	21.5615	18.3326	15.3117	21.5894	0.495686	0.209754	0.307207	growth arrest specific 2 like 1, transcript variant 4	GO:0007050//cell cycle arrest;GO:0009267//cellular response to starvation;GO:0097067//cellular response to thyroid hormone stimulus
ncbi_10637	LEFTY1	0	0	39.3974	77.6553	105.852	75.8318	13.1325	86.4463	2.71866	0.010925	0.0370191	left-right determination factor 1	GO:0000122//negative regulation of transcription by RNA polymerase II;GO:0003007//heart morphogenesis;GO:0007179//transforming growth factor beta receptor signaling pathway;GO:0007368//determination of left/right symmetry;GO:0010862//positive regulation of pathway-restricted SMAD protein phosphorylation;GO:0042981//regulation of apoptotic process;GO:0043408//regulation of MAPK cascade;GO:0048468/…
ncbi_7044	LEFTY2	0	0	39.3974	77.6553	105.852	75.8318	13.1325	86.4463	2.71866	0.010925	0.0370191	left-right determination factor 2, transcript variant 2	GO:0002576//platelet degranulation;GO:0007179//transforming growth factor beta receptor signaling pathway;GO:0007275//multicellular organism development;GO:0010862//positive regulation of pathway-restricted SMAD protein phosphorylation;GO:0042981//regulation of apoptotic process;GO:0043408//regulation of MAPK cascade;GO:0048468//cell development;GO:0060395//SMAD protein signal transduction
ncbi_10640	EXOC5	181.523	235.421	215.241	161.206	154.729	145.045	210.728	153.66	-0.455643	0.0253959	0.0653843	exocyst complex component 5	GO:0001736//establishment of planar polarity;GO:0006887//exocytosis;GO:0006892//post-Golgi vesicle-mediated transport;GO:0006893//Golgi to plasma membrane transport;GO:0015031//protein transport;GO:0048278//vesicle docking;GO:0072659//protein localization to plasma membrane;GO:1904019//epithelial cell apoptotic process;GO:1905515//non-motile cilium assembly
ncbi_10642	IGF2BP1	18.3999	20.9729	15.8268	27.9678	25.9093	19.4662	18.3999	24.4478	0.410008	0.110573	0.189951	insulin like growth factor 2 mRNA binding protein 1, transcript variant 2	GO:0010610//regulation of mRNA stability involved in response to stress;GO:0017148//negative regulation of translation;GO:0022013//pallium cell proliferation in forebrain;GO:0042035//regulation of cytokine biosynthetic process;GO:0043488//regulation of mRNA stability;GO:0051028//mRNA transport;GO:0070934//CRD-mediated mRNA stabilization;GO:0097150//neuronal stem cell population maintenance
ncbi_10643	IGF2BP3	176.811	207.738	186.366	380.252	456.566	411.746	190.305	416.188	1.12892	0.000705221	0.00823135	insulin like growth factor 2 mRNA binding protein 3	GO:0006412//translation;GO:0009653//anatomical structure morphogenesis;GO:0017148//negative regulation of translation;GO:0042035//regulation of cytokine biosynthetic process;GO:0043488//regulation of mRNA stability;GO:0051028//mRNA transport
ncbi_10644	IGF2BP2	232.6	270.302	240.511	515.877	586.392	525.819	247.805	542.696	1.13094	0.00028857	0.00553683	insulin like growth factor 2 mRNA binding protein 2, transcript variant 2	GO:0009653//anatomical structure morphogenesis;GO:0017148//negative regulation of translation;GO:0042035//regulation of cytokine biosynthetic process;GO:0043488//regulation of mRNA stability;GO:0051028//mRNA transport
ncbi_10645	CAMKK2	17.7043	27.664	20.5293	22.3321	28.7646	26.656	21.9659	25.9176	0.238668	0.324008	0.426699	calcium/calmodulin dependent protein kinase kinase 2, transcript variant 8	GO:0000165//MAPK cascade;GO:0001934//positive regulation of protein phosphorylation;GO:0006468//protein phosphorylation;GO:0018108//peptidyl-tyrosine phosphorylation;GO:0019722//calcium-mediated signaling;GO:0034614//cellular response to reactive oxygen species;GO:0045859//regulation of protein kinase activity;GO:0045893//positive regulation of transcription, DNA-templated;GO:0046777//protein aut…
ncbi_10651	MTX2	362.357	279.185	284.807	308.914	316.084	347.882	308.783	324.293	0.0707056	0.625557	0.707661	metaxin 2, transcript variant 2	GO:0006839//mitochondrial transport;GO:0015031//protein transport
ncbi_10652	YKT6	159.305	192.914	219.914	325.359	357.617	339.117	190.711	340.698	0.837103	0.00164911	0.0123753	YKT6 v-SNARE homolog, transcript variant 2	GO:0006888//ER to Golgi vesicle-mediated transport;GO:0006903//vesicle targeting;GO:0006904//vesicle docking involved in exocytosis;GO:0015031//protein transport;GO:0042147//retrograde transport, endosome to Golgi;GO:0061025//membrane fusion
ncbi_10654	PMVK	168.808	238.858	232.543	312.912	367.541	277.302	213.403	319.252	0.581113	0.0373111	0.0851381	phosphomevalonate kinase, transcript variant 2	GO:0006695//cholesterol biosynthetic process;GO:0016126//sterol biosynthetic process;GO:0016310//phosphorylation;GO:0019287//isopentenyl diphosphate biosynthetic process, mevalonate pathway;GO:0045540//regulation of cholesterol biosynthetic process;GO:0070723//response to cholesterol
ncbi_10656	KHDRBS3	62.7706	56.7895	51.0876	141.347	146.583	121.191	56.8826	136.374	1.26151	0.000709456	0.00823595	KH RNA binding domain containing, signal transduction associated 3	GO:0006397//mRNA processing;GO:0048024//regulation of mRNA splicing, via spliceosome;GO:0051259//protein complex oligomerization
ncbi_10657	KHDRBS1	2297.56	2918.74	2965.28	3881.01	4005.64	3600.54	2727.19	3829.06	0.489575	0.0110478	0.0372462	KH RNA binding domain containing, signal transduction associated 1, transcript variant 2	GO:0000082//G1/S transition of mitotic cell cycle;GO:0000086//G2/M transition of mitotic cell cycle;GO:0000381//regulation of alternative mRNA splicing, via spliceosome;GO:0006397//mRNA processing;GO:0007166//cell surface receptor signaling pathway;GO:0007283//spermatogenesis;GO:0009967//positive regulation of signal transduction;GO:0031647//regulation of protein stability;GO:0045892//negative re…
ncbi_10658	CELF1	323.212	237.484	251.606	287.873	240.335	237.612	270.767	255.273	-0.0850119	0.645036	0.72316	CUGBP Elav-like family member 1, transcript variant 3	GO:0000381//regulation of alternative mRNA splicing, via spliceosome;GO:0006376//mRNA splice site selection;GO:0006397//mRNA processing;GO:0007281//germ cell development;GO:0009792//embryo development ending in birth or egg hatching;GO:0016246//RNA interference;GO:0017148//negative regulation of translation;GO:0043484//regulation of RNA splicing
ncbi_10659	CELF2	84.4893	66.6022	74.0525	145.5	163.041	115.941	75.048	141.494	0.914855	0.0106315	0.0364142	CUGBP Elav-like family member 2, transcript variant 1	GO:0000381//regulation of alternative mRNA splicing, via spliceosome;GO:0006376//mRNA splice site selection;GO:0006396//RNA processing;GO:0008016//regulation of heart contraction
ncbi_1066	CES1	40.3742	29.5797	36.7831	238.323	211.545	226.212	35.579	225.36	2.66313	2.23785e-05	0.00210872	carboxylesterase 1, transcript variant 2	GO:0002003//angiotensin maturation;GO:0006695//cholesterol biosynthetic process;GO:0006805//xenobiotic metabolic process;GO:0009636//response to toxic substance;GO:0016042//lipid catabolic process;GO:0030855//epithelial cell differentiation;GO:0051791//medium-chain fatty acid metabolic process;GO:0090122//cholesterol ester hydrolysis involved in cholesterol transport
ncbi_10664	CTCF	84.4989	71.0604	65.7543	64.6699	70.607	70.0872	73.7712	68.4547	-0.107907	0.417942	0.519394	CCCTC-binding factor, transcript variant 2	GO:0000122//negative regulation of transcription by RNA polymerase II;GO:0006306//DNA methylation;GO:0006349//regulation of gene expression by genetic imprinting;GO:0007059//chromosome segregation;GO:0008285//negative regulation of cell proliferation;GO:0010216//maintenance of DNA methylation;GO:0010628//positive regulation of gene expression;GO:0016584//nucleosome positioning;GO:0031060//regulat…
ncbi_10665	TSBP1	30.0924	25.1317	9.07866	11.5976	18.4448	25.292	21.4343	18.4448	-0.216707	0.709567	0.779357	testis expressed basic protein 1, transcript variant 2	-
ncbi_10667	FARS2	76.2319	72.2238	65.8344	50.8811	59.5396	54.189	71.43	54.8699	-0.380515	0.0136713	0.0429446	phenylalanyl-tRNA synthetase 2, mitochondrial, transcript variant 1	GO:0006418//tRNA aminoacylation for protein translation;GO:0006432//phenylalanyl-tRNA aminoacylation;GO:0008033//tRNA processing
ncbi_10669	CGREF1	7.92058	4.9339	6.63218	2.2611	3.14085	4.31724	6.49555	3.23973	-1.00358	0.0362072	0.0832361	cell growth regulator with EF-hand domain 1, transcript variant 2	GO:0007050//cell cycle arrest;GO:0007155//cell adhesion;GO:0008285//negative regulation of cell proliferation
ncbi_10670	RRAGA	203.109	248.417	248.67	281.955	300.178	268.958	233.399	283.697	0.281554	0.0463704	0.0992348	Ras related GTP binding A	GO:0006915//apoptotic process;GO:0007050//cell cycle arrest;GO:0008219//cell death;GO:0009267//cellular response to starvation;GO:0010506//regulation of autophagy;GO:0010507//negative regulation of autophagy;GO:0016241//regulation of macroautophagy;GO:0016567//protein ubiquitination;GO:0019048//modulation by virus of host morphology or physiology;GO:0032008//positive regulation of TOR signaling;G…
ncbi_10671	DCTN6	110.524	123.981	135.378	101.513	87.7674	119.096	123.294	102.792	-0.262376	0.150999	0.23951	dynactin subunit 6	GO:0006888//ER to Golgi vesicle-mediated transport;GO:0019886//antigen processing and presentation of exogenous peptide antigen via MHC class II
ncbi_10672	GNA13	823.295	667.918	579.703	485.801	438.914	484.223	690.305	469.646	-0.555661	0.0388121	0.0875622	G protein subunit alpha 13, transcript variant 2	GO:0001569//branching involved in blood vessel morphogenesis;GO:0001701//in utero embryonic development;GO:0007165//signal transduction;GO:0007186//G protein-coupled receptor signaling pathway;GO:0007188//adenylate cyclase-modulating G protein-coupled receptor signaling pathway;GO:0007189//adenylate cyclase-activating G protein-coupled receptor signaling pathway;GO:0007204//positive regulation of…
ncbi_10677	AVIL	99.8585	141.839	104.272	286.918	315.604	258.66	115.323	287.06	1.31567	0.00125259	0.0109373	advillin	GO:0007010//cytoskeleton organization;GO:0007399//nervous system development;GO:0010976//positive regulation of neuron projection development;GO:0051693//actin filament capping;GO:0060271//cilium assembly
ncbi_10682	EBP	1452.32	1251.66	990.767	432.704	436.902	501.629	1231.58	457.078	-1.43	0.00463024	0.0219245	EBP cholestenol delta-isomerase	GO:0001501//skeletal system development;GO:0006695//cholesterol biosynthetic process;GO:0008203//cholesterol metabolic process;GO:0016126//sterol biosynthetic process;GO:0033489//cholesterol biosynthetic process via desmosterol;GO:0033490//cholesterol biosynthetic process via lathosterol;GO:0042908//xenobiotic transport
ncbi_1069	CETN2	185.387	143.92	174.71	167.968	189.568	180.073	168.006	179.203	0.093087	0.466066	0.564318	centrin 2	GO:0000086//G2/M transition of mitotic cell cycle;GO:0000278//mitotic cell cycle;GO:0000715//nucleotide-excision repair, DNA damage recognition;GO:0000717//nucleotide-excision repair, DNA duplex unwinding;GO:0006289//nucleotide-excision repair;GO:0006294//nucleotide-excision repair, preincision complex assembly;GO:0007099//centriole replication;GO:0007283//spermatogenesis;GO:0010389//regulation o…
ncbi_10694	CCT8	3292.69	4812.43	4477.14	3754.23	3974.23	3662.43	4194.09	3796.97	-0.14351	0.445869	0.545716	chaperonin containing TCP1 subunit 8, transcript variant 2	GO:0006457//protein folding;GO:0007339//binding of sperm to zona pellucida;GO:0032212//positive regulation of telomere maintenance via telomerase;GO:0043312//neutrophil degranulation;GO:0046931//pore complex assembly;GO:0050821//protein stabilization;GO:1901998//toxin transport;GO:1904851//positive regulation of establishment of protein localization to telomere;GO:1904871//positive regulation of …
ncbi_10695	CNPY3	361.024	732.239	504.991	305.718	612.758	310.059	532.751	409.512	-0.379558	0.452805	0.5526	canopy FGF signaling regulator 3, transcript variant 3	GO:0002224//toll-like receptor signaling pathway;GO:0045087//innate immune response
ncbi_1070	CETN3	34.7803	34.2998	30.5561	20.4048	38.366	42.2015	33.2121	33.6574	0.0192176	0.951278	0.967575	centrin 3, transcript variant 1	GO:0007098//centrosome cycle;GO:0015031//protein transport;GO:0030474//spindle pole body duplication;GO:0051028//mRNA transport;GO:0051301//cell division
ncbi_107080638	TBC1D7-LOC100130357	6.15342	9.77758	8.33148	13.5704	8.74958	7.93507	8.08749	10.085	0.31845	0.38499	0.486831	TBC1D7-LOC100130357 readthrough, transcript variant 1	GO:0031398//positive regulation of protein ubiquitination;GO:0032007//negative regulation of TOR signaling;GO:0043547//positive regulation of GTPase activity;GO:0070848//response to growth factor;GO:0090630//activation of GTPase activity;GO:1902018//negative regulation of cilium assembly
ncbi_51256	TBC1D7	6.15342	9.77758	8.33148	13.5704	8.74958	7.93507	8.08749	10.085	0.31845	0.38499	0.486831	TBC1 domain family member 7, transcript variant 2	GO:0031398//positive regulation of protein ubiquitination;GO:0032007//negative regulation of TOR signaling;GO:0043547//positive regulation of GTPase activity;GO:0070848//response to growth factor;GO:0090630//activation of GTPase activity;GO:1902018//negative regulation of cilium assembly
ncbi_10713	USP39	288.883	274.99	272.208	363.815	296.213	265.862	278.694	308.63	0.147196	0.366232	0.469638	ubiquitin specific peptidase 39, transcript variant 2	GO:0000245//spliceosomal complex assembly;GO:0000398//mRNA splicing, via spliceosome;GO:0006397//mRNA processing;GO:0007049//cell cycle;GO:0008380//RNA splicing;GO:0016579//protein deubiquitination;GO:0051301//cell division
ncbi_10714	POLD3	25.1205	30.9044	36.8282	28.338	31.4742	20.8496	30.951	26.8873	-0.203064	0.428864	0.53017	DNA polymerase delta 3, accessory subunit, transcript variant 4	GO:0000723//telomere maintenance;GO:0000731//DNA synthesis involved in DNA repair;GO:0006271//DNA strand elongation involved in DNA replication;GO:0006283//transcription-coupled nucleotide-excision repair;GO:0006296//nucleotide-excision repair, DNA incision, 5'-to lesion;GO:0006297//nucleotide-excision repair, DNA gap filling;GO:0006298//mismatch repair;GO:0019985//translesion synthesis;GO:003220…
ncbi_10717	AP4B1	9.40677	16.6205	18.6089	14.8823	15.126	11.311	14.8787	13.7731	-0.111397	0.735765	0.801534	adaptor related protein complex 4 subunit beta 1, transcript variant 2	GO:0006605//protein targeting;GO:0008104//protein localization;GO:0016192//vesicle-mediated transport
ncbi_1072	CFL1	5151.11	7551.23	6840.12	8765.97	12342.5	8740.34	6514.15	9949.62	0.611063	0.0691192	0.132878	cofilin 1	GO:0000281//mitotic cytokinesis;GO:0001755//neural crest cell migration;GO:0001842//neural fold formation;GO:0006468//protein phosphorylation;GO:0007010//cytoskeleton organization;GO:0007266//Rho protein signal transduction;GO:0009615//response to virus;GO:0022604//regulation of cell morphogenesis;GO:0030010//establishment of cell polarity;GO:0030036//actin cytoskeleton organization;GO:0030042//a…
ncbi_10723	SLC12A7	245.58	220.598	209.09	139.919	137.102	147.657	225.089	141.559	-0.669092	0.00174069	0.0127635	solute carrier family 12 member 7	GO:0006811//ion transport;GO:0006884//cell volume homeostasis;GO:0007268//chemical synaptic transmission;GO:0055064//chloride ion homeostasis;GO:0055075//potassium ion homeostasis;GO:1902476//chloride transmembrane transport;GO:1990573//potassium ion import across plasma membrane
ncbi_10724	OGA	265.058	304.459	291.614	266.031	323.642	267.011	287.044	285.561	-0.00746988	0.950185	0.966726	O-GlcNAcase, transcript variant 2	GO:0006044//N-acetylglucosamine metabolic process;GO:0006493//protein O-linked glycosylation;GO:0006516//glycoprotein catabolic process;GO:0006517//protein deglycosylation;GO:0009100//glycoprotein metabolic process;GO:0016032//viral process
ncbi_10725	NFAT5	38.2089	35.1052	35.8255	35.0668	49.7224	39.4624	36.3799	41.4172	0.18709	0.320163	0.423517	nuclear factor of activated T cells 5, transcript variant 6	GO:0001816//cytokine production;GO:0006366//transcription by RNA polymerase II;GO:0006970//response to osmotic stress;GO:0007165//signal transduction;GO:0007588//excretion;GO:0033173//calcineurin-NFAT signaling cascade;GO:0045944//positive regulation of transcription by RNA polymerase II;GO:0070884//regulation of calcineurin-NFAT signaling cascade;GO:0071345//cellular response to cytokine stimulu…
ncbi_10726	NUDC	432.061	537.323	509.816	520.741	601.377	579.423	493.067	567.18	0.202024	0.135019	0.219735	nuclear distribution C, dynein complex regulator	GO:0006457//protein folding;GO:0007049//cell cycle;GO:0032502//developmental process;GO:0051301//cell division
ncbi_10728	PTGES3	866.301	1176.96	1139.67	1163.54	1486.92	1247.63	1060.98	1299.36	0.292412	0.15857	0.24876	prostaglandin E synthase 3, transcript variant 2	GO:0000723//telomere maintenance;GO:0001516//prostaglandin biosynthetic process;GO:0006457//protein folding;GO:0006805//xenobiotic metabolic process;GO:0007004//telomere maintenance via telomerase;GO:0007165//signal transduction;GO:0019371//cyclooxygenase pathway;GO:0042327//positive regulation of phosphorylation;GO:0050821//protein stabilization;GO:0051085//chaperone cofactor-dependent protein r…
ncbi_1073	CFL2	278.2	314.538	324.556	209.725	212.047	188.095	305.765	203.289	-0.58889	0.00306311	0.0172478	cofilin 2, transcript variant 5	GO:0007519//skeletal muscle tissue development;GO:0030042//actin filament depolymerization;GO:0030043//actin filament fragmentation;GO:0030836//positive regulation of actin filament depolymerization;GO:0045214//sarcomere organization;GO:0046716//muscle cell cellular homeostasis
ncbi_10730	YME1L1	301.369	231.907	243.971	199.834	204.898	194.69	259.082	199.807	-0.374803	0.0518835	0.107913	YME1 like 1 ATPase, transcript variant 4	GO:0006508//proteolysis;GO:0006515//protein quality control for misfolded or incompletely synthesized proteins;GO:0006851//mitochondrial calcium ion transmembrane transport;GO:0007005//mitochondrion organization;GO:0008283//cell proliferation;GO:0034214//protein hexamerization;GO:0034982//mitochondrial protein processing;GO:0035694//mitochondrial protein catabolic process;GO:0043066//negative reg…
ncbi_10735	STAG2	127.64	126.946	132.3	168.216	157.154	125.583	128.962	150.318	0.221068	0.172733	0.265008	stromal antigen 2, transcript variant 1	GO:0007062//sister chromatid cohesion;GO:0032876//negative regulation of DNA endoreduplication;GO:0051301//cell division;GO:0051321//meiotic cell cycle;GO:1901673//regulation of mitotic spindle assembly
ncbi_10741	RBBP9	25.8964	24.9084	32.7363	68.4631	69.7554	59.181	27.847	65.7998	1.24056	0.000786938	0.00873926	RB binding protein 9, serine hydrolase	GO:0042127//regulation of cell proliferation
ncbi_10749	KIF1C	32.0351	34.4055	34.2678	33.0714	43.0474	31.5525	33.5695	35.8904	0.0964485	0.563109	0.653546	kinesin family member 1C	GO:0006890//retrograde vesicle-mediated transport, Golgi to ER;GO:0007018//microtubule-based movement;GO:0016192//vesicle-mediated transport;GO:0030705//cytoskeleton-dependent intracellular transport;GO:1990048//anterograde neuronal dense core vesicle transport;GO:1990049//retrograde neuronal dense core vesicle transport
ncbi_1075	CTSC	781.655	693.135	608.069	320.083	360.016	297.156	694.286	325.751	-1.09176	0.00230732	0.0149593	cathepsin C, transcript variant 3	GO:0001913//T cell mediated cytotoxicity;GO:0006508//proteolysis;GO:0006888//ER to Golgi vesicle-mediated transport;GO:0006915//apoptotic process;GO:0006955//immune response;GO:0007568//aging;GO:0010033//response to organic substance;GO:0031642//negative regulation of myelination;GO:0043312//neutrophil degranulation;GO:0048208//COPII vesicle coating;GO:0051603//proteolysis involved in cellular pr…
ncbi_10752	CHL1	31.7888	20.1118	27.4841	54.3127	41.0881	35.1035	26.4616	43.5014	0.717164	0.0617281	0.122359	cell adhesion molecule L1 like, transcript variant 2	GO:0001764//neuron migration;GO:0007155//cell adhesion;GO:0007165//signal transduction;GO:0007411//axon guidance;GO:0008344//adult locomotory behavior;GO:0035640//exploration behavior;GO:0043524//negative regulation of neuron apoptotic process;GO:0050890//cognition
ncbi_10755	GIPC1	125.941	122.092	123.037	85.3989	94.3793	86.5756	123.69	88.7846	-0.478351	0.000331183	0.00587978	GIPC PDZ domain containing family member 1, transcript variant 1	GO:0006605//protein targeting;GO:0007186//G protein-coupled receptor signaling pathway;GO:0007268//chemical synaptic transmission;GO:0014047//glutamate secretion;GO:0030511//positive regulation of transforming growth factor beta receptor signaling pathway;GO:0031647//regulation of protein stability;GO:0032435//negative regulation of proteasomal ubiquitin-dependent protein catabolic process;GO:003…
ncbi_10762	NUP50	105.156	88.6163	97.3218	102.848	108.637	95.1519	97.0315	102.212	0.0750434	0.448379	0.548201	nucleoporin 50, transcript variant 2	GO:0006110//regulation of glycolytic process;GO:0006406//mRNA export from nucleus;GO:0006409//tRNA export from nucleus;GO:0006606//protein import into nucleus;GO:0016032//viral process;GO:0016925//protein sumoylation;GO:0019083//viral transcription;GO:0043547//positive regulation of GTPase activity;GO:0060964//regulation of gene silencing by miRNA;GO:0075733//intracellular transport of virus;GO:1…
ncbi_10763	NES	3505.33	3051.88	2990.75	3180.32	4022.17	3388.01	3182.65	3530.17	0.149508	0.312215	0.415819	nestin	GO:0000086//G2/M transition of mitotic cell cycle;GO:0007417//central nervous system development;GO:0007420//brain development;GO:0030844//positive regulation of intermediate filament depolymerization;GO:0031076//embryonic camera-type eye development;GO:0032091//negative regulation of protein binding;GO:0043086//negative regulation of catalytic activity;GO:0043524//negative regulation of neuron a…
ncbi_10765	KDM5B	26.728	26.5038	26.2796	37.6484	28.8293	26.7558	26.5038	31.0778	0.229687	0.242922	0.342987	lysine demethylase 5B, transcript variant 1	GO:0006338//chromatin remodeling;GO:0006357//regulation of transcription by RNA polymerase II;GO:0007338//single fertilization;GO:0009791//post-embryonic development;GO:0010628//positive regulation of gene expression;GO:0033601//positive regulation of mammary gland epithelial cell proliferation;GO:0034720//histone H3-K4 demethylation;GO:0034721//histone H3-K4 demethylation, trimethyl-H3-K4-specif…
ncbi_10767	HBS1L	135.377	161.742	160.975	134.875	124.646	135.774	152.698	131.765	-0.212713	0.0892067	0.161638	HBS1 like translational GTPase, transcript variant 2	GO:0006412//translation;GO:0006414//translational elongation;GO:0007165//signal transduction;GO:0043928//exonucleolytic nuclear-transcribed mRNA catabolic process involved in deadenylation-dependent decay
ncbi_10768	AHCYL1	555.162	534.653	573.951	628.469	567.586	515.204	554.589	570.42	0.0406059	0.671368	0.745478	adenosylhomocysteinase like 1, transcript variant 2	GO:0006378//mRNA polyadenylation;GO:0006611//protein export from nucleus;GO:0006730//one-carbon metabolic process;GO:0010765//positive regulation of sodium ion transport;GO:0031440//regulation of mRNA 3'-end processing;GO:0032412//regulation of ion transmembrane transporter activity;GO:0033353//S-adenosylmethionine cycle;GO:0038166//angiotensin-activated signaling pathway;GO:0042045//epithelial f…
ncbi_10771	ZMYND11	89.341	76.8424	76.2803	80.4644	80.2518	61.0373	80.8212	73.9178	-0.128812	0.421943	0.523076	zinc finger MYND-type containing 11, transcript variant 4	GO:0006325//chromatin organization;GO:0007049//cell cycle;GO:0016032//viral process;GO:0034243//regulation of transcription elongation from RNA polymerase II promoter;GO:0043124//negative regulation of I-kappaB kinase/NF-kappaB signaling;GO:0045892//negative regulation of transcription, DNA-templated;GO:0046329//negative regulation of JNK cascade;GO:0051607//defense response to virus;GO:2001237//…
ncbi_10772	SRSF10	792.615	720.808	757.968	657.945	539.858	455.715	757.13	551.173	-0.458038	0.029634	0.0726761	serine and arginine rich splicing factor 10, transcript variant 3	GO:0000244//spliceosomal tri-snRNP complex assembly;GO:0000375//RNA splicing, via transesterification reactions;GO:0000381//regulation of alternative mRNA splicing, via spliceosome;GO:0000395//mRNA 5'-splice site recognition;GO:0000398//mRNA splicing, via spliceosome;GO:0006355//regulation of transcription, DNA-templated;GO:0006376//mRNA splice site selection;GO:0016482//cytosolic transport;GO:00…
ncbi_10775	POP4	66.069	71.1758	70.0132	58.5624	64.8384	65.6318	69.086	63.0109	-0.132792	0.0891058	0.161601	POP4 homolog, ribonuclease P/MRP subunit, transcript variant 1	GO:0001682//tRNA 5'-leader removal;GO:0006364//rRNA processing;GO:0090502//RNA phosphodiester bond hydrolysis, endonucleolytic
ncbi_10785	WDR4	28.6051	45.968	39.5563	68.5217	46.3495	55.7201	38.0431	56.8638	0.579874	0.082985	0.153526	WD repeat domain 4, transcript variant 3	GO:0006400//tRNA modification;GO:0106004//tRNA (guanine-N7)-methylation
ncbi_10787	NCKAP1	438.444	525.169	483.015	632.373	586.018	565.664	482.21	594.685	0.302465	0.0242806	0.0633168	NCK associated protein 1, transcript variant 1	GO:0000902//cell morphogenesis;GO:0006915//apoptotic process;GO:0007417//central nervous system development;GO:0010592//positive regulation of lamellipodium assembly;GO:0016032//viral process;GO:0016477//cell migration;GO:0016601//Rac protein signal transduction;GO:0030031//cell projection assembly;GO:0030838//positive regulation of actin filament polymerization;GO:0030866//cortical actin cytoske…
ncbi_10791	VAMP5	225.12	189.687	211.502	71.2335	75.4862	74.8759	208.77	73.8652	-1.49895	0.000204111	0.00462979	vesicle associated membrane protein 5	GO:0007517//muscle organ development;GO:0007519//skeletal muscle tissue development;GO:0030154//cell differentiation;GO:0043001//Golgi to plasma membrane protein transport
ncbi_10794	ZNF460	49.7529	37.2161	41.1549	55.0973	46.7632	42.8115	42.708	48.224	0.175246	0.346786	0.450254	zinc finger protein 460, transcript variant 2	GO:0006357//regulation of transcription by RNA polymerase II
ncbi_10797	MTHFD2	369.806	306.13	296.727	151.824	173.983	133.165	324.221	152.991	-1.08353	0.00267776	0.0161818	methylenetetrahydrofolate dehydrogenase (NADP+ dependent) 2, methenyltetrahydrofolate cyclohydrolase, transcript variant 1	GO:0035999//tetrahydrofolate interconversion;GO:0046653//tetrahydrofolate metabolic process;GO:0046655//folic acid metabolic process;GO:0055114//oxidation-reduction process
ncbi_107985567	LOC107985567	11.048	16.363	13.7055	0	5.64694	0	13.7055	1.88231	-2.86418	0.00822749	0.0313255	protein LLP homolog	-
ncbi_84298	LLPH	11.048	16.363	13.7055	0	5.64694	0	13.7055	1.88231	-2.86418	0.00822749	0.0313255	LLP homolog, long-term synaptic facilitation factor	GO:0060999//positive regulation of dendritic spine development;GO:0097484//dendrite extension
ncbi_107986372	LOC107986372	82.8279	84.412	58.7499	41.6296	58.8932	31.6146	75.3299	44.0458	-0.774217	0.0530537	0.109428	mitochondrial import receptor subunit TOM5 homolog	-
ncbi_107986373	LOC107986373	82.8279	84.412	58.7499	41.6296	58.8932	31.6146	75.3299	44.0458	-0.774217	0.0530537	0.109428	mitochondrial import receptor subunit TOM5 homolog	-
ncbi_124905600	LOC124905600	82.8279	84.412	58.7499	41.6296	58.8932	31.6146	75.3299	44.0458	-0.774217	0.0530537	0.109428	mitochondrial import receptor subunit TOM5 homolog	-
ncbi_10799	RPP40	46.5329	43.294	40.833	35.5557	31.5235	31.8433	43.5533	32.9742	-0.401445	0.00726127	0.0291579	ribonuclease P/MRP subunit p40, transcript variant 2	GO:0001682//tRNA 5'-leader removal;GO:0006364//rRNA processing;GO:0090502//RNA phosphodiester bond hydrolysis, endonucleolytic
ncbi_10801	SEPTIN9	1148.35	1581.04	1573.77	1596.9	1735.81	2074.16	1434.39	1802.29	0.329397	0.141701	0.228212	septin 9, transcript variant 1	GO:0051291//protein heterooligomerization;GO:0061640//cytoskeleton-dependent cytokinesis;GO:1902857//positive regulation of non-motile cilium assembly
ncbi_10802	SEC24A	207.322	278.882	273.291	336.47	310.385	305.15	253.165	317.335	0.325928	0.0617609	0.122375	SEC24 homolog A, COPII coat complex component, transcript variant 2	GO:0002474//antigen processing and presentation of peptide antigen via MHC class I;GO:0006886//intracellular protein transport;GO:0006888//ER to Golgi vesicle-mediated transport;GO:0019886//antigen processing and presentation of exogenous peptide antigen via MHC class II;GO:0042632//cholesterol homeostasis;GO:0045714//regulation of low-density lipoprotein particle receptor biosynthetic process;GO…
ncbi_10806	SDCCAG8	17.3118	22.9721	19.4403	25.6195	27.689	23.8663	19.9081	25.7249	0.369812	0.0428747	0.0940026	SHH signaling and ciliogenesis regulator SDCCAG8, transcript variant 2	GO:0000086//G2/M transition of mitotic cell cycle;GO:0001764//neuron migration;GO:0007098//centrosome cycle;GO:0010389//regulation of G2/M transition of mitotic cell cycle;GO:0030010//establishment of cell polarity;GO:0031023//microtubule organizing center organization;GO:0035148//tube formation;GO:0097711//ciliary basal body-plasma membrane docking;GO:1902017//regulation of cilium assembly
ncbi_10808	HSPH1	801.842	836.973	811.254	1401.39	1443.02	1437.23	816.69	1427.21	0.805341	3.36153e-06	0.0009202	heat shock protein family H (Hsp110) member 1, transcript variant 2	GO:0006898//receptor-mediated endocytosis;GO:0006986//response to unfolded protein;GO:0045345//positive regulation of MHC class I biosynthetic process;GO:0050790//regulation of catalytic activity;GO:0051085//chaperone cofactor-dependent protein refolding;GO:0051135//positive regulation of NK T cell activation;GO:1900034//regulation of cellular response to heat
ncbi_10809	STARD10	25.3476	23.5528	27.1424	64.0444	71.0864	70.2065	25.3476	68.4458	1.43311	6.09043e-05	0.00302677	StAR related lipid transfer domain containing 10	GO:0006656//phosphatidylcholine biosynthetic process;GO:0015914//phospholipid transport;GO:0032782//bile acid secretion;GO:0035360//positive regulation of peroxisome proliferator activated receptor signaling pathway
ncbi_10810	WASF3	20.2854	28.1634	12.4074	17.7749	21.3207	18.3257	20.2854	19.1404	-0.0838194	0.818758	0.864872	WASP family member 3, transcript variant 2	GO:0007010//cytoskeleton organization;GO:0008360//regulation of cell shape;GO:0014003//oligodendrocyte development;GO:0030032//lamellipodium assembly;GO:0030041//actin filament polymerization;GO:0031643//positive regulation of myelination;GO:0065003//protein-containing complex assembly;GO:0098885//modification of postsynaptic actin cytoskeleton
ncbi_10813	UTP14A	96.2088	102.801	102.311	117.561	130.659	111.979	100.44	120.067	0.257499	0.029635	0.0726761	UTP14A small subunit processome component, transcript variant 2	GO:0006364//rRNA processing
ncbi_10827	FAM114A2	155.185	209.453	208.899	162.166	199.807	209.838	191.179	190.604	-0.00434765	0.98134	0.987259	family with sequence similarity 114 member A2, transcript variant 2	GO:0008150//biological_process
ncbi_10840	ALDH1L1	59.0993	271.54	160.704	102.754	271.227	29.2562	163.781	134.412	-0.285107	0.771027	0.828228	aldehyde dehydrogenase 1 family member L1, transcript variant 1	GO:0006730//one-carbon metabolic process;GO:0009058//biosynthetic process;GO:0009258//10-formyltetrahydrofolate catabolic process;GO:0046655//folic acid metabolic process;GO:0055114//oxidation-reduction process
ncbi_10844	TUBGCP2	116.523	154.539	148.485	150.201	155.29	174.403	139.849	159.965	0.193885	0.221541	0.319983	tubulin gamma complex associated protein 2, transcript variant 1	GO:0000278//mitotic cell cycle;GO:0007020//microtubule nucleation;GO:0031122//cytoplasmic microtubule organization;GO:0051225//spindle assembly;GO:0051321//meiotic cell cycle;GO:0051415//microtubule nucleation by interphase microtubule organizing center;GO:0065003//protein-containing complex assembly
ncbi_10845	CLPX	374.358	332.294	314.624	291.699	299.085	301.683	340.425	297.489	-0.194503	0.0751878	0.142156	caseinolytic mitochondrial matrix peptidase chaperone subunit X, transcript variant 1	GO:0006457//protein folding;GO:0010952//positive regulation of peptidase activity;GO:0030163//protein catabolic process;GO:0046034//ATP metabolic process;GO:0051603//proteolysis involved in cellular protein catabolic process
ncbi_10847	SRCAP	62.6607	67.4678	52.7012	54.0433	48.3782	47.1021	60.9432	49.8412	-0.290127	0.0836546	0.15423	Snf2 related CREBBP activator protein	GO:0006338//chromatin remodeling;GO:0006357//regulation of transcription by RNA polymerase II;GO:0016032//viral process;GO:0016458//gene silencing;GO:0016573//histone acetylation;GO:0043044//ATP-dependent chromatin remodeling;GO:0043486//histone exchange;GO:1903508//positive regulation of nucleic acid-templated transcription
ncbi_10848	PPP1R13L	24.5248	32.2903	29.8112	29.8936	46.551	34.277	28.8754	36.9072	0.354058	0.217031	0.31558	protein phosphatase 1 regulatory subunit 13 like, transcript variant 1	GO:0000122//negative regulation of transcription by RNA polymerase II;GO:0003215//cardiac right ventricle morphogenesis;GO:0003229//ventricular cardiac muscle tissue development;GO:0006351//transcription, DNA-templated;GO:0006915//apoptotic process;GO:0009791//post-embryonic development;GO:0031076//embryonic camera-type eye development;GO:0035264//multicellular organism growth;GO:0042633//hair cy…
ncbi_10849	POLR1G	94.7419	86.2292	93.7236	105.485	143.548	84.856	91.5649	111.296	0.28154	0.320115	0.423517	RNA polymerase I subunit G, transcript variant 1	GO:0006361//transcription initiation from RNA polymerase I promoter;GO:0006362//transcription elongation from RNA polymerase I promoter;GO:0006363//termination of RNA polymerase I transcription;GO:0007169//transmembrane receptor protein tyrosine kinase signaling pathway;GO:0009303//rRNA transcription;GO:0045815//positive regulation of gene expression, epigenetic
ncbi_10855	HPSE	11.964	18.1353	11.0198	0	0	3.67676	13.7064	1.22559	-3.4833	0.00802749	0.0309764	heparanase, transcript variant 2	GO:0006027//glycosaminoglycan catabolic process;GO:0006029//proteoglycan metabolic process;GO:0007160//cell-matrix adhesion;GO:0010575//positive regulation of vascular endothelial growth factor production;GO:0030194//positive regulation of blood coagulation;GO:0030200//heparan sulfate proteoglycan catabolic process;GO:0033690//positive regulation of osteoblast proliferation;GO:0043312//neutrophil…
ncbi_10856	RUVBL2	995.207	1165.87	1022.89	1107.51	1011.87	1049.79	1061.32	1056.39	-0.00672134	0.938162	0.958268	RuvB like AAA ATPase 2, transcript variant 2	GO:0000492//box C/D snoRNP assembly;GO:0006281//DNA repair;GO:0006310//DNA recombination;GO:0006338//chromatin remodeling;GO:0006357//regulation of transcription by RNA polymerase II;GO:0006457//protein folding;GO:0016573//histone acetylation;GO:0032508//DNA duplex unwinding;GO:0034644//cellular response to UV;GO:0035066//positive regulation of histone acetylation;GO:0040008//regulation of growth…
ncbi_10857	PGRMC1	13984	14313.1	13146.7	5836.29	6110.12	6615.22	13814.6	6187.21	-1.15883	5.17844e-05	0.00283894	progesterone receptor membrane component 1, transcript variant 2	GO:0043312//neutrophil degranulation
ncbi_10867	TSPAN9	88.546	125.855	102.819	136.333	154.251	101.934	105.74	130.839	0.307274	0.252954	0.35335	tetraspanin 9, transcript variant 2	GO:0008150//biological_process
ncbi_10868	USP20	107.122	35.3748	46.7937	66.2186	50.7592	123.874	63.0969	80.2839	0.347541	0.614004	0.697352	ubiquitin specific peptidase 20, transcript variant 2	GO:0006511//ubiquitin-dependent protein catabolic process;GO:0006897//endocytosis;GO:0008277//regulation of G protein-coupled receptor signaling pathway;GO:0016579//protein deubiquitination;GO:0070536//protein K63-linked deubiquitination;GO:0071108//protein K48-linked deubiquitination
ncbi_10869	USP19	70.677	83.3295	80.7545	77.0671	76.3517	71.9458	78.2537	75.1215	-0.0589322	0.495275	0.592333	ubiquitin specific peptidase 19, transcript variant 1	GO:0016579//protein deubiquitination;GO:0030433//ubiquitin-dependent ERAD pathway;GO:0031647//regulation of protein stability;GO:0034976//response to endoplasmic reticulum stress;GO:0048642//negative regulation of skeletal muscle tissue development;GO:0050821//protein stabilization;GO:0071108//protein K48-linked deubiquitination;GO:0090068//positive regulation of cell cycle process;GO:1900037//re…
ncbi_10873	ME3	77.1418	81.4333	66.88	76.4437	91.0141	72.2218	75.1517	79.8932	0.0882672	0.543205	0.635141	malic enzyme 3, transcript variant 2	GO:0006090//pyruvate metabolic process;GO:0006099//tricarboxylic acid cycle;GO:0006108//malate metabolic process;GO:0009060//aerobic respiration;GO:0055114//oxidation-reduction process;GO:0072592//oxygen metabolic process
ncbi_10884	MRPS30	163.128	120.64	111.136	99.369	86.0073	102.942	131.635	96.1062	-0.453839	0.101853	0.178729	mitochondrial ribosomal protein S30	GO:0006915//apoptotic process;GO:0070125//mitochondrial translational elongation;GO:0070126//mitochondrial translational termination
ncbi_10885	WDR3	154.359	127.45	131.12	116.585	105.453	102.61	137.643	108.216	-0.347017	0.0356486	0.0824014	WD repeat domain 3	GO:0006364//rRNA processing
ncbi_10890	RAB10	4284.35	3764.44	3802.83	2074.14	2094.21	2183.16	3950.54	2117.17	-0.899913	0.000424968	0.00656896	RAB10, member RAS oncogene family	GO:0006886//intracellular protein transport;GO:0006893//Golgi to plasma membrane transport;GO:0006904//vesicle docking involved in exocytosis;GO:0007409//axonogenesis;GO:0009306//protein secretion;GO:0016192//vesicle-mediated transport;GO:0016197//endosomal transport;GO:0017157//regulation of exocytosis;GO:0019882//antigen processing and presentation;GO:0030859//polarized epithelial cell differen…
ncbi_10892	MALT1	79.5498	97.5769	90.2465	95.673	106.723	105.75	89.1244	102.715	0.204759	0.0977274	0.1734	MALT1 paracaspase, transcript variant 1	GO:0001923//B-1 B cell differentiation;GO:0002223//stimulatory C-type lectin receptor signaling pathway;GO:0002726//positive regulation of T cell cytokine production;GO:0006508//proteolysis;GO:0006952//defense response;GO:0007250//activation of NF-kappaB-inducing kinase activity;GO:0009620//response to fungus;GO:0016567//protein ubiquitination;GO:0031398//positive regulation of protein ubiquitina…
ncbi_10897	YIF1A	149.233	106.458	97.4789	133.492	122.928	151.251	117.723	135.891	0.207048	0.369406	0.472883	Yip1 interacting factor homolog A, membrane trafficking protein, transcript variant 2	GO:0006888//ER to Golgi vesicle-mediated transport;GO:0015031//protein transport;GO:0036498//IRE1-mediated unfolded protein response
ncbi_10898	CPSF4	133.567	95.014	96.1816	107.696	77.9552	92.7087	108.254	92.7866	-0.222436	0.369146	0.472693	cleavage and polyadenylation specific factor 4, transcript variant 2	GO:0000398//mRNA splicing, via spliceosome;GO:0006369//termination of RNA polymerase II transcription;GO:0006388//tRNA splicing, via endonucleolytic cleavage and ligation;GO:0006406//mRNA export from nucleus;GO:0031124//mRNA 3'-end processing;GO:0046778//modification by virus of host mRNA processing;GO:0098789//pre-mRNA cleavage required for polyadenylation
ncbi_109	ADCY3	135.394	111.549	119.723	58.9927	80.168	72.4252	122.222	70.5286	-0.793225	0.00520568	0.0238318	adenylate cyclase 3, transcript variant 1	GO:0003091//renal water homeostasis;GO:0006171//cAMP biosynthetic process;GO:0007165//signal transduction;GO:0007186//G protein-coupled receptor signaling pathway;GO:0007189//adenylate cyclase-activating G protein-coupled receptor signaling pathway;GO:0007190//activation of adenylate cyclase activity;GO:0007193//adenylate cyclase-inhibiting G protein-coupled receptor signaling pathway;GO:0007338/…
ncbi_10901	DHRS4	389.307	418.261	387.301	288.658	332.673	238.396	398.29	286.576	-0.474904	0.0182971	0.052174	dehydrogenase/reductase 4, transcript variant 2	GO:0006066//alcohol metabolic process;GO:0006625//protein targeting to peroxisome;GO:0008202//steroid metabolic process;GO:0042180//cellular ketone metabolic process;GO:0051262//protein tetramerization;GO:0055114//oxidation-reduction process
ncbi_10902	BRD8	57.8721	57.1163	48.8547	62.5467	59.0344	52.7534	54.6144	58.1115	0.089543	0.438414	0.539102	bromodomain containing 8, transcript variant 4	GO:0006355//regulation of transcription, DNA-templated;GO:0006357//regulation of transcription by RNA polymerase II;GO:0007165//signal transduction;GO:0007166//cell surface receptor signaling pathway;GO:0030522//intracellular receptor signaling pathway;GO:0040008//regulation of growth;GO:0043967//histone H4 acetylation;GO:0043968//histone H2A acetylation;GO:0045944//positive regulation of transcr…
ncbi_10905	MAN1A2	131.053	124.169	129.588	142.6	148.353	155.744	128.27	148.899	0.215152	0.00896499	0.0329425	mannosidase alpha class 1A member 2	GO:0006486//protein glycosylation;GO:0006491//N-glycan processing;GO:0007585//respiratory gaseous exchange;GO:0048286//lung alveolus development;GO:1904381//Golgi apparatus mannose trimming
ncbi_10906	TRAFD1	8.27448	10.5909	21.6005	19.6661	23.5542	22.4328	13.4887	21.8844	0.698154	0.120692	0.202087	TRAF-type zinc finger domain containing 1, transcript variant 1	GO:0045824//negative regulation of innate immune response
ncbi_10907	TXNL4A	94.2408	77.2056	72.3269	93.0219	85.8769	73.9047	81.2578	84.2679	0.0524769	0.746041	0.809205	thioredoxin like 4A, transcript variant 2	GO:0000245//spliceosomal complex assembly;GO:0000375//RNA splicing, via transesterification reactions;GO:0000398//mRNA splicing, via spliceosome;GO:0007049//cell cycle;GO:0051301//cell division
ncbi_10908	PNPLA6	391.384	364.57	353.944	324.359	283.687	279.479	369.966	295.842	-0.322567	0.0150079	0.0457088	patatin like phospholipase domain containing 6, transcript variant 1	GO:0046470//phosphatidylcholine metabolic process;GO:0046475//glycerophospholipid catabolic process
ncbi_10910	SUGT1	233.281	388.158	373.045	347.49	424.011	417.145	331.495	396.216	0.2573	0.304749	0.408047	SGT1 homolog, MIS12 kinetochore complex assembly cochaperone, transcript variant 1	GO:0000278//mitotic cell cycle;GO:0031647//regulation of protein stability;GO:0043947//positive regulation by host of symbiont catalytic activity;GO:0050821//protein stabilization
ncbi_10914	PAPOLA	44.3145	61.7427	57.5881	96.9644	89.8597	85.3453	54.5484	90.7231	0.733932	0.00442722	0.021265	poly(A) polymerase alpha, transcript variant 2	GO:0000398//mRNA splicing, via spliceosome;GO:0006369//termination of RNA polymerase II transcription;GO:0006378//mRNA polyadenylation;GO:0031124//mRNA 3'-end processing;GO:0031440//regulation of mRNA 3'-end processing;GO:0043631//RNA polyadenylation
ncbi_10915	TCERG1	412.972	491.448	491.76	687.143	692.325	643.867	465.393	674.445	0.53525	0.00233737	0.0150445	transcription elongation regulator 1, transcript variant 2	GO:0000122//negative regulation of transcription by RNA polymerase II;GO:0006366//transcription by RNA polymerase II;GO:1903508//positive regulation of nucleic acid-templated transcription
ncbi_10916	MAGED2	371.153	497.776	470.315	393.69	478.565	376.939	446.415	416.398	-0.100422	0.578331	0.666671	MAGE family member D2, transcript variant 1	GO:0002576//platelet degranulation;GO:0007565//female pregnancy;GO:0070294//renal sodium ion absorption
ncbi_10919	EHMT2	159.2	161.719	162.054	149.534	201.271	147.785	160.991	166.197	0.0459112	0.781733	0.837257	euchromatic histone lysine methyltransferase 2, transcript variant 1	GO:0000122//negative regulation of transcription by RNA polymerase II;GO:0006275//regulation of DNA replication;GO:0006306//DNA methylation;GO:0009267//cellular response to starvation;GO:0016571//histone methylation;GO:0018027//peptidyl-lysine dimethylation;GO:0034968//histone lysine methylation;GO:0051567//histone H3-K9 methylation;GO:0070317//negative regulation of G0 to G1 transition;GO:007073…
ncbi_10920	COPS8	169.163	179.37	241.01	215.332	238.797	198.027	196.514	217.385	0.145619	0.456778	0.556601	COP9 signalosome subunit 8, transcript variant 1	GO:0000338//protein deneddylation;GO:0000715//nucleotide-excision repair, DNA damage recognition;GO:0006283//transcription-coupled nucleotide-excision repair;GO:0006468//protein phosphorylation;GO:0007250//activation of NF-kappaB-inducing kinase activity;GO:0008285//negative regulation of cell proliferation;GO:0010387//COP9 signalosome assembly;GO:0043687//post-translational protein modification
ncbi_10921	RNPS1	495.406	295.042	348.435	406.038	268.578	252.056	379.628	308.891	-0.297488	0.411758	0.513304	RNA binding protein with serine rich domain 1, transcript variant 3	GO:0000184//nuclear-transcribed mRNA catabolic process, nonsense-mediated decay;GO:0000381//regulation of alternative mRNA splicing, via spliceosome;GO:0000398//mRNA splicing, via spliceosome;GO:0006351//transcription, DNA-templated;GO:0006405//RNA export from nucleus;GO:0006406//mRNA export from nucleus;GO:0008380//RNA splicing;GO:0031124//mRNA 3'-end processing;GO:0043065//positive regulation o…
ncbi_10922	FASTK	14.7284	13.1212	16.3357	6.07495	9.00515	7.54005	14.7284	7.54005	-0.965957	0.00460815	0.0218976	Fas activated serine/threonine kinase, transcript variant 5	GO:0006468//protein phosphorylation;GO:0043484//regulation of RNA splicing;GO:0097190//apoptotic signaling pathway
ncbi_10923	SUB1	1278.59	1707.34	1766.41	3185.26	2580.1	3108.63	1584.11	2958	0.900946	0.00493634	0.0229798	SUB1 regulator of transcription	GO:0006357//regulation of transcription by RNA polymerase II;GO:0060261//positive regulation of transcription initiation from RNA polymerase II promoter;GO:0060395//SMAD protein signal transduction
ncbi_10924	SMPDL3A	191.823	164.823	183.933	51.7991	66.5003	43.9314	180.193	54.0769	-1.73646	0.000264516	0.00533497	sphingomyelin phosphodiesterase acid like 3A, transcript variant 2	GO:0006685//sphingomyelin catabolic process;GO:0009143//nucleoside triphosphate catabolic process
ncbi_10927	SPIN1	44.8904	61.1207	46.9687	92.076	88.1297	78.443	50.9933	86.2162	0.757653	0.00565808	0.025051	spindlin 1	GO:0006325//chromatin organization;GO:0007275//multicellular organism development;GO:0007276//gamete generation;GO:0009303//rRNA transcription;GO:0016055//Wnt signaling pathway;GO:0030177//positive regulation of Wnt signaling pathway;GO:0045893//positive regulation of transcription, DNA-templated;GO:0051321//meiotic cell cycle
ncbi_10928	RALBP1	44.6621	39.1115	45.9936	31.7866	41.9667	35.9276	43.2557	36.5603	-0.242614	0.138884	0.224564	ralA binding protein 1	GO:0006897//endocytosis;GO:0006935//chemotaxis;GO:0007165//signal transduction;GO:0007264//small GTPase mediated signal transduction;GO:0043087//regulation of GTPase activity;GO:0043547//positive regulation of GTPase activity;GO:0051056//regulation of small GTPase mediated signal transduction;GO:0055085//transmembrane transport;GO:0099131//ATP hydrolysis coupled ion transmembrane transport;GO:190…
ncbi_10933	MORF4L1	113.231	107.349	95.3077	104.051	102.379	106.072	105.296	104.167	-0.0155483	0.844129	0.885025	mortality factor 4 like 1, transcript variant 3	GO:0000724//double-strand break repair via homologous recombination;GO:0006342//chromatin silencing;GO:0016573//histone acetylation;GO:0016575//histone deacetylation;GO:0040008//regulation of growth;GO:0043967//histone H4 acetylation;GO:0043968//histone H2A acetylation
ncbi_10935	PRDX3	12025.8	12657	10957	8421.94	9263.88	9548.09	11879.9	9077.97	-0.388086	0.00954055	0.0341973	peroxiredoxin 3, transcript variant 3	GO:0001893//maternal placenta development;GO:0006915//apoptotic process;GO:0006979//response to oxidative stress;GO:0007005//mitochondrion organization;GO:0008284//positive regulation of cell proliferation;GO:0018171//peptidyl-cysteine oxidation;GO:0030099//myeloid cell differentiation;GO:0032496//response to lipopolysaccharide;GO:0033673//negative regulation of kinase activity;GO:0034599//cellul…
ncbi_10938	EHD1	1034.28	1273.74	1160.08	490.673	466.269	592.91	1156.03	516.617	-1.16201	0.0012844	0.0110941	EH domain containing 1, transcript variant 1	GO:0006886//intracellular protein transport;GO:0006897//endocytosis;GO:0007596//blood coagulation;GO:0010886//positive regulation of cholesterol storage;GO:0031175//neuron projection development;GO:0032456//endocytic recycling;GO:0034383//low-density lipoprotein particle clearance;GO:0042632//cholesterol homeostasis;GO:0051260//protein homooligomerization;GO:0060271//cilium assembly;GO:0061512//p…
ncbi_10939	AFG3L2	577.23	512.203	495.875	617.967	655.75	613.173	528.436	628.963	0.251246	0.0236495	0.0622491	AFG3 like matrix AAA peptidase subunit 2	GO:0006508//proteolysis;GO:0006851//mitochondrial calcium ion transmembrane transport;GO:0007409//axonogenesis;GO:0007528//neuromuscular junction development;GO:0008053//mitochondrial fusion;GO:0016485//protein processing;GO:0016540//protein autoprocessing;GO:0021675//nerve development;GO:0034982//mitochondrial protein processing;GO:0036444//calcium import into the mitochondrion;GO:0040014//regul…
ncbi_10940	POP1	160.867	146.522	163.823	116.863	109.701	124.462	157.071	117.009	-0.424799	0.00422836	0.0206947	POP1 homolog, ribonuclease P/MRP subunit, transcript variant 1	GO:0001682//tRNA 5'-leader removal;GO:0008033//tRNA processing;GO:0016078//tRNA catabolic process;GO:0090502//RNA phosphodiester bond hydrolysis, endonucleolytic
ncbi_10944	C11orf58	23.6018	71.1792	61.3487	62.2896	75.2515	147.36	52.0432	94.967	0.867715	0.227958	0.327164	chromosome 11 open reading frame 58	GO:0008150//biological_process
ncbi_10945	KDELR1	142.845	86.9705	129.204	121.952	104.614	108.694	119.673	111.754	-0.0987758	0.676285	0.749691	KDEL endoplasmic reticulum protein retention receptor 1	GO:0002369//T cell cytokine production;GO:0006621//protein retention in ER lumen;GO:0006888//ER to Golgi vesicle-mediated transport;GO:0006890//retrograde vesicle-mediated transport, Golgi to ER;GO:0015031//protein transport;GO:0030217//T cell differentiation;GO:0070231//T cell apoptotic process
ncbi_10946	SF3A3	552.024	488.277	478.088	528.319	556.249	452.632	506.13	512.4	0.0177635	0.878965	0.911522	splicing factor 3a subunit 3, transcript variant 2	GO:0000375//RNA splicing, via transesterification reactions;GO:0000389//mRNA 3'-splice site recognition;GO:0000398//mRNA splicing, via spliceosome;GO:0006397//mRNA processing;GO:1903241//U2-type prespliceosome assembly
ncbi_10947	AP3M2	16.584	20.4778	16.8907	39.2938	37.4701	33.6131	17.9842	36.7924	1.03268	0.000843503	0.00901727	adaptor related protein complex 3 subunit mu 2, transcript variant 1	GO:0006886//intracellular protein transport;GO:0008089//anterograde axonal transport;GO:0016192//vesicle-mediated transport;GO:0048490//anterograde synaptic vesicle transport
ncbi_10948	STARD3	40.3624	32.3245	33.1145	28.4383	36.8327	29.0356	35.2671	31.4355	-0.165928	0.361464	0.464715	StAR related lipid transfer domain containing 3, transcript variant 2	GO:0006629//lipid metabolic process;GO:0006700//C21-steroid hormone biosynthetic process;GO:0006701//progesterone biosynthetic process;GO:0006839//mitochondrial transport;GO:0008202//steroid metabolic process;GO:0008203//cholesterol metabolic process;GO:0030301//cholesterol transport;GO:0099044//vesicle tethering to endoplasmic reticulum
ncbi_10949	HNRNPA0	1259.18	1213.5	1156.51	2201.67	2116.21	2111.36	1209.73	2143.08	0.824999	2.36762e-05	0.00215069	heterogeneous nuclear ribonucleoprotein A0	GO:0000398//mRNA splicing, via spliceosome;GO:0006397//mRNA processing;GO:0006954//inflammatory response;GO:0016070//RNA metabolic process;GO:0032496//response to lipopolysaccharide;GO:0070935//3'-UTR-mediated mRNA stabilization
ncbi_10951	CBX1	270.848	297.94	318.011	393.978	416.611	382.044	295.6	397.544	0.427471	0.00390222	0.0197383	chromobox 1, transcript variant 2	GO:0006974//cellular response to DNA damage stimulus;GO:0045892//negative regulation of transcription, DNA-templated
ncbi_10953	TOMM34	495.37	539.461	514.646	627.418	630.728	633.234	516.492	630.46	0.287658	0.000898596	0.00932002	translocase of outer mitochondrial membrane 34	GO:0006626//protein targeting to mitochondrion
ncbi_10954	PDIA5	1693	1820.51	1635.41	1407.73	1305.08	1337.3	1716.31	1350.04	-0.346307	0.00423899	0.0207214	protein disulfide isomerase family A member 5, transcript variant 1	GO:0006457//protein folding;GO:0036498//IRE1-mediated unfolded protein response;GO:0045454//cell redox homeostasis;GO:0055114//oxidation-reduction process
ncbi_10955	SERINC3	152.107	114.306	111.85	59.9735	68.8406	50.9403	126.088	59.9181	-1.07336	0.0091661	0.0335128	serine incorporator 3, transcript variant 1	GO:0006564//L-serine biosynthetic process;GO:0006658//phosphatidylserine metabolic process;GO:0006665//sphingolipid metabolic process;GO:0009597//detection of virus;GO:0045087//innate immune response;GO:0051607//defense response to virus;GO:1902237//positive regulation of endoplasmic reticulum stress-induced intrinsic apoptotic signaling pathway
ncbi_10956	OS9	195.673	195.36	192.638	142.527	171.488	148.21	194.557	154.075	-0.336559	0.0104769	0.0361013	OS9 endoplasmic reticulum lectin, transcript variant 2	GO:0006511//ubiquitin-dependent protein catabolic process;GO:0006605//protein targeting;GO:0006621//protein retention in ER lumen;GO:0016567//protein ubiquitination;GO:0030433//ubiquitin-dependent ERAD pathway;GO:0030970//retrograde protein transport, ER to cytosol;GO:0034976//response to endoplasmic reticulum stress;GO:0055085//transmembrane transport;GO:1904153//negative regulation of retrograd…
ncbi_10959	TMED2	1845.43	1259.37	1587.12	1895.6	1837.76	1473.31	1563.97	1735.56	0.150184	0.469545	0.567408	transmembrane p24 trafficking protein 2, transcript variant 2	GO:0001843//neural tube closure;GO:0001893//maternal placenta development;GO:0001947//heart looping;GO:0006886//intracellular protein transport;GO:0006888//ER to Golgi vesicle-mediated transport;GO:0006890//retrograde vesicle-mediated transport, Golgi to ER;GO:0007030//Golgi organization;GO:0010628//positive regulation of gene expression;GO:0032525//somite rostral/caudal axis specification;GO:003…
ncbi_10960	LMAN2	4996.64	4131.62	4338.62	2590.74	2989.8	3160.6	4488.96	2913.71	-0.623523	0.00712777	0.0288243	lectin, mannose binding 2	GO:0006888//ER to Golgi vesicle-mediated transport;GO:0006890//retrograde vesicle-mediated transport, Golgi to ER;GO:0007029//endoplasmic reticulum organization;GO:0007030//Golgi organization;GO:0015031//protein transport;GO:0050766//positive regulation of phagocytosis
ncbi_10961	ERP29	10768.4	8860.82	8661.39	5776.75	5915.82	5881.52	9430.21	5858.03	-0.686874	0.00605097	0.0259786	endoplasmic reticulum protein 29, transcript variant 2	GO:0000187//activation of MAPK activity;GO:0001934//positive regulation of protein phosphorylation;GO:0006457//protein folding;GO:0006886//intracellular protein transport;GO:0009306//protein secretion;GO:0010628//positive regulation of gene expression;GO:0010629//negative regulation of gene expression;GO:0043335//protein unfolding;GO:0050709//negative regulation of protein secretion;GO:1902235//r…
ncbi_10962	MLLT11	23.567	33.3596	29.0513	48.9412	67.2255	34.9895	28.6593	50.3854	0.814004	0.0898781	0.162597	MLLT11 transcription factor 7 cofactor	GO:0043065//positive regulation of apoptotic process;GO:0045893//positive regulation of transcription, DNA-templated;GO:0051901//positive regulation of mitochondrial depolarization;GO:0090200//positive regulation of release of cytochrome c from mitochondria;GO:0097191//extrinsic apoptotic signaling pathway;GO:0097193//intrinsic apoptotic signaling pathway
ncbi_10963	STIP1	2402.42	3005.63	2843.79	3654.29	4067.09	3800.01	2750.61	3840.46	0.481528	0.00737683	0.0294595	stress induced phosphoprotein 1, transcript variant 1	GO:0098761//cellular response to interleukin-7
ncbi_10964	IFI44L	624.591	697.394	733.854	185.693	154.77	143.907	685.28	161.457	-2.08555	0.000109342	0.00363279	interferon induced protein 44 like, transcript variant 2	GO:0006955//immune response;GO:0051607//defense response to virus
ncbi_10965	ACOT2	26.8097	16.3965	11.661	16.3616	32.8339	25.9702	18.2891	25.0552	0.454129	0.359653	0.462534	acyl-CoA thioesterase 2, transcript variant 3	GO:0000038//very long-chain fatty acid metabolic process;GO:0001676//long-chain fatty acid metabolic process;GO:0006625//protein targeting to peroxisome;GO:0006631//fatty acid metabolic process;GO:0006637//acyl-CoA metabolic process
ncbi_10969	EBNA1BP2	284.279	304.432	289.027	336.703	293.39	339.804	292.579	323.299	0.144039	0.130258	0.21412	EBNA1 binding protein 2, transcript variant 1	GO:0006364//rRNA processing;GO:0042273//ribosomal large subunit biogenesis
ncbi_10970	CKAP4	14510.2	14373.2	13583.3	8276.76	9761.63	9538.21	14155.6	9192.2	-0.622886	0.000806749	0.0088312	cytoskeleton associated protein 4	GO:0043312//neutrophil degranulation;GO:0043687//post-translational protein modification;GO:0044267//cellular protein metabolic process
ncbi_109703458	HTD2	26.5889	14.4966	19.7828	17.5598	10.1153	30.3293	20.2895	19.3348	-0.0695307	0.896077	0.924859	hydroxyacyl-thioester dehydratase type 2, transcript variant 1	GO:0006631//fatty acid metabolic process;GO:0046949//fatty-acyl-CoA biosynthetic process
ncbi_10971	YWHAQ	2315.35	2787.91	3061.37	3293.2	3413.99	4304.05	2721.54	3670.42	0.431517	0.0698703	0.134	tyrosine 3-monooxygenase/tryptophan 5-monooxygenase activation protein theta	GO:0006605//protein targeting;GO:0007264//small GTPase mediated signal transduction;GO:0021762//substantia nigra development;GO:0034766//negative regulation of ion transmembrane transport;GO:0045892//negative regulation of transcription, DNA-templated;GO:0061024//membrane organization;GO:1900740//positive regulation of protein insertion into mitochondrial membrane involved in apoptotic signaling …
ncbi_10972	TMED10	4803.08	4820.28	4303.75	4664.97	5520.63	4115.16	4642.37	4766.92	0.0381965	0.792358	0.845132	transmembrane p24 trafficking protein 10	GO:0001822//kidney development;GO:0006886//intracellular protein transport;GO:0006888//ER to Golgi vesicle-mediated transport;GO:0006890//retrograde vesicle-mediated transport, Golgi to ER;GO:0007030//Golgi organization;GO:0035459//cargo loading into vesicle;GO:0035964//COPI-coated vesicle budding;GO:0043279//response to alkaloid;GO:0045055//regulated exocytosis;GO:0048199//vesicle targeting, to,…
ncbi_10973	ASCC3	1637.51	2203.51	2024.95	1631.63	1604.58	1617.67	1955.33	1617.96	-0.273232	0.113853	0.194044	activating signal cointegrator 1 complex subunit 3, transcript variant 3	GO:0006307//DNA dealkylation involved in DNA repair;GO:0008283//cell proliferation;GO:0032508//DNA duplex unwinding
ncbi_10974	ADIRF	239.339	531.795	431.976	521	755.886	688.305	401.037	655.064	0.7079	0.0833031	0.15383	adipogenesis regulatory factor	GO:0030154//cell differentiation;GO:0045600//positive regulation of fat cell differentiation;GO:0045944//positive regulation of transcription by RNA polymerase II;GO:0071478//cellular response to radiation;GO:0072719//cellular response to cisplatin;GO:2001023//regulation of response to drug
ncbi_10975	UQCR11	1048.49	1149.99	983.349	1175.84	739.351	902.559	1060.61	939.251	-0.175313	0.423422	0.524495	ubiquinol-cytochrome c reductase, complex III subunit XI	GO:0006091//generation of precursor metabolites and energy;GO:0006122//mitochondrial electron transport, ubiquinol to cytochrome c
ncbi_10978	CLP1	43.6967	71.7512	43.3936	61.4509	55.17	34.851	52.9472	50.4906	-0.0685382	0.852187	0.891256	cleavage factor polyribonucleotide kinase subunit 1, transcript variant 2	GO:0000398//mRNA splicing, via spliceosome;GO:0006369//termination of RNA polymerase II transcription;GO:0006378//mRNA polyadenylation;GO:0006388//tRNA splicing, via endonucleolytic cleavage and ligation;GO:0016310//phosphorylation;GO:0021695//cerebellar cortex development;GO:0030423//targeting of mRNA for destruction involved in RNA interference;GO:0031124//mRNA 3'-end processing;GO:0035087//siR…
ncbi_10979	FERMT2	392.854	476.496	454.986	564.279	585.665	566.715	441.445	572.219	0.374334	0.00730606	0.0292791	FERM domain containing kindlin 2, transcript variant 2	GO:0007160//cell-matrix adhesion;GO:0007179//transforming growth factor beta receptor signaling pathway;GO:0007229//integrin-mediated signaling pathway;GO:0008360//regulation of cell shape;GO:0016055//Wnt signaling pathway;GO:0033622//integrin activation;GO:0034329//cell junction assembly;GO:0034446//substrate adhesion-dependent cell spreading;GO:0048041//focal adhesion assembly;GO:0072657//prote…
ncbi_10980	COPS6	268.556	348.563	330.252	336.061	375.366	326.022	315.79	345.816	0.131039	0.351565	0.454689	COP9 signalosome subunit 6	GO:0000338//protein deneddylation;GO:0000715//nucleotide-excision repair, DNA damage recognition;GO:0006283//transcription-coupled nucleotide-excision repair;GO:0016032//viral process;GO:0043687//post-translational protein modification
ncbi_10981	RAB32	806.866	791.831	771.168	290.676	304.776	320.534	789.955	305.329	-1.37141	3.56266e-06	0.0009202	RAB32, member RAS oncogene family	GO:0006886//intracellular protein transport;GO:0007005//mitochondrion organization;GO:0016192//vesicle-mediated transport;GO:0019882//antigen processing and presentation;GO:0032482//Rab protein signal transduction;GO:0035646//endosome to melanosome transport;GO:0072657//protein localization to membrane;GO:0090382//phagosome maturation;GO:1903232//melanosome assembly
ncbi_10982	MAPRE2	54.9542	69.6041	69.9709	68.2159	61.3462	71.5149	64.8431	67.0257	0.0477615	0.724982	0.791834	microtubule associated protein RP/EB family member 2, transcript variant 2	GO:0031110//regulation of microtubule polymerization or depolymerization;GO:0032014//positive regulation of ARF protein signal transduction;GO:0035372//protein localization to microtubule;GO:0043547//positive regulation of GTPase activity;GO:0051225//spindle assembly;GO:0051301//cell division;GO:0051549//positive regulation of keratinocyte migration;GO:1903393//positive regulation of adherens jun…
ncbi_10985	GCN1	306.398	448.066	426.115	443.632	439.917	446.628	393.527	443.392	0.172123	0.321033	0.424527	GCN1 activator of EIF2AK4	GO:0006412//translation;GO:0006417//regulation of translation;GO:0033674//positive regulation of kinase activity;GO:0034198//cellular response to amino acid starvation;GO:0036003//positive regulation of transcription from RNA polymerase II promoter in response to stress;GO:0045859//regulation of protein kinase activity;GO:1990253//cellular response to leucine starvation
ncbi_10987	COPS5	210.036	275.662	257.925	284.245	294.82	218.834	247.875	265.966	0.101634	0.58853	0.675801	COP9 signalosome subunit 5	GO:0000338//protein deneddylation;GO:0000715//nucleotide-excision repair, DNA damage recognition;GO:0006283//transcription-coupled nucleotide-excision repair;GO:0006366//transcription by RNA polymerase II;GO:0006412//translation;GO:0006413//translational initiation;GO:0016579//protein deubiquitination;GO:0043066//negative regulation of apoptotic process;GO:0043687//post-translational protein modi…
ncbi_10988	METAP2	251.816	315.57	319.266	176.605	173.924	198.319	295.55	182.95	-0.691959	0.00833842	0.0314961	methionyl aminopeptidase 2, transcript variant 2	GO:0016485//protein processing;GO:0018206//peptidyl-methionine modification;GO:0022400//regulation of rhodopsin mediated signaling pathway;GO:0031365//N-terminal protein amino acid modification;GO:0070084//protein initiator methionine removal
ncbi_10989	IMMT	1319.55	1117.33	1093.74	1295.78	1333.62	1480.81	1176.88	1370.07	0.219285	0.101584	0.178373	inner membrane mitochondrial protein, transcript variant 2	GO:0042407//cristae formation;GO:0051560//mitochondrial calcium ion homeostasis
ncbi_10992	SF3B2	1367.33	1230.69	1289.14	1425.48	1439.96	1282.01	1295.72	1382.48	0.0935084	0.24726	0.347685	splicing factor 3b subunit 2	GO:0000398//mRNA splicing, via spliceosome;GO:0006397//mRNA processing;GO:0008380//RNA splicing;GO:0016032//viral process
ncbi_10994	ILVBL	294.113	256.282	249.395	239.592	244.811	267.717	266.597	250.706	-0.0886594	0.386571	0.488651	ilvB acetolactate synthase like	GO:0008150//biological_process
ncbi_10999	SLC27A4	290.533	277.267	276.483	257.829	277.357	232.671	281.428	255.952	-0.13689	0.136768	0.22195	solute carrier family 27 member 4	GO:0001579//medium-chain fatty acid transport;GO:0001676//long-chain fatty acid metabolic process;GO:0007584//response to nutrient;GO:0015909//long-chain fatty acid transport;GO:0042760//very long-chain fatty acid catabolic process;GO:0043588//skin development;GO:0044539//long-chain fatty acid import
ncbi_11000	SLC27A3	161.371	115.193	127.605	144.743	116.897	135.136	134.723	132.258	-0.0266399	0.885259	0.916745	solute carrier family 27 member 3, transcript variant 2	GO:0001676//long-chain fatty acid metabolic process;GO:0015909//long-chain fatty acid transport
ncbi_11004	KIF2C	92.0743	76.8824	87.349	97.2043	89.1877	94.3269	85.4352	93.573	0.131261	0.183349	0.276953	kinesin family member 2C, transcript variant 2	GO:0006890//retrograde vesicle-mediated transport, Golgi to ER;GO:0007018//microtubule-based movement;GO:0007019//microtubule depolymerization;GO:0007080//mitotic metaphase plate congression;GO:0019886//antigen processing and presentation of exogenous peptide antigen via MHC class II;GO:0030951//establishment or maintenance of microtubule cytoskeleton polarity;GO:0051301//cell division;GO:0051310…
ncbi_11010	GLIPR1	135.253	135.901	104.995	87.8331	130.409	109.121	125.383	109.121	-0.200413	0.366096	0.469614	GLI pathogenesis related 1	GO:0019216//regulation of lipid metabolic process;GO:0043312//neutrophil degranulation
ncbi_11011	TLK2	38.1552	45.8611	60.4976	56.1569	52.4048	56.8297	48.1713	55.1305	0.194677	0.357314	0.460414	tousled like kinase 2, transcript variant C	GO:0001672//regulation of chromatin assembly or disassembly;GO:0006325//chromatin organization;GO:0006468//protein phosphorylation;GO:0006974//cellular response to DNA damage stimulus;GO:0007049//cell cycle;GO:0007059//chromosome segregation;GO:0010507//negative regulation of autophagy;GO:0018105//peptidyl-serine phosphorylation;GO:0032435//negative regulation of proteasomal ubiquitin-dependent p…
ncbi_11014	KDELR2	88.6321	65.9428	70.5327	51.1772	59.6732	73.4012	75.0359	61.4172	-0.288937	0.224234	0.323154	KDEL endoplasmic reticulum protein retention receptor 2, transcript variant 2	GO:0006621//protein retention in ER lumen;GO:0006888//ER to Golgi vesicle-mediated transport;GO:0006890//retrograde vesicle-mediated transport, Golgi to ER;GO:0015031//protein transport
ncbi_11015	KDELR3	502.855	452.249	453.444	335.607	334.736	308.4	469.516	326.248	-0.525208	0.00162819	0.0122874	KDEL endoplasmic reticulum protein retention receptor 3, transcript variant 1	GO:0006621//protein retention in ER lumen;GO:0006888//ER to Golgi vesicle-mediated transport;GO:0006890//retrograde vesicle-mediated transport, Golgi to ER;GO:0015031//protein transport;GO:0036498//IRE1-mediated unfolded protein response
ncbi_11017	SNRNP27	18.8385	24.6876	26.4992	26.6451	39.9862	27.1004	23.3418	31.2439	0.420662	0.185385	0.279544	small nuclear ribonucleoprotein U4/U6.U5 subunit 27, transcript variant 1	GO:0000398//mRNA splicing, via spliceosome;GO:0008150//biological_process
ncbi_11018	TMED1	744.318	550.048	622.047	518.547	634.23	654.117	638.804	602.298	-0.0848951	0.632954	0.713724	transmembrane p24 trafficking protein 1, transcript variant 1	GO:0006886//intracellular protein transport;GO:0006888//ER to Golgi vesicle-mediated transport;GO:0007030//Golgi organization;GO:0007165//signal transduction;GO:0007267//cell-cell signaling
ncbi_11020	IFT27	100.804	139.122	145.69	229.639	260.172	248.943	128.539	246.251	0.937925	0.00208602	0.0140714	intraflagellar transport 27, transcript variant 1	GO:0001822//kidney development;GO:0006886//intracellular protein transport;GO:0007224//smoothened signaling pathway;GO:0007283//spermatogenesis;GO:0032482//Rab protein signal transduction;GO:0035735//intraciliary transport involved in cilium assembly;GO:0042073//intraciliary transport;GO:0060122//inner ear receptor cell stereocilium organization;GO:0090102//cochlea development
ncbi_11021	RAB35	401.105	352.086	369.15	254.171	257.302	259.019	374.114	256.831	-0.542661	0.00124854	0.0109138	RAB35, member RAS oncogene family, transcript variant 2	GO:0000281//mitotic cytokinesis;GO:0006886//intracellular protein transport;GO:0008104//protein localization;GO:0016197//endosomal transport;GO:0019882//antigen processing and presentation;GO:0031175//neuron projection development;GO:0032456//endocytic recycling;GO:0032482//Rab protein signal transduction;GO:0036010//protein localization to endosome;GO:0048227//plasma membrane to endosome transpo…
ncbi_11022	TDRKH	55.5472	66.2274	55.646	43.3727	41.8622	43.3699	59.1402	42.8683	-0.464228	0.0104477	0.0360893	tudor and KH domain containing, transcript variant 2	GO:0007140//male meiotic nuclear division;GO:0007283//spermatogenesis;GO:0009566//fertilization;GO:0030154//cell differentiation;GO:0031047//gene silencing by RNA;GO:0034587//piRNA metabolic process;GO:0043046//DNA methylation involved in gamete generation
ncbi_11030	RBPMS	81.3558	140.14	137.476	58.4236	74.1523	66.7744	119.657	66.4501	-0.848562	0.0540248	0.110832	RNA binding protein, mRNA processing factor, transcript variant 1	GO:0006396//RNA processing;GO:0006979//response to oxidative stress;GO:0010862//positive regulation of pathway-restricted SMAD protein phosphorylation;GO:0060391//positive regulation of SMAD protein signal transduction;GO:1903508//positive regulation of nucleic acid-templated transcription
ncbi_11031	RAB31	113.536	111.323	110.767	452.887	481.343	474.089	111.875	469.44	2.06905	1.98065e-06	0.000804256	RAB31, member RAS oncogene family	GO:0006886//intracellular protein transport;GO:0031623//receptor internalization;GO:0032482//Rab protein signal transduction;GO:0032869//cellular response to insulin stimulus;GO:0043001//Golgi to plasma membrane protein transport;GO:0043312//neutrophil degranulation;GO:0045055//regulated exocytosis;GO:0060100//positive regulation of phagocytosis, engulfment;GO:0090382//phagosome maturation
ncbi_11034	DSTN	1078.67	1088.2	1112.44	1338.95	1986.79	1466.15	1093.1	1597.3	0.547202	0.063921	0.125599	destrin, actin depolymerizing factor, transcript variant 2	GO:0008154//actin polymerization or depolymerization;GO:0030042//actin filament depolymerization;GO:0030043//actin filament fragmentation;GO:0030836//positive regulation of actin filament depolymerization;GO:0051014//actin filament severing
ncbi_11037	STON1	11.8324	20.2979	17.3274	15.6174	24.422	19.9434	16.4859	19.9943	0.278352	0.379094	0.481351	stonin 1, transcript variant 1	GO:0006897//endocytosis;GO:0030100//regulation of endocytosis
ncbi_286749	STON1-GTF2A1L	11.8324	20.2979	17.3274	15.6174	24.422	19.9434	16.4859	19.9943	0.278352	0.379094	0.481351	STON1-GTF2A1L readthrough, transcript variant 2	GO:0006367//transcription initiation from RNA polymerase II promoter
ncbi_110384692	LOC110384692	642.317	134.645	104.123	67.9231	75.1005	48.9435	293.695	63.989	-2.19842	0.258891	0.359886	complement C4A (Rodgers blood group)-like	GO:0019746//hopanoid biosynthetic process
ncbi_1104	RCC1	726.097	814.202	758.403	1204.44	1079.26	1175.74	766.234	1153.15	0.58972	0.00107382	0.0101512	regulator of chromosome condensation 1, transcript variant 1	GO:0000082//G1/S transition of mitotic cell cycle;GO:0007052//mitotic spindle organization;GO:0007059//chromosome segregation;GO:0007088//regulation of mitotic nuclear division;GO:0016032//viral process;GO:0051225//spindle assembly;GO:0051290//protein heterotetramerization;GO:0051301//cell division
ncbi_11041	B4GAT1	236.443	158.889	173.526	100.232	105.273	91.7246	189.619	99.0765	-0.936491	0.0198703	0.0551995	beta-1,4-glucuronyltransferase 1	GO:0006493//protein O-linked glycosylation;GO:0018146//keratan sulfate biosynthetic process;GO:0030311//poly-N-acetyllactosamine biosynthetic process;GO:0035269//protein O-linked mannosylation
ncbi_11047	ADRM1	491.343	467.278	456.629	505.087	427.963	467.14	471.75	466.73	-0.0154348	0.847764	0.888139	ADRM1 26S proteasome ubiquitin receptor, transcript variant 3	GO:0006368//transcription elongation from RNA polymerase II promoter;GO:0006511//ubiquitin-dependent protein catabolic process;GO:0010950//positive regulation of endopeptidase activity;GO:0016579//protein deubiquitination;GO:0043248//proteasome assembly
ncbi_1105	CHD1	124.191	108.155	116.166	136.813	116.304	110.958	116.171	121.358	0.0630215	0.600657	0.686379	chromodomain helicase DNA binding protein 1, transcript variant 2	GO:0006338//chromatin remodeling;GO:0006357//regulation of transcription by RNA polymerase II;GO:0016569//covalent chromatin modification;GO:0032508//DNA duplex unwinding;GO:0043923//positive regulation by host of viral transcription
ncbi_11051	NUDT21	1207.17	1220.84	1141	1391.11	1190.86	1147.62	1189.67	1243.2	0.0634944	0.534978	0.626802	nudix hydrolase 21	GO:0000398//mRNA splicing, via spliceosome;GO:0006369//termination of RNA polymerase II transcription;GO:0006378//mRNA polyadenylation;GO:0006397//mRNA processing;GO:0010608//posttranscriptional regulation of gene expression;GO:0030154//cell differentiation;GO:0031124//mRNA 3'-end processing;GO:0031439//positive regulation of mRNA cleavage;GO:0051262//protein tetramerization;GO:0051290//protein h…
ncbi_11052	CPSF6	273.273	247.617	251.177	381.245	383.184	339.785	257.356	368.071	0.516222	0.00243702	0.0153165	cleavage and polyadenylation specific factor 6, transcript variant 2	GO:0006397//mRNA processing;GO:0046833//positive regulation of RNA export from nucleus;GO:0051262//protein tetramerization;GO:0051290//protein heterotetramerization;GO:0098789//pre-mRNA cleavage required for polyadenylation;GO:0110104//mRNA alternative polyadenylation;GO:1990120//messenger ribonucleoprotein complex assembly
ncbi_11054	OGFR	211.839	256.516	273.639	238.558	218.905	242.296	247.331	233.253	-0.0845492	0.516305	0.610463	opioid growth factor receptor	GO:0001558//regulation of cell growth;GO:0038003//opioid receptor signaling pathway
ncbi_11056	DDX52	98.5818	81.2339	91.7046	90.8948	81.9241	65.0169	90.5068	79.2786	-0.191095	0.285251	0.387908	DExD-box helicase 52, transcript variant 2	GO:0006364//rRNA processing
ncbi_11057	ABHD2	60.8602	45.4947	45.597	42.9357	26.8691	28.2448	50.6506	32.6832	-0.63203	0.0682234	0.131708	abhydrolase domain containing 2, acylglycerol lipase, transcript variant 1	GO:0007340//acrosome reaction;GO:0009611//response to wounding;GO:0030336//negative regulation of cell migration;GO:0032570//response to progesterone;GO:0043401//steroid hormone mediated signaling pathway;GO:0044255//cellular lipid metabolic process;GO:0046464//acylglycerol catabolic process;GO:0048240//sperm capacitation;GO:0051792//medium-chain fatty acid biosynthetic process;GO:0051793//medium…
ncbi_110599588	ASDURF	93.1792	115.213	108.263	85.6252	112.621	96.8232	105.552	98.3564	-0.10186	0.518647	0.612112	ASNSD1 upstream open reading frame, transcript variant 1	-
ncbi_1106	CHD2	129.44	124.952	118.163	141.959	121.998	107.12	124.185	123.692	-0.00573501	0.965195	0.975797	chromodomain helicase DNA binding protein 2, transcript variant 2	GO:0006325//chromatin organization;GO:0006357//regulation of transcription by RNA polymerase II;GO:0006974//cellular response to DNA damage stimulus;GO:0007517//muscle organ development;GO:0032508//DNA duplex unwinding;GO:0060218//hematopoietic stem cell differentiation
ncbi_11060	WWP2	43.2563	44.9132	45.1102	0	0	18.3398	44.4266	6.11325	-2.86141	0.00336417	0.0181271	WW domain containing E3 ubiquitin protein ligase 2, transcript variant 4	GO:0000122//negative regulation of transcription by RNA polymerase II;GO:0000209//protein polyubiquitination;GO:0006464//cellular protein modification process;GO:0006511//ubiquitin-dependent protein catabolic process;GO:0006858//extracellular transport;GO:0010629//negative regulation of gene expression;GO:0016567//protein ubiquitination;GO:0032410//negative regulation of transporter activity;GO:0…
ncbi_11066	SNRNP35	44.8806	59.0468	43.8152	62.9704	57.4067	34.588	49.2475	51.655	0.0688579	0.821148	0.866948	small nuclear ribonucleoprotein U11/U12 subunit 35, transcript variant 2	GO:0000398//mRNA splicing, via spliceosome;GO:0008380//RNA splicing
ncbi_11068	CYB561D2	125.215	121.576	98.4232	67.7562	32.8597	52.9469	115.071	51.1876	-1.16866	0.00826771	0.0314061	cytochrome b561 family member D2, transcript variant 2	GO:0055114//oxidation-reduction process
ncbi_1107	CHD3	53.1526	54.9745	52.5533	43.0414	47.7816	39.7107	53.5601	43.5112	-0.299771	0.0148792	0.045403	chromodomain helicase DNA binding protein 3, transcript variant 3	GO:0006333//chromatin assembly or disassembly;GO:0006355//regulation of transcription, DNA-templated;GO:0006357//regulation of transcription by RNA polymerase II;GO:0007051//spindle organization;GO:0007098//centrosome cycle;GO:0032508//DNA duplex unwinding;GO:0043044//ATP-dependent chromatin remodeling;GO:1901796//regulation of signal transduction by p53 class mediator
ncbi_11070	TMEM115	67.3801	104.891	94.6066	75.1354	132.057	65.1202	88.9593	90.7709	0.0290835	0.942642	0.961985	transmembrane protein 115	GO:0006486//protein glycosylation;GO:0006888//ER to Golgi vesicle-mediated transport;GO:0006890//retrograde vesicle-mediated transport, Golgi to ER;GO:0008285//negative regulation of cell proliferation;GO:0015031//protein transport
ncbi_11072	DUSP14	3.72373	0	0	12.5211	13.7871	15.053	1.24124	13.7871	3.47346	0.000956984	0.00947836	dual specificity phosphatase 14	GO:0000188//inactivation of MAPK activity;GO:0035335//peptidyl-tyrosine dephosphorylation
ncbi_11078	TRIOBP	574.336	656.86	643.008	341.898	363.576	365.448	624.734	356.974	-0.807423	0.000548654	0.00742432	TRIO and F-actin binding protein, transcript variant 6	GO:0007049//cell cycle;GO:0007605//sensory perception of sound;GO:0030047//actin modification;GO:0051016//barbed-end actin filament capping;GO:0051301//cell division;GO:0060088//auditory receptor cell stereocilium organization;GO:1900026//positive regulation of substrate adhesion-dependent cell spreading
ncbi_11079	RER1	1321.76	1095.01	1120.14	826.323	746.577	877.842	1178.97	816.914	-0.529272	0.0112122	0.0376104	retention in endoplasmic reticulum sorting receptor 1	GO:0006621//protein retention in ER lumen;GO:0006890//retrograde vesicle-mediated transport, Golgi to ER;GO:0071340//skeletal muscle acetylcholine-gated channel clustering;GO:1903078//positive regulation of protein localization to plasma membrane
ncbi_1108	CHD4	682.921	586.558	583.388	787.387	777	684.791	617.623	749.726	0.279637	0.0458191	0.0983134	chromodomain helicase DNA binding protein 4, transcript variant 1	GO:0000122//negative regulation of transcription by RNA polymerase II;GO:0006357//regulation of transcription by RNA polymerase II;GO:0032508//DNA duplex unwinding;GO:0043044//ATP-dependent chromatin remodeling;GO:0072553//terminal button organization;GO:1901796//regulation of signal transduction by p53 class mediator
ncbi_11080	DNAJB4	252.016	284.754	272.191	127.562	111.866	102.814	269.653	114.081	-1.24105	0.000201964	0.00459412	DnaJ heat shock protein family (Hsp40) member B4, transcript variant 2	GO:0000122//negative regulation of transcription by RNA polymerase II;GO:0006986//response to unfolded protein;GO:0009408//response to heat;GO:0032781//positive regulation of ATPase activity;GO:0051085//chaperone cofactor-dependent protein refolding
ncbi_11081	KERA	170.03	139.786	171.294	45.667	42.9788	40.0489	160.37	42.8982	-1.90241	0.000353462	0.00610711	keratocan	GO:0007601//visual perception;GO:0018146//keratan sulfate biosynthetic process;GO:0042340//keratan sulfate catabolic process;GO:0050896//response to stimulus;GO:0061303//cornea development in camera-type eye
ncbi_11083	DIDO1	102.63	94.3474	91.7648	111.748	112.865	102.332	96.2474	108.982	0.179266	0.0529221	0.109303	death inducer-obliterator 1, transcript variant 5	GO:0006351//transcription, DNA-templated;GO:0097190//apoptotic signaling pathway
ncbi_11091	WDR5	159.749	183.238	173.338	237.998	211.231	183.662	172.108	210.964	0.29368	0.0855136	0.156899	WD repeat domain 5, transcript variant 3	GO:0001501//skeletal system development;GO:0031175//neuron projection development;GO:0035948//positive regulation of gluconeogenesis by positive regulation of transcription from RNA polymerase II promoter;GO:0043687//post-translational protein modification;GO:0043966//histone H3 acetylation;GO:0043981//histone H4-K5 acetylation;GO:0043982//histone H4-K8 acetylation;GO:0043984//histone H4-K16 acet…
ncbi_11097	NUP42	58.0167	49.8309	50.5912	52.6122	71.559	51.3854	52.8129	58.5189	0.148012	0.462665	0.561892	nucleoporin 42, transcript variant 1	GO:0006110//regulation of glycolytic process;GO:0006406//mRNA export from nucleus;GO:0006409//tRNA export from nucleus;GO:0006611//protein export from nucleus;GO:0016032//viral process;GO:0016925//protein sumoylation;GO:0019083//viral transcription;GO:0060964//regulation of gene silencing by miRNA;GO:0075733//intracellular transport of virus;GO:1900034//regulation of cellular response to heat
ncbi_11098	PRSS23	68.7225	49.4215	57.5008	48.1298	38.8103	45.1368	58.5483	44.0256	-0.411282	0.0802939	0.14986	serine protease 23, transcript variant 3	GO:0006508//proteolysis;GO:0043687//post-translational protein modification;GO:0044267//cellular protein metabolic process
ncbi_11100	HNRNPUL1	257.151	296.855	303.754	449.431	452.714	446.509	285.92	449.551	0.652873	0.000363995	0.00612014	heterogeneous nuclear ribonucleoprotein U like 1, transcript variant 5	GO:0000398//mRNA splicing, via spliceosome;GO:0006396//RNA processing;GO:0009615//response to virus
ncbi_11101	ATE1	64.0417	81.7542	88.4105	129.529	125.093	127.423	78.0688	127.348	0.70596	0.00261994	0.0160259	arginyltransferase 1, transcript variant 1	GO:0010498//proteasomal protein catabolic process;GO:0016598//protein arginylation
ncbi_11102	RPP14	83.1484	112.8	93.8056	92.3993	76.3398	72.4419	96.5849	80.3937	-0.264715	0.201587	0.297916	ribonuclease P/MRP subunit p14, transcript variant 1	GO:0001682//tRNA 5'-leader removal;GO:0090502//RNA phosphodiester bond hydrolysis, endonucleolytic
ncbi_11103	KRR1	325.052	281.15	267.51	299.161	284.764	229.481	291.238	271.135	-0.103185	0.504275	0.59987	KRR1 small subunit processome component homolog	GO:0006364//rRNA processing
ncbi_111089941	MMP24-AS1-EDEM2	58.5046	49.7419	49.8588	33.0664	35.2278	31.069	52.7018	33.1211	-0.670103	0.00337049	0.0181368	MMP24-AS1-EDEM2 readthrough	GO:0006986//response to unfolded protein;GO:0036509//trimming of terminal mannose on B branch;GO:0036510//trimming of terminal mannose on C branch;GO:0036511//trimming of first mannose on A branch;GO:0036512//trimming of second mannose on A branch;GO:0097466//ubiquitin-dependent glycoprotein ERAD pathway;GO:1904154//positive regulation of retrograde protein transport, ER to cytosol;GO:1904382//ma…
ncbi_55741	EDEM2	58.5046	49.7419	49.8588	33.0664	35.2278	31.069	52.7018	33.1211	-0.670103	0.00337049	0.0181368	ER degradation enhancing alpha-mannosidase like protein 2, transcript variant 2	GO:0006986//response to unfolded protein;GO:0036509//trimming of terminal mannose on B branch;GO:0036510//trimming of terminal mannose on C branch;GO:0036511//trimming of first mannose on A branch;GO:0036512//trimming of second mannose on A branch;GO:0097466//ubiquitin-dependent glycoprotein ERAD pathway;GO:1904154//positive regulation of retrograde protein transport, ER to cytosol;GO:1904382//ma…
ncbi_11112	HIBADH	1874.02	1342.41	1424.02	1524.34	1607.5	1706.59	1546.82	1612.81	0.0602713	0.722995	0.789987	3-hydroxyisobutyrate dehydrogenase	GO:0006574//valine catabolic process;GO:0009083//branched-chain amino acid catabolic process;GO:0055114//oxidation-reduction process
ncbi_11113	CIT	740.068	820.988	774.829	418.864	540.529	396.644	778.628	452.012	-0.784574	0.0029418	0.0169219	citron rho-interacting serine/threonine kinase, transcript variant 1	GO:0000086//G2/M transition of mitotic cell cycle;GO:0000278//mitotic cell cycle;GO:0000281//mitotic cytokinesis;GO:0001889//liver development;GO:0007030//Golgi organization;GO:0008064//regulation of actin polymerization or depolymerization;GO:0018107//peptidyl-threonine phosphorylation;GO:0030866//cortical actin cytoskeleton organization;GO:0031032//actomyosin structure organization;GO:0032467//…
ncbi_11116	CEP43	61.921	79.9799	74.539	51.6712	58.487	58.4377	72.1466	56.1986	-0.360398	0.0515921	0.107466	centrosomal protein 43, transcript variant 3	GO:0000086//G2/M transition of mitotic cell cycle;GO:0006469//negative regulation of protein kinase activity;GO:0008284//positive regulation of cell proliferation;GO:0010389//regulation of G2/M transition of mitotic cell cycle;GO:0030307//positive regulation of cell growth;GO:0030335//positive regulation of cell migration;GO:0034453//microtubule anchoring;GO:0061099//negative regulation of protei…
ncbi_11117	EMILIN1	1151.67	876.563	929.551	8417.15	10893.7	9588.61	985.928	9633.14	3.28845	0.000275828	0.00543911	elastin microfibril interfacer 1	GO:0003180//aortic valve morphogenesis;GO:0007155//cell adhesion;GO:0007160//cell-matrix adhesion;GO:0010628//positive regulation of gene expression;GO:0010629//negative regulation of gene expression;GO:0010811//positive regulation of cell-substrate adhesion;GO:0016477//cell migration;GO:0016525//negative regulation of angiogenesis;GO:0030512//negative regulation of transforming growth factor bet…
ncbi_11118	BTN3A2	116.754	76.5303	56.7268	15.6336	9.81271	40.8161	83.337	22.0875	-1.91573	0.0379	0.0860972	butyrophilin subfamily 3 member A2, transcript variant 2	GO:0002456//T cell mediated immunity;GO:0050776//regulation of immune response;GO:0050852//T cell receptor signaling pathway;GO:0072643//interferon-gamma secretion
ncbi_11119	BTN3A1	26.3103	29.4214	21.5676	16.4339	15.3936	11.7582	25.7664	14.5286	-0.8266	0.0139027	0.0433993	butyrophilin subfamily 3 member A1, transcript variant 3	GO:0002250//adaptive immune response;GO:0050663//cytokine secretion;GO:0050776//regulation of immune response;GO:0050798//activated T cell proliferation;GO:0050852//T cell receptor signaling pathway;GO:0072643//interferon-gamma secretion
ncbi_11120	BTN2A1	158.457	117.554	119.105	54.2423	64.3921	74.6259	131.705	64.4201	-1.03173	0.0100131	0.0352883	butyrophilin subfamily 2 member A1, transcript variant 3	GO:0006629//lipid metabolic process;GO:0050776//regulation of immune response;GO:0050852//T cell receptor signaling pathway
ncbi_11124	FAF1	160.636	218.09	230.101	188.846	250.567	178.375	202.943	205.929	0.0210759	0.928099	0.950901	Fas associated factor 1	GO:0006915//apoptotic process;GO:0007253//cytoplasmic sequestering of NF-kappaB;GO:0008219//cell death;GO:0010942//positive regulation of cell death;GO:0030155//regulation of cell adhesion;GO:0031334//positive regulation of protein complex assembly;GO:0042176//regulation of protein catabolic process;GO:0043065//positive regulation of apoptotic process;GO:0043161//proteasome-mediated ubiquitin-dep…
ncbi_11127	KIF3A	45.9341	50.6364	51.8508	60.2912	49.8096	62.9501	49.4737	57.6836	0.221499	0.135357	0.220106	kinesin family member 3A, transcript variant 1	GO:0006890//retrograde vesicle-mediated transport, Golgi to ER;GO:0006996//organelle organization;GO:0007018//microtubule-based movement;GO:0007411//axon guidance;GO:0008089//anterograde axonal transport;GO:0010457//centriole-centriole cohesion;GO:0015031//protein transport;GO:0019886//antigen processing and presentation of exogenous peptide antigen via MHC class II;GO:0034454//microtubule anchor…
ncbi_11128	POLR3A	65.8252	63.3077	58.5625	72.4763	75.542	64.8487	62.5651	70.9557	0.181559	0.0933918	0.16744	RNA polymerase III subunit A	GO:0006351//transcription, DNA-templated;GO:0006383//transcription by RNA polymerase III;GO:0032481//positive regulation of type I interferon production;GO:0032728//positive regulation of interferon-beta production;GO:0045087//innate immune response;GO:0051607//defense response to virus
ncbi_11133	KPTN	12.0994	34.4898	29.9694	28.4139	32.3263	20.9364	25.5195	27.2255	0.093359	0.833574	0.876484	kaptin, actin binding protein, transcript variant 2	GO:0007015//actin filament organization;GO:0034198//cellular response to amino acid starvation;GO:0042149//cellular response to glucose starvation;GO:0061462//protein localization to lysosome;GO:1904262//negative regulation of TORC1 signaling
ncbi_11135	CDC42EP1	177.717	214.401	180.204	136.121	150.219	147.931	190.774	144.757	-0.398234	0.0218179	0.0590589	CDC42 effector protein 1	GO:0007266//Rho protein signal transduction;GO:0008360//regulation of cell shape;GO:0030838//positive regulation of actin filament polymerization;GO:0031274//positive regulation of pseudopodium assembly;GO:0098609//cell-cell adhesion
ncbi_11137	PWP1	355.029	305.964	340.901	195.194	212.145	220.611	333.965	209.316	-0.674012	0.00160239	0.0121794	PWP1 homolog, endonuclein, transcript variant 2	GO:0006351//transcription, DNA-templated;GO:0033140//negative regulation of peptidyl-serine phosphorylation of STAT protein;GO:0034773//histone H4-K20 trimethylation;GO:0042254//ribosome biogenesis;GO:1901838//positive regulation of transcription of nucleolar large rRNA by RNA polymerase I;GO:2000738//positive regulation of stem cell differentiation
ncbi_11140	CDC37	888.988	1079.48	1118.83	899.04	1048.26	941.745	1029.1	963.014	-0.0957511	0.473958	0.571378	cell division cycle 37, HSP90 cochaperone	GO:0000079//regulation of cyclin-dependent protein serine/threonine kinase activity;GO:0006457//protein folding;GO:0006605//protein targeting;GO:0010608//posttranscriptional regulation of gene expression;GO:0038128//ERBB2 signaling pathway;GO:0050821//protein stabilization;GO:0060334//regulation of interferon-gamma-mediated signaling pathway;GO:0060338//regulation of type I interferon-mediated si…
ncbi_11142	PKIG	196.524	173.095	149.666	71.383	109.963	137.313	173.095	106.22	-0.704512	0.0461654	0.0988887	cAMP-dependent protein kinase inhibitor gamma, transcript variant 4	GO:0000122//negative regulation of transcription by RNA polymerase II;GO:0007165//signal transduction;GO:0042308//negative regulation of protein import into nucleus;GO:2000480//negative regulation of cAMP-dependent protein kinase activity
ncbi_11143	KAT7	47.8638	38.8335	36.2198	36.7064	40.1655	33.5868	40.9724	36.8196	-0.154179	0.358509	0.461286	lysine acetyltransferase 7, transcript variant 2	GO:0006260//DNA replication;GO:0006355//regulation of transcription, DNA-templated;GO:0018393//internal peptidyl-lysine acetylation;GO:0031098//stress-activated protein kinase signaling cascade;GO:0043966//histone H3 acetylation;GO:0043981//histone H4-K5 acetylation;GO:0043982//histone H4-K8 acetylation;GO:0043983//histone H4-K12 acetylation;GO:0043984//histone H4-K16 acetylation;GO:0045892//nega…
ncbi_11144	DMC1	2.70735	3.96232	1.45238	1.0444	0	0	2.70735	0.348133	-2.95917	0.0426056	0.0935664	DNA meiotic recombinase 1, transcript variant 2	GO:0000730//DNA recombinase assembly;GO:0001541//ovarian follicle development;GO:0001556//oocyte maturation;GO:0006312//mitotic recombination;GO:0007129//synapsis;GO:0007131//reciprocal meiotic recombination;GO:0007141//male meiosis I;GO:0007283//spermatogenesis;GO:0007286//spermatid development;GO:0007292//female gamete generation;GO:0042148//strand invasion;GO:0051321//meiotic cell cycle
ncbi_11146	GLMN	36.1548	58.4224	53.2796	50.2091	49.3341	40.5051	49.2856	46.6828	-0.0782762	0.743125	0.807026	glomulin, FKBP associated protein, transcript variant 2	GO:0001570//vasculogenesis;GO:0001843//neural tube closure;GO:0031397//negative regulation of protein ubiquitination;GO:0032434//regulation of proteasomal ubiquitin-dependent protein catabolic process;GO:0040029//regulation of gene expression, epigenetic;GO:0042130//negative regulation of T cell proliferation;GO:0042327//positive regulation of phosphorylation;GO:0042692//muscle cell differentiati…
ncbi_11151	CORO1A	39.9537	41.1589	26.196	78.0288	70.6715	53.6967	35.7695	67.4657	0.915423	0.0215536	0.0586009	coronin 1A, transcript variant 1	GO:0001771//immunological synapse formation;GO:0001845//phagolysosome assembly;GO:0006816//calcium ion transport;GO:0006909//phagocytosis;GO:0007015//actin filament organization;GO:0008360//regulation of cell shape;GO:0016477//cell migration;GO:0030036//actin cytoskeleton organization;GO:0030335//positive regulation of cell migration;GO:0030595//leukocyte chemotaxis;GO:0031339//negative regulatio…
ncbi_11152	WDR45	66.762	77.2248	81.9967	68.9272	52.6162	49.0837	75.3278	56.8757	-0.40537	0.0718662	0.137302	WD repeat domain 45, transcript variant 2	GO:0000045//autophagosome assembly;GO:0000422//autophagy of mitochondrion;GO:0006497//protein lipidation;GO:0006914//autophagy;GO:0009267//cellular response to starvation;GO:0034497//protein localization to phagophore assembly site
ncbi_11153	FICD	43.8591	41.0275	38.5806	42.0811	51.1212	50.2048	41.1557	47.8023	0.215988	0.110504	0.189872	FIC domain protein adenylyltransferase	GO:0006986//response to unfolded protein;GO:0018117//protein adenylylation;GO:0034260//negative regulation of GTPase activity;GO:0034976//response to endoplasmic reticulum stress;GO:0044602//protein deadenylylation;GO:1903894//regulation of IRE1-mediated unfolded protein response
ncbi_11157	LSM6	481.945	546.805	447.73	601.63	693.464	510.903	492.16	601.999	0.290634	0.142015	0.228496	LSM6 homolog, U6 small nuclear RNA and mRNA degradation associated	GO:0000398//mRNA splicing, via spliceosome;GO:0008033//tRNA processing;GO:0008380//RNA splicing;GO:0030490//maturation of SSU-rRNA;GO:0043928//exonucleolytic nuclear-transcribed mRNA catabolic process involved in deadenylation-dependent decay
ncbi_11158	RABL2B	18.426	21.7903	29.1546	34.331	39.1593	22.8961	23.1237	32.1288	0.474498	0.193603	0.289158	RAB, member of RAS oncogene family like 2B, transcript variant 1	GO:0006886//intracellular protein transport;GO:0032482//Rab protein signal transduction;GO:0042073//intraciliary transport;GO:0060271//cilium assembly
ncbi_11159	RABL2A	18.426	21.7903	29.1546	34.331	39.1593	22.8961	23.1237	32.1288	0.474498	0.193603	0.289158	RAB, member of RAS oncogene family like 2A, transcript variant 3	GO:0006886//intracellular protein transport;GO:0032482//Rab protein signal transduction
ncbi_1116	CHI3L1	45.5022	51.7844	48.9805	221.841	223.36	186.385	48.7557	210.529	2.11037	0.000187862	0.00453287	chitinase 3 like 1	GO:0005975//carbohydrate metabolic process;GO:0006915//apoptotic process;GO:0006954//inflammatory response;GO:0007250//activation of NF-kappaB-inducing kinase activity;GO:0009612//response to mechanical stimulus;GO:0010800//positive regulation of peptidyl-threonine phosphorylation;GO:0030324//lung development;GO:0034612//response to tumor necrosis factor;GO:0043312//neutrophil degranulation;GO:00…
ncbi_11160	ERLIN2	1381.57	1184.36	1160.35	837.468	778.938	765.094	1242.09	793.833	-0.645866	0.00365776	0.0190676	ER lipid raft associated 2, transcript variant 2	GO:0008203//cholesterol metabolic process;GO:0030433//ubiquitin-dependent ERAD pathway;GO:0032933//SREBP signaling pathway;GO:0045541//negative regulation of cholesterol biosynthetic process;GO:0045717//negative regulation of fatty acid biosynthetic process;GO:0055085//transmembrane transport
ncbi_11161	ERG28	304.32	288.201	263.514	88.7005	89.1045	90.8021	285.345	89.5357	-1.67217	7.9434e-05	0.00327071	ergosterol biosynthesis 28 homolog	GO:0006696//ergosterol biosynthetic process;GO:0008150//biological_process
ncbi_11163	NUDT4	32.4156	47.3801	36.5694	72.0108	84.6436	101.106	38.7884	85.9202	1.14737	0.007789	0.0304524	nudix hydrolase 4, transcript variant 3	GO:0019722//calcium-mediated signaling;GO:0019935//cyclic-nucleotide-mediated signaling;GO:0035556//intracellular signal transduction;GO:0043647//inositol phosphate metabolic process;GO:0071543//diphosphoinositol polyphosphate metabolic process;GO:1901907//diadenosine pentaphosphate catabolic process;GO:1901909//diadenosine hexaphosphate catabolic process;GO:1901911//adenosine 5'-(hexahydrogen pe…
ncbi_440672	NUDT4B	32.4156	47.3801	36.5694	72.0108	84.6436	101.106	38.7884	85.9202	1.14737	0.007789	0.0304524	nudix hydrolase 4B	-
ncbi_11164	NUDT5	259.149	355.526	341.318	449.715	495.777	482.817	318.664	476.103	0.579236	0.00885479	0.0327031	nudix hydrolase 5, transcript variant 2	GO:0006338//chromatin remodeling;GO:0006753//nucleoside phosphate metabolic process;GO:0009117//nucleotide metabolic process;GO:0009191//ribonucleoside diphosphate catabolic process;GO:0019303//D-ribose catabolic process;GO:0019693//ribose phosphate metabolic process;GO:0034656//nucleobase-containing small molecule catabolic process;GO:1990966//ATP generation from poly-ADP-D-ribose
ncbi_11165	NUDT3	84.442	75.9274	79.3822	181.151	196.003	196.96	79.9172	191.371	1.2598	3.98834e-05	0.00264679	nudix hydrolase 3	GO:0007267//cell-cell signaling;GO:0015961//diadenosine polyphosphate catabolic process;GO:0043647//inositol phosphate metabolic process;GO:0071543//diphosphoinositol polyphosphate metabolic process;GO:0071544//diphosphoinositol polyphosphate catabolic process;GO:1901907//diadenosine pentaphosphate catabolic process;GO:1901909//diadenosine hexaphosphate catabolic process;GO:1901911//adenosine 5'-…
ncbi_11167	FSTL1	885.094	711.51	683.703	251.053	317.776	294.004	760.102	287.611	-1.40207	0.00201097	0.013857	follistatin like 1	GO:0030509//BMP signaling pathway;GO:0042594//response to starvation;GO:0043687//post-translational protein modification;GO:0044267//cellular protein metabolic process
ncbi_11168	PSIP1	315.764	436.128	363.267	483.665	428.032	417.883	371.72	443.193	0.253722	0.152649	0.241435	PC4 and SFRS1 interacting protein 1, transcript variant 3	GO:0000395//mRNA 5'-splice site recognition;GO:0006979//response to oxidative stress;GO:0009408//response to heat;GO:0051169//nuclear transport;GO:0075713//establishment of integrated proviral latency
ncbi_11169	WDHD1	35.1891	53.4256	38.7848	31.9649	38.1135	31.9121	42.4665	33.9968	-0.320924	0.227354	0.326592	WD repeat and HMG-box DNA binding protein 1, transcript variant 2	GO:0000278//mitotic cell cycle;GO:0006261//DNA-dependent DNA replication;GO:0006281//DNA repair;GO:0006357//regulation of transcription by RNA polymerase II;GO:0006974//cellular response to DNA damage stimulus
ncbi_1117	CHI3L2	41.5106	35.0817	34.1447	0	0	0	36.9123	0.01	-11.8499	9.04391e-05	0.00332177	chitinase 3 like 2, transcript variant 2	GO:0005975//carbohydrate metabolic process;GO:0006032//chitin catabolic process
ncbi_11171	STRAP	415.536	534.287	479.447	497.542	577.587	501.478	476.423	525.536	0.141544	0.317925	0.421388	serine/threonine kinase receptor associated protein	GO:0000122//negative regulation of transcription by RNA polymerase II;GO:0000387//spliceosomal snRNP assembly;GO:0010633//negative regulation of epithelial cell migration;GO:0010719//negative regulation of epithelial to mesenchymal transition;GO:0030277//maintenance of gastrointestinal epithelium;GO:0030512//negative regulation of transforming growth factor beta receptor signaling pathway;GO:0050…
ncbi_11176	BAZ2A	22.8041	21.8053	20.0008	14.7076	14.4712	14.5894	21.5367	14.5894	-0.561879	0.00107943	0.0101683	bromodomain adjacent to zinc finger domain 2A, transcript variant 2	GO:0000183//chromatin silencing at rDNA;GO:0001188//RNA polymerase I preinitiation complex assembly;GO:0006306//DNA methylation;GO:0006338//chromatin remodeling;GO:0006351//transcription, DNA-templated;GO:0006355//regulation of transcription, DNA-templated;GO:0016575//histone deacetylation
ncbi_11177	BAZ1A	56.7883	52.818	56.6172	51.6074	49.4477	49.8197	55.4078	50.2916	-0.139773	0.0246521	0.0641051	bromodomain adjacent to zinc finger domain 1A, transcript variant 1	GO:0006261//DNA-dependent DNA replication;GO:0006338//chromatin remodeling;GO:0006357//regulation of transcription by RNA polymerase II;GO:0016573//histone acetylation
ncbi_11178	LZTS1	109.551	144.542	256.086	141.876	144.413	113.859	170.06	133.383	-0.350469	0.463139	0.562131	leucine zipper tumor suppressor 1, transcript variant 2	GO:0006351//transcription, DNA-templated;GO:0006355//regulation of transcription, DNA-templated;GO:0016242//negative regulation of macroautophagy;GO:0044772//mitotic cell cycle phase transition;GO:0048167//regulation of synaptic plasticity;GO:0048814//regulation of dendrite morphogenesis
ncbi_11180	WDR6	65.0427	68.8888	59.0641	43.8196	47.1441	36.2659	64.3319	42.4099	-0.601134	0.00701726	0.0285348	WD repeat domain 6, transcript variant 2	GO:0007050//cell cycle arrest;GO:0008285//negative regulation of cell proliferation;GO:0010507//negative regulation of autophagy
ncbi_11182	SLC2A6	355.888	359.152	309.893	75.5709	86.6418	69.9968	341.644	77.4032	-2.14203	9.18888e-05	0.0033292	solute carrier family 2 member 6, transcript variant 2	GO:0008645//hexose transmembrane transport;GO:1902600//proton transmembrane transport;GO:1904659//glucose transmembrane transport
ncbi_11183	MAP4K5	38.8451	53.1158	51.9696	81.4026	67.7675	74.5386	47.9768	74.5696	0.636249	0.0116486	0.0384938	mitogen-activated protein kinase kinase kinase kinase 5, transcript variant 1	GO:0000185//activation of MAPKKK activity;GO:0006468//protein phosphorylation;GO:0007257//activation of JUN kinase activity;GO:0023014//signal transduction by protein phosphorylation;GO:0031098//stress-activated protein kinase signaling cascade;GO:0032147//activation of protein kinase activity;GO:0035556//intracellular signal transduction
ncbi_11186	RASSF1	107.946	56.018	97.1122	171.799	159.574	138.208	87.0254	156.527	0.846904	0.0202305	0.0559729	Ras association domain family member 1, transcript variant H	GO:0007050//cell cycle arrest;GO:0007265//Ras protein signal transduction;GO:0070507//regulation of microtubule cytoskeleton organization
ncbi_11188	NISCH	108.975	124.604	129.729	124.926	138.897	115.501	121.103	126.441	0.0622385	0.593889	0.680296	nischarin, transcript variant 2	GO:0006006//glucose metabolic process;GO:0006915//apoptotic process;GO:0008217//regulation of blood pressure;GO:0016601//Rac protein signal transduction;GO:0030036//actin cytoskeleton organization;GO:0030336//negative regulation of cell migration;GO:0032228//regulation of synaptic transmission, GABAergic;GO:0048243//norepinephrine secretion
ncbi_1119	CHKA	7.62421	11.4392	15.67	11.0475	26.9881	12.7745	11.5778	16.9367	0.548792	0.389656	0.491877	choline kinase alpha, transcript variant 1	GO:0006580//ethanolamine metabolic process;GO:0006629//lipid metabolic process;GO:0006646//phosphatidylethanolamine biosynthetic process;GO:0006656//phosphatidylcholine biosynthetic process;GO:0006657//CDP-choline pathway;GO:0006869//lipid transport;GO:0009636//response to toxic substance;GO:0016310//phosphorylation;GO:0019695//choline metabolic process;GO:1904681//response to 3-methylcholanthrene
ncbi_11190	CEP250	47.139	40.3556	41.829	51.0739	52.7398	58.3007	43.1079	54.0381	0.326026	0.0219652	0.0593324	centrosomal protein 250, transcript variant 2	GO:0000086//G2/M transition of mitotic cell cycle;GO:0000278//mitotic cell cycle;GO:0008104//protein localization;GO:0010389//regulation of G2/M transition of mitotic cell cycle;GO:0010457//centriole-centriole cohesion;GO:0030997//regulation of centriole-centriole cohesion;GO:0033365//protein localization to organelle;GO:0097711//ciliary basal body-plasma membrane docking;GO:1904781//positive reg…
ncbi_11193	WBP4	39.2265	60.2213	52.4663	54.7607	56.8367	53.2871	50.638	54.9615	0.118201	0.52495	0.618147	WW domain binding protein 4	GO:0000398//mRNA splicing, via spliceosome;GO:0045292//mRNA cis splicing, via spliceosome
ncbi_11194	ABCB8	478.548	504.71	520.439	463.026	440.42	377.595	501.232	427.014	-0.231198	0.0587929	0.118276	ATP binding cassette subfamily B member 8, transcript variant 1	GO:0099131//ATP hydrolysis coupled ion transmembrane transport
ncbi_11196	SEC23IP	218.309	297.944	265.958	367.055	375.381	401.108	260.737	381.181	0.547883	0.00890709	0.0328054	SEC23 interacting protein, transcript variant 1	GO:0006886//intracellular protein transport;GO:0006888//ER to Golgi vesicle-mediated transport;GO:0007030//Golgi organization;GO:0048208//COPII vesicle coating
ncbi_11198	SUPT16H	512.599	639.944	616.642	655.832	611.307	578.998	589.728	615.379	0.0614246	0.599468	0.685413	SPT16 homolog, facilitates chromatin remodeling subunit	GO:0006260//DNA replication;GO:0006281//DNA repair;GO:0006337//nucleosome disassembly;GO:0006366//transcription by RNA polymerase II;GO:0006368//transcription elongation from RNA polymerase II promoter;GO:0032786//positive regulation of DNA-templated transcription, elongation;GO:0032968//positive regulation of transcription elongation from RNA polymerase II promoter;GO:0034724//DNA replication-in…
ncbi_112	ADCY6	112.965	116.968	124.187	95.073	94.0083	81.5611	118.04	90.2141	-0.387854	0.00690985	0.0282233	adenylate cyclase 6, transcript variant 2	GO:0003091//renal water homeostasis;GO:0006171//cAMP biosynthetic process;GO:0007186//G protein-coupled receptor signaling pathway;GO:0007189//adenylate cyclase-activating G protein-coupled receptor signaling pathway;GO:0007190//activation of adenylate cyclase activity;GO:0007193//adenylate cyclase-inhibiting G protein-coupled receptor signaling pathway;GO:0007212//dopamine receptor signaling pat…
ncbi_1120	CHKB	62.0273	81.449	80.5081	99.6526	120.578	109.226	74.6615	109.819	0.55669	0.0158894	0.0474194	choline kinase beta	GO:0006646//phosphatidylethanolamine biosynthetic process;GO:0006656//phosphatidylcholine biosynthetic process;GO:0006657//CDP-choline pathway;GO:0016310//phosphorylation
ncbi_11200	CHEK2	26.9051	27.3223	31.8363	31.7946	35.9016	31.3576	28.6879	33.0179	0.202807	0.113286	0.193284	checkpoint kinase 2, transcript variant 3	GO:0000077//DNA damage checkpoint;GO:0000086//G2/M transition of mitotic cell cycle;GO:0001302//replicative cell aging;GO:0001934//positive regulation of protein phosphorylation;GO:0006302//double-strand break repair;GO:0006355//regulation of transcription, DNA-templated;GO:0006468//protein phosphorylation;GO:0006974//cellular response to DNA damage stimulus;GO:0006975//DNA damage induced protein…
ncbi_1121	CHM	52.7315	45.5033	62.7618	65.3125	49.1085	55.5095	53.6655	56.6435	0.0779146	0.687161	0.759539	CHM Rab escort protein, transcript variant 1	GO:0006612//protein targeting to membrane;GO:0007264//small GTPase mediated signal transduction;GO:0007601//visual perception;GO:0016192//vesicle-mediated transport;GO:0018344//protein geranylgeranylation;GO:0042981//regulation of apoptotic process;GO:0043547//positive regulation of GTPase activity;GO:0043687//post-translational protein modification
ncbi_11212	PLPBP	258.635	258.351	268.924	288.501	273.175	291.52	261.97	284.398	0.118513	0.0280961	0.0701439	pyridoxal phosphate binding protein, transcript variant 1	GO:0008150//biological_process
ncbi_11213	IRAK3	88.9611	110.529	110.428	47.4588	55.6195	51.7405	103.306	51.6063	-1.0013	0.00237992	0.0151616	interleukin 1 receptor associated kinase 3, transcript variant 2	GO:0001960//negative regulation of cytokine-mediated signaling pathway;GO:0002755//MyD88-dependent toll-like receptor signaling pathway;GO:0006468//protein phosphorylation;GO:0009615//response to virus;GO:0010933//positive regulation of macrophage tolerance induction;GO:0010936//negative regulation of macrophage cytokine production;GO:0019221//cytokine-mediated signaling pathway;GO:0032088//negat…
ncbi_11214	AKAP13	104.965	108.783	109.276	169.708	169.783	183.948	107.675	174.48	0.696377	0.000171176	0.00436499	A-kinase anchoring protein 13, transcript variant 4	GO:0006468//protein phosphorylation;GO:0007186//G protein-coupled receptor signaling pathway;GO:0007507//heart development;GO:0035025//positive regulation of Rho protein signal transduction;GO:0043065//positive regulation of apoptotic process;GO:0043123//positive regulation of I-kappaB kinase/NF-kappaB signaling;GO:0043406//positive regulation of MAP kinase activity;GO:0051056//regulation of smal…
ncbi_11215	AKAP11	103.736	133.322	130.05	115.685	110.572	127.1	122.369	117.786	-0.0550787	0.686691	0.759124	A-kinase anchoring protein 11	GO:0008104//protein localization;GO:0035556//intracellular signal transduction
ncbi_11216	AKAP10	40.5038	54.9113	68.7762	44.9273	53.4318	45.5326	54.7304	47.9639	-0.190394	0.475849	0.573382	A-kinase anchoring protein 10, transcript variant 2	GO:0007165//signal transduction;GO:0007596//blood coagulation;GO:0008104//protein localization
ncbi_11218	DDX20	104.064	82.7357	99.1693	93.8528	87.8169	83.1018	95.323	88.2572	-0.111111	0.379674	0.481903	DEAD-box helicase 20	GO:0000122//negative regulation of transcription by RNA polymerase II;GO:0000244//spliceosomal tri-snRNP complex assembly;GO:0000387//spliceosomal snRNP assembly;GO:0006396//RNA processing;GO:0008285//negative regulation of cell proliferation;GO:0043065//positive regulation of apoptotic process;GO:0048477//oogenesis;GO:0050810//regulation of steroid biosynthetic process;GO:0051170//import into nu…
ncbi_11222	MRPL3	176.879	150.845	163.436	140.583	133.669	134.004	163.72	136.086	-0.266718	0.0244073	0.0635901	mitochondrial ribosomal protein L3	GO:0006412//translation;GO:0070125//mitochondrial translational elongation;GO:0070126//mitochondrial translational termination
ncbi_11224	RPL35	449.771	886.778	877.366	1238.35	1344.64	1042.89	737.972	1208.63	0.711734	0.0496161	0.104635	ribosomal protein L35	GO:0000184//nuclear-transcribed mRNA catabolic process, nonsense-mediated decay;GO:0000463//maturation of LSU-rRNA from tricistronic rRNA transcript (SSU-rRNA, 5.8S rRNA, LSU-rRNA);GO:0006412//translation;GO:0006413//translational initiation;GO:0006614//SRP-dependent cotranslational protein targeting to membrane;GO:0019083//viral transcription
ncbi_11226	GALNT6	45.6587	47.3395	43.4236	24.6894	19.4938	19.3791	45.4739	21.1874	-1.10183	0.000311374	0.00573672	polypeptide N-acetylgalactosaminyltransferase 6	GO:0006493//protein O-linked glycosylation;GO:0016266//O-glycan processing
ncbi_112268080	LOC112268080	69.8326	138.991	88.2583	106.996	110.515	102.07	99.0273	106.527	0.105325	0.736918	0.802413	ATP synthase subunit ATP5MJ, mitochondrial-like, transcript variant X1	-
ncbi_11227	GALNT5	223.369	211.951	191.852	98.083	114.15	88.4708	209.057	100.235	-1.06052	0.000786849	0.00873926	polypeptide N-acetylgalactosaminyltransferase 5, transcript variant 2	GO:0006024//glycosaminoglycan biosynthetic process;GO:0016266//O-glycan processing
ncbi_11228	RASSF8	24.9182	23.1618	23.1692	30.7762	33.9317	26.0173	23.7498	30.2417	0.348628	0.0521497	0.108305	Ras association domain family member 8, transcript variant 1	GO:0007165//signal transduction;GO:0034334//adherens junction maintenance
ncbi_11230	PRAF2	1978.89	1576.27	1807.35	2195.98	1576.26	1442.29	1787.5	1738.17	-0.0403724	0.858661	0.896389	PRA1 domain family member 2	GO:0015031//protein transport;GO:0015813//L-glutamate transmembrane transport
ncbi_11231	SEC63	400.204	348.323	331.838	282.577	249.476	292.877	360.122	274.977	-0.389175	0.0251564	0.0649557	SEC63 homolog, protein translocation regulator	GO:0001889//liver development;GO:0006612//protein targeting to membrane;GO:0006614//SRP-dependent cotranslational protein targeting to membrane;GO:0006620//posttranslational protein targeting to endoplasmic reticulum membrane;GO:0006807//nitrogen compound metabolic process;GO:0010259//multicellular organism aging;GO:0031204//posttranslational protein targeting to membrane, translocation
ncbi_11232	POLG2	45.5754	43.963	43.2471	42.48	53.9973	43.8795	44.2618	46.7856	0.0800011	0.531909	0.623845	DNA polymerase gamma 2, accessory subunit	GO:0001701//in utero embryonic development;GO:0006260//DNA replication;GO:0006261//DNA-dependent DNA replication;GO:0006264//mitochondrial DNA replication;GO:0006281//DNA repair;GO:0007005//mitochondrion organization;GO:0022904//respiratory electron transport chain;GO:0032042//mitochondrial DNA metabolic process;GO:0070584//mitochondrion morphogenesis;GO:0071897//DNA biosynthetic process
ncbi_11234	HPS5	59.5263	75.8302	78.2873	49.9625	48.9878	47.7762	71.2146	48.9088	-0.542078	0.0196503	0.0548797	HPS5 biogenesis of lysosomal organelles complex 2 subunit 2, transcript variant 2	GO:0006996//organelle organization;GO:0007596//blood coagulation;GO:0043473//pigmentation
ncbi_11235	PDCD10	253.821	351.999	314.248	326.347	385.097	285.952	306.689	332.465	0.116427	0.559739	0.6502	programmed cell death 10, transcript variant 1	GO:0001525//angiogenesis;GO:0008284//positive regulation of cell proliferation;GO:0010628//positive regulation of gene expression;GO:0010629//negative regulation of gene expression;GO:0030335//positive regulation of cell migration;GO:0032874//positive regulation of stress-activated MAPK cascade;GO:0033138//positive regulation of peptidyl-serine phosphorylation;GO:0035023//regulation of Rho protei…
ncbi_11238	CA5B	65.3679	73.8778	79.4456	380.785	449.859	327.547	72.8971	386.064	2.40491	0.000925403	0.00939633	carbonic anhydrase 5B	GO:0009617//response to bacterium;GO:0015701//bicarbonate transport
ncbi_11243	PMF1	39.3153	29.5192	35.9963	55.5562	49.1509	49.9027	34.9436	51.5366	0.56057	0.00917382	0.0335141	polyamine modulated factor 1, transcript variant 3	GO:0006366//transcription by RNA polymerase II;GO:0007049//cell cycle;GO:0007059//chromosome segregation;GO:0051301//cell division;GO:1903508//positive regulation of nucleic acid-templated transcription
ncbi_11244	ZHX1	334.494	355.507	315.589	261.345	277.292	261.792	335.197	266.81	-0.329196	0.00569308	0.0251431	zinc fingers and homeoboxes 1, transcript variant 1	GO:0000122//negative regulation of transcription by RNA polymerase II;GO:0030154//cell differentiation;GO:0045892//negative regulation of transcription, DNA-templated
ncbi_11245	GPR176	50.0241	42.3263	41.7871	19.7184	28.8792	15.4082	44.7125	21.3353	-1.06744	0.00810123	0.0311439	G protein-coupled receptor 176, transcript variant 2	GO:0007186//G protein-coupled receptor signaling pathway;GO:0007193//adenylate cyclase-inhibiting G protein-coupled receptor signaling pathway;GO:0007268//chemical synaptic transmission;GO:0048512//circadian behavior
ncbi_112464	CAVIN3	1915.68	1718.93	1690.17	779.41	868.614	1067.59	1774.93	905.206	-0.971442	0.00142314	0.0115897	caveolae associated protein 3	GO:0030866//cortical actin cytoskeleton organization;GO:0032922//circadian regulation of gene expression;GO:0051898//negative regulation of protein kinase B signaling;GO:0070374//positive regulation of ERK1 and ERK2 cascade;GO:1901003//negative regulation of fermentation
ncbi_112483	SAT2	27.6747	45.1174	36.396	120.078	162.47	64.4637	36.396	115.671	1.66817	0.0513439	0.107032	spermidine/spermine N1-acetyltransferase family member 2, transcript variant 1	GO:0009447//putrescine catabolic process;GO:0032918//spermidine acetylation;GO:0032919//spermine acetylation;GO:0032920//putrescine acetylation;GO:0046204//nor-spermidine metabolic process
ncbi_112487	DTD2	12.0705	0	0	16.2444	15.5941	27.0864	4.02349	19.6417	2.2874	0.0465048	0.0994031	D-aminoacyl-tRNA deacylase 2	GO:0006399//tRNA metabolic process;GO:0106074//aminoacyl-tRNA metabolism involved in translational fidelity
ncbi_112495	GTF3C6	23.8631	26.1889	24.5834	27.9637	42.6382	25.9908	24.8785	32.1975	0.372052	0.239143	0.339386	general transcription factor IIIC subunit 6	GO:0006383//transcription by RNA polymerase III;GO:0042791//5S class rRNA transcription by RNA polymerase III;GO:0042797//tRNA transcription by RNA polymerase III
ncbi_11252	PACSIN2	226.931	228.362	255.721	208.436	237.919	249.973	237.005	232.109	-0.0301138	0.767769	0.826169	protein kinase C and casein kinase substrate in neurons 2, transcript variant 1	GO:0007010//cytoskeleton organization;GO:0030036//actin cytoskeleton organization;GO:0036010//protein localization to endosome;GO:0045806//negative regulation of endocytosis;GO:0048858//cell projection morphogenesis;GO:0050804//modulation of chemical synaptic transmission;GO:0061024//membrane organization;GO:0070836//caveola assembly;GO:0072584//caveolin-mediated endocytosis;GO:0097320//plasma me…
ncbi_11253	MAN1B1	369.955	328.15	332.61	184.796	202.967	184.528	343.572	190.764	-0.848826	0.000469918	0.00687681	mannosidase alpha class 1B member 1, transcript variant 1	GO:0006486//protein glycosylation;GO:0006491//N-glycan processing;GO:0009311//oligosaccharide metabolic process;GO:0030433//ubiquitin-dependent ERAD pathway;GO:0036508//protein alpha-1,2-demannosylation;GO:0036509//trimming of terminal mannose on B branch;GO:0036510//trimming of terminal mannose on C branch;GO:0036511//trimming of first mannose on A branch;GO:0036512//trimming of second mannose o…
ncbi_112574	SNX18	213.04	269.411	269.126	210.15	216.667	291.693	250.525	239.503	-0.0649113	0.74923	0.811759	sorting nexin 18, transcript variant 1	GO:0000281//mitotic cytokinesis;GO:0006897//endocytosis;GO:0015031//protein transport;GO:0016197//endosomal transport;GO:0036089//cleavage furrow formation;GO:0043547//positive regulation of GTPase activity
ncbi_11258	DCTN3	295.73	474.048	439.682	392.867	510.535	359.349	403.153	420.917	0.0622089	0.815538	0.862389	dynactin subunit 3, transcript variant 3	GO:0000086//G2/M transition of mitotic cell cycle;GO:0000278//mitotic cell cycle;GO:0006888//ER to Golgi vesicle-mediated transport;GO:0007017//microtubule-based process;GO:0010389//regulation of G2/M transition of mitotic cell cycle;GO:0019886//antigen processing and presentation of exogenous peptide antigen via MHC class II;GO:0061640//cytoskeleton-dependent cytokinesis;GO:0097711//ciliary basa…
ncbi_11260	XPOT	186.624	212.914	220.325	281.659	267.031	253.198	206.621	267.296	0.371453	0.00984007	0.0349244	exportin for tRNA	GO:0006409//tRNA export from nucleus;GO:0071528//tRNA re-export from nucleus
ncbi_11261	CHP1	969.16	763.929	760.343	754.801	848.208	959.17	831.144	854.06	0.0392389	0.813271	0.860235	calcineurin like EF-hand protein 1	GO:0001578//microtubule bundle formation;GO:0001933//negative regulation of protein phosphorylation;GO:0006469//negative regulation of protein kinase activity;GO:0006611//protein export from nucleus;GO:0006813//potassium ion transport;GO:0007264//small GTPase mediated signal transduction;GO:0010923//negative regulation of phosphatase activity;GO:0017156//calcium ion regulated exocytosis;GO:002240…
ncbi_11264	PXMP4	36.1098	58.3852	51.8194	26.4933	41.4546	14.3481	48.7714	27.432	-0.830178	0.105866	0.18377	peroxisomal membrane protein 4, transcript variant 1	GO:0008150//biological_process
ncbi_11266	DUSP12	46.5524	46.8588	41.8066	53.0281	65.6543	60.4991	45.0726	59.7272	0.406137	0.021747	0.0589866	dual specificity phosphatase 12	GO:0006464//cellular protein modification process;GO:0006470//protein dephosphorylation;GO:0016311//dephosphorylation;GO:0033133//positive regulation of glucokinase activity;GO:0035335//peptidyl-tyrosine dephosphorylation
ncbi_11267	SNF8	66.2953	78.6783	67.2633	91.9516	79.8708	86.6877	70.7457	86.17	0.284545	0.043551	0.0951727	SNF8 subunit of ESCRT-II, transcript variant 2	GO:0006357//regulation of transcription by RNA polymerase II;GO:0010628//positive regulation of gene expression;GO:0010797//regulation of multivesicular body size involved in endosome transport;GO:0016197//endosomal transport;GO:0016236//macroautophagy;GO:0032456//endocytic recycling;GO:0036258//multivesicular body assembly;GO:0042176//regulation of protein catabolic process;GO:0043328//protein t…
ncbi_11269	DDX19B	83.1891	73.4268	81.2733	70.3278	62.7761	77.9337	79.2964	70.3459	-0.17279	0.166385	0.258226	DEAD-box helicase 19B, transcript variant 3	GO:0006406//mRNA export from nucleus
ncbi_11270	NRM	649.248	573.604	509.708	632.816	579.171	763.563	577.52	658.517	0.189349	0.299494	0.402425	nurim, transcript variant 2	GO:0008150//biological_process
ncbi_112714	TUBA3E	894.167	1333.42	1256.91	1207.47	1449.76	1499.6	1161.5	1385.61	0.254537	0.240593	0.340572	tubulin alpha 3e	GO:0000226//microtubule cytoskeleton organization;GO:0000278//mitotic cell cycle;GO:0007017//microtubule-based process;GO:0008150//biological_process
ncbi_112724	RDH13	96.9132	84.0528	86.9439	95.2227	98.8142	111.778	89.3033	101.938	0.19091	0.117917	0.198729	retinol dehydrogenase 13, transcript variant 1	GO:0009644//response to high light intensity;GO:0010842//retina layer formation;GO:0042462//eye photoreceptor cell development;GO:0042572//retinol metabolic process;GO:0042574//retinal metabolic process;GO:0055114//oxidation-reduction process
ncbi_11273	ATXN2L	285.198	344.371	329.552	396.902	454.49	427.113	319.707	426.168	0.414675	0.011937	0.0391084	ataxin 2 like, transcript variant 7	GO:0010603//regulation of cytoplasmic mRNA processing body assembly;GO:0034063//stress granule assembly
ncbi_11274	USP18	84.0434	87.0421	90.9997	29.3612	17.7383	19.649	87.3617	22.2495	-1.97323	9.40154e-05	0.00336063	ubiquitin specific peptidase 18	GO:0006511//ubiquitin-dependent protein catabolic process;GO:0016579//protein deubiquitination;GO:0031647//regulation of protein stability;GO:0050727//regulation of inflammatory response;GO:0060338//regulation of type I interferon-mediated signaling pathway
ncbi_112755	STX1B	0	0	0	5.55838	12.737	17.7539	0.01	12.0165	10.2308	0.0273909	0.0689501	syntaxin 1B	GO:0001956//positive regulation of neurotransmitter secretion;GO:0006886//intracellular protein transport;GO:0006887//exocytosis;GO:0006904//vesicle docking involved in exocytosis;GO:0006906//vesicle fusion;GO:0010468//regulation of gene expression;GO:0010807//regulation of synaptic vesicle priming;GO:0010977//negative regulation of neuron projection development;GO:0016081//synaptic vesicle docki…
ncbi_11276	SYNRG	39.0271	39.1332	38.4941	29.4366	36.2701	30.6969	38.8848	32.1345	-0.275083	0.0328709	0.077823	synergin gamma, transcript variant 4	GO:0006886//intracellular protein transport;GO:0006897//endocytosis
ncbi_11277	TREX1	329.13	257.551	280.059	75.1708	87.9072	64.5854	288.914	75.8878	-1.9287	0.000657092	0.00790405	three prime repair exonuclease 1, transcript variant 5	GO:0001568//blood vessel development;GO:0001822//kidney development;GO:0002253//activation of immune response;GO:0002281//macrophage activation involved in immune response;GO:0002320//lymphoid progenitor cell differentiation;GO:0002379//immunoglobulin biosynthetic process involved in immune response;GO:0002383//immune response in brain or nervous system;GO:0002437//inflammatory response to antige…
ncbi_112770	GLMP	375.675	143.583	165.451	59.9262	135.843	144.296	228.236	113.355	-1.00968	0.21815	0.31655	glycosylated lysosomal membrane protein, transcript variant 2	GO:0045944//positive regulation of transcription by RNA polymerase II
ncbi_11278	KLF12	0	0	0	20.3548	17.4938	13.0054	0.01	16.9513	10.7272	0.00137191	0.011419	Kruppel like factor 12, transcript variant 1	GO:0000122//negative regulation of transcription by RNA polymerase II;GO:0006357//regulation of transcription by RNA polymerase II;GO:0045944//positive regulation of transcription by RNA polymerase II
ncbi_112812	FDX2	33.2372	55.5068	44.2678	88.6692	100.295	86.6072	44.3373	91.857	1.05087	0.00352177	0.0186871	ferredoxin 2	GO:0006700//C21-steroid hormone biosynthetic process;GO:0016125//sterol metabolic process;GO:0022900//electron transport chain;GO:0044281//small molecule metabolic process
ncbi_11282	MGAT4B	734.08	586.199	588.371	389.192	394.061	412.565	636.216	398.606	-0.674555	0.00861676	0.0321125	alpha-1,3-mannosyl-glycoprotein 4-beta-N-acetylglucosaminyltransferase B, transcript variant 1	GO:0006487//protein N-linked glycosylation;GO:0006491//N-glycan processing
ncbi_11284	PNKP	81.8464	127.992	107.08	175.334	169.122	154.039	105.64	166.165	0.653466	0.0148557	0.045366	polynucleotide kinase 3'-phosphatase	GO:0000718//nucleotide-excision repair, DNA damage removal;GO:0006261//DNA-dependent DNA replication;GO:0006281//DNA repair;GO:0006979//response to oxidative stress;GO:0009314//response to radiation;GO:0010836//negative regulation of protein ADP-ribosylation;GO:0016311//dephosphorylation;GO:0032212//positive regulation of telomere maintenance via telomerase;GO:0042769//DNA damage response, detect…
ncbi_112840	WDR89	47.5466	41.1726	45.2302	50.3866	47.4513	43.0335	44.6498	46.9572	0.0726915	0.46137	0.56083	WD repeat domain 89, transcript variant 1	GO:0007275//multicellular organism development;GO:0008150//biological_process;GO:0010029//regulation of seed germination;GO:0032501//multicellular organismal process;GO:0032502//developmental process;GO:0040008//regulation of growth;GO:0048580//regulation of post-embryonic development;GO:0048856//anatomical structure development;GO:0050789//regulation of biological process;GO:0050793//regulation …
ncbi_112849	L3HYPDH	101.58	105.793	130.856	239.178	240.926	207.424	112.743	229.176	1.02342	0.00120996	0.0107067	trans-L-3-hydroxyproline dehydratase, transcript variant 2	-
ncbi_11285	B4GALT7	146.502	126.987	124.626	114.039	125.107	100.073	132.705	113.073	-0.230964	0.121812	0.203665	beta-1,4-galactosyltransferase 7	GO:0005975//carbohydrate metabolic process;GO:0006024//glycosaminoglycan biosynthetic process;GO:0006029//proteoglycan metabolic process;GO:0006464//cellular protein modification process;GO:0006487//protein N-linked glycosylation;GO:0030203//glycosaminoglycan metabolic process;GO:0048147//negative regulation of fibroblast proliferation;GO:0097435//supramolecular fiber organization
ncbi_112858	TP53RK	90.7316	103.516	110.771	184.479	172.377	160.632	101.673	172.496	0.762628	0.00143297	0.0115897	TP53 regulating kinase	GO:0006468//protein phosphorylation;GO:0008033//tRNA processing;GO:0070525//tRNA threonylcarbamoyladenosine metabolic process;GO:1901796//regulation of signal transduction by p53 class mediator
ncbi_112869	SGF29	52.2407	57.2032	50.4505	52.1275	58.1798	44.6879	53.2981	51.6651	-0.0448958	0.728965	0.795733	SAGA complex associated factor 29	GO:0016573//histone acetylation;GO:0043966//histone H3 acetylation;GO:0051123//RNA polymerase II preinitiation complex assembly;GO:0071169//establishment of protein localization to chromatin
ncbi_112936	VPS26B	236.435	271.868	266.943	338.706	322.034	332.718	258.415	331.152	0.357803	0.00386398	0.0196313	VPS26, retromer complex component B	GO:0006886//intracellular protein transport;GO:0016241//regulation of macroautophagy;GO:0042147//retrograde transport, endosome to Golgi;GO:0071346//cellular response to interferon-gamma
ncbi_112939	NACC1	67.8041	76.4911	73.7847	107.428	104.238	94.8811	72.6933	102.183	0.491255	0.002937	0.0169219	nucleus accumbens associated 1	GO:0008284//positive regulation of cell proliferation;GO:0045892//negative regulation of transcription, DNA-templated;GO:0051260//protein homooligomerization
ncbi_112942	CFAP36	14.5667	19.4688	18.2104	22.0907	24.678	25.0762	17.4153	23.9483	0.459568	0.0199626	0.0553656	cilia and flagella associated protein 36, transcript variant 1	GO:0008150//biological_process
ncbi_112950	MED8	71.0464	68.2112	56.0469	70.3438	60.4639	73.7503	65.1015	68.186	0.0667853	0.638948	0.717922	mediator complex subunit 8, transcript variant 4	GO:0006357//regulation of transcription by RNA polymerase II;GO:0006367//transcription initiation from RNA polymerase II promoter;GO:0016567//protein ubiquitination
ncbi_112970	KTI12	37.3882	45.0971	51.6454	59.1595	61.9236	64.1528	44.7102	61.7453	0.465724	0.0175156	0.0504849	KTI12 chromatin associated homolog	GO:0002098//tRNA wobble uridine modification;GO:0006357//regulation of transcription by RNA polymerase II
ncbi_113	ADCY7	138.917	105.381	115.47	40.6774	48.2682	45.9804	119.923	44.9753	-1.4149	0.00181684	0.0130705	adenylate cyclase 7, transcript variant 1	GO:0002819//regulation of adaptive immune response;GO:0003091//renal water homeostasis;GO:0006171//cAMP biosynthetic process;GO:0007186//G protein-coupled receptor signaling pathway;GO:0007189//adenylate cyclase-activating G protein-coupled receptor signaling pathway;GO:0007190//activation of adenylate cyclase activity;GO:0007193//adenylate cyclase-inhibiting G protein-coupled receptor signaling …
ncbi_1130	LYST	12.4284	17.2373	17.0389	24.4882	23.782	22.0685	15.5682	23.4462	0.590752	0.0103344	0.0358368	lysosomal trafficking regulator, transcript variant 1	GO:0007040//lysosome organization;GO:0015031//protein transport;GO:0030595//leukocyte chemotaxis;GO:0032438//melanosome organization;GO:0032510//endosome to lysosome transport via multivesicular body sorting pathway;GO:0033364//mast cell secretory granule organization;GO:0042267//natural killer cell mediated cytotoxicity;GO:0042742//defense response to bacterium;GO:0042832//defense response to pr…
ncbi_113026	PLCD3	353.18	295.416	302.757	137.308	137.028	152.14	317.118	142.159	-1.15752	0.000746259	0.00849534	phospholipase C delta 3	GO:0001525//angiogenesis;GO:0016042//lipid catabolic process;GO:0032959//inositol trisphosphate biosynthetic process;GO:0035556//intracellular signal transduction;GO:0042127//regulation of cell proliferation;GO:0043647//inositol phosphate metabolic process;GO:0060716//labyrinthine layer blood vessel development
ncbi_11311	VPS45	276.91	268.249	250.92	323.482	298.423	269.388	265.36	297.097	0.162987	0.142162	0.228526	vacuolar protein sorting 45 homolog, transcript variant 2	GO:0006886//intracellular protein transport;GO:0006904//vesicle docking involved in exocytosis;GO:0007596//blood coagulation
ncbi_11313	LYPLA2	103.693	141.921	143.081	284.007	384.348	265.136	129.565	311.164	1.264	0.00978219	0.0348107	lysophospholipase 2	GO:0002084//protein depalmitoylation;GO:0006631//fatty acid metabolic process;GO:0007411//axon guidance
ncbi_113146	AHNAK2	1064.77	1157.22	1106.97	753.959	767.791	924.735	1109.65	815.495	-0.44436	0.00847846	0.0318419	AHNAK nucleoprotein 2, transcript variant 2	GO:0001778//plasma membrane repair;GO:0043484//regulation of RNA splicing
ncbi_11315	PARK7	573.189	662.526	619.153	1302.79	1710.48	1700.34	618.289	1571.21	1.34552	0.00222634	0.0145998	Parkinsonism associated deglycase, transcript variant 2	GO:0001933//negative regulation of protein phosphorylation;GO:0002866//positive regulation of acute inflammatory response to antigenic stimulus;GO:0006281//DNA repair;GO:0006469//negative regulation of protein kinase activity;GO:0006508//proteolysis;GO:0006517//protein deglycosylation;GO:0006914//autophagy;GO:0006954//inflammatory response;GO:0007005//mitochondrion organization;GO:0007265//Ras pr…
ncbi_11316	COPE	577.316	693.681	659.677	619.266	694.774	825.39	643.558	713.143	0.148122	0.372841	0.475437	COPI coat complex subunit epsilon, transcript variant 4	GO:0006888//ER to Golgi vesicle-mediated transport;GO:0006890//retrograde vesicle-mediated transport, Golgi to ER;GO:0006891//intra-Golgi vesicle-mediated transport;GO:0015031//protein transport
ncbi_113174	SAAL1	28.8119	36.2649	33.6009	52.7883	48.7179	45.2334	32.8926	48.9132	0.572462	0.00655098	0.0273624	serum amyloid A like 1	-
ncbi_113178	SCAMP4	524.307	680.7	535.431	267.664	329.06	315.893	580.146	304.206	-0.931369	0.00680924	0.0280173	secretory carrier membrane protein 4, transcript variant 2	GO:0015031//protein transport
ncbi_113189	CHST14	175.316	174.789	152.016	85.3048	103.589	86.3772	167.374	91.7568	-0.867185	0.00146043	0.0117517	carbohydrate sulfotransferase 14	GO:0016051//carbohydrate biosynthetic process;GO:0030208//dermatan sulfate biosynthetic process;GO:0050655//dermatan sulfate proteoglycan metabolic process
ncbi_11319	ECD	14.3196	18.3278	21.0329	16.4735	26.2774	19.5207	17.8934	20.7572	0.214182	0.45823	0.558031	ecdysoneless cell cycle regulator, transcript variant 2	GO:0006110//regulation of glycolytic process;GO:0006366//transcription by RNA polymerase II;GO:0006397//mRNA processing;GO:0008283//cell proliferation;GO:0008380//RNA splicing;GO:0045944//positive regulation of transcription by RNA polymerase II;GO:2000045//regulation of G1/S transition of mitotic cell cycle
ncbi_113201	GOLM2	223.924	207.95	209.6	204.997	209.282	212.932	213.825	209.07	-0.0324434	0.441128	0.541843	golgi membrane protein 2, transcript variant 1	-
ncbi_11321	GPN1	20.8363	23.9119	29.3387	30.3863	27.8003	30.1563	24.6956	29.4476	0.253896	0.143837	0.230571	GPN-loop GTPase 1, transcript variant 2	-
ncbi_113246	C12orf57	30.2975	39.0677	42.2679	36.8924	49.817	40.1422	37.211	42.2839	0.184378	0.39101	0.493275	chromosome 12 open reading frame 57, transcript variant 2	GO:0009791//post-embryonic development;GO:0014819//regulation of skeletal muscle contraction;GO:0021540//corpus callosum morphogenesis;GO:0021678//third ventricle development;GO:0036343//psychomotor behavior;GO:0048593//camera-type eye morphogenesis;GO:0050890//cognition
ncbi_11325	DDX42	317.554	329.793	313.716	361.558	358.75	305.264	320.354	341.857	0.0937267	0.31977	0.423136	DEAD-box helicase 42, transcript variant 1	GO:0000398//mRNA splicing, via spliceosome;GO:0008104//protein localization;GO:0042981//regulation of apoptotic process
ncbi_113251	LARP4	98.735	93.2439	106.598	75.2023	90.3042	71.0029	99.5257	78.8365	-0.336205	0.0421926	0.0929497	La ribonucleoprotein 4, transcript variant 4	GO:0006412//translation;GO:0007010//cytoskeleton organization;GO:0022604//regulation of cell morphogenesis;GO:0045727//positive regulation of translation
ncbi_113277	TMEM106A	64.8518	75.4349	44.1345	40.3091	32.8833	49.1977	61.4737	40.7967	-0.591518	0.115931	0.196707	transmembrane protein 106A, transcript variant 1	GO:0008150//biological_process;GO:0035780//CD80 biosynthetic process;GO:0035781//CD86 biosynthetic process;GO:0042116//macrophage activation;GO:0043123//positive regulation of I-kappaB kinase/NF-kappaB signaling;GO:0043410//positive regulation of MAPK cascade;GO:0045087//innate immune response;GO:0045348//positive regulation of MHC class II biosynthetic process;GO:0050702//interleukin-1 beta secr…
ncbi_11328	FKBP9	6173.12	5242.56	5040.3	2109.56	2896.84	2141.44	5485.33	2382.61	-1.20303	0.00201554	0.0138646	FKBP prolyl isomerase 9, transcript variant 2	GO:0000413//protein peptidyl-prolyl isomerization;GO:0006457//protein folding
ncbi_11329	STK38	44.7071	44.9982	52.3179	36.8568	44.9555	42.1747	47.3411	41.329	-0.195938	0.155572	0.245065	serine/threonine kinase 38, transcript variant 2	GO:0006464//cellular protein modification process;GO:0006468//protein phosphorylation;GO:0018105//peptidyl-serine phosphorylation;GO:0035556//intracellular signal transduction;GO:0043407//negative regulation of MAP kinase activity
ncbi_11331	PHB2	5174.6	4850.06	4571.3	5122.89	4907.67	4171.71	4865.32	4734.09	-0.0394478	0.716522	0.78452	prohibitin 2, transcript variant 1	GO:0006606//protein import into nucleus;GO:0006851//mitochondrial calcium ion transmembrane transport;GO:0007005//mitochondrion organization;GO:0007062//sister chromatid cohesion;GO:0009611//response to wounding;GO:0030449//regulation of complement activation;GO:0031536//positive regulation of exit from mitosis;GO:0033147//negative regulation of intracellular estrogen receptor signaling pathway;G…
ncbi_11332	ACOT7	984.333	1097.37	1073.04	1342.72	1385.42	1286.83	1051.58	1338.32	0.347866	0.0030253	0.0171924	acyl-CoA thioesterase 7, transcript variant hBACHa	GO:0006637//acyl-CoA metabolic process;GO:0015937//coenzyme A biosynthetic process;GO:0036114//medium-chain fatty-acyl-CoA catabolic process;GO:0036116//long-chain fatty-acyl-CoA catabolic process;GO:0051792//medium-chain fatty acid biosynthetic process;GO:1900535//palmitic acid biosynthetic process
ncbi_11333	PDAP1	145.642	224.076	237.535	225.018	279.978	219.077	202.418	241.358	0.253836	0.323299	0.426084	PDGFA associated protein 1	GO:0007165//signal transduction;GO:0043312//neutrophil degranulation
ncbi_11334	TUSC2	38.5352	38.8714	41.8202	33.7093	45.947	46.3903	39.7423	42.0155	0.0802477	0.623774	0.706044	tumor suppressor 2, mitochondrial calcium regulator	GO:0001779//natural killer cell differentiation;GO:0006909//phagocytosis;GO:0006954//inflammatory response;GO:0007049//cell cycle;GO:0032618//interleukin-15 production;GO:0032700//negative regulation of interleukin-17 production;GO:0032733//positive regulation of interleukin-10 production;GO:0048469//cell maturation;GO:0051881//regulation of mitochondrial membrane potential;GO:0052567//response t…
ncbi_11335	CBX3	298.514	323.405	299.986	410.511	416.376	460.687	307.301	429.191	0.481967	0.00236662	0.0151475	chromobox 3, transcript variant 1	GO:0006338//chromatin remodeling;GO:0006974//cellular response to DNA damage stimulus;GO:0045892//negative regulation of transcription, DNA-templated;GO:0048511//rhythmic process;GO:0070317//negative regulation of G0 to G1 transition;GO:0071549//cellular response to dexamethasone stimulus
ncbi_11336	EXOC3	258.686	262.91	239.134	196.676	201.488	194.468	253.577	197.544	-0.360249	0.0018137	0.0130596	exocyst complex component 3	GO:0006887//exocytosis;GO:0015031//protein transport;GO:0051601//exocyst localization
ncbi_11337	GABARAP	80.5039	118.324	117.59	73.4839	73.065	66.7526	105.473	71.1005	-0.568936	0.0534322	0.110011	GABA type A receptor-associated protein	GO:0000045//autophagosome assembly;GO:0000226//microtubule cytoskeleton organization;GO:0000422//autophagy of mitochondrion;GO:0006605//protein targeting;GO:0006995//cellular response to nitrogen starvation;GO:0007268//chemical synaptic transmission;GO:0008625//extrinsic apoptotic signaling pathway via death domain receptors;GO:0016236//macroautophagy;GO:0097352//autophagosome maturation
ncbi_11338	U2AF2	2964.45	2535.88	2837.33	3316.84	3649.68	3205.52	2779.22	3390.68	0.286896	0.0294226	0.072377	U2 small nuclear RNA auxiliary factor 2, transcript variant 2	GO:0000398//mRNA splicing, via spliceosome;GO:0006397//mRNA processing;GO:0006405//RNA export from nucleus;GO:0006406//mRNA export from nucleus;GO:0031124//mRNA 3'-end processing;GO:0031397//negative regulation of protein ubiquitination;GO:0033120//positive regulation of RNA splicing;GO:0048025//negative regulation of mRNA splicing, via spliceosome
ncbi_11340	EXOSC8	174.334	164.99	169.547	198.172	184.423	122.372	169.623	168.323	-0.0111076	0.958456	0.971684	exosome component 8	GO:0000467//exonucleolytic trimming to generate mature 3'-end of 5.8S rRNA from tricistronic rRNA transcript (SSU-rRNA, 5.8S rRNA, LSU-rRNA);GO:0006364//rRNA processing;GO:0008150//biological_process;GO:0016075//rRNA catabolic process;GO:0034427//nuclear-transcribed mRNA catabolic process, exonucleolytic, 3'-5';GO:0034473//U1 snRNA 3'-end processing;GO:0034475//U4 snRNA 3'-end processing;GO:00344…
ncbi_113402	SFT2D1	81.7317	53.8025	88.7298	88.5918	58.0439	82.607	74.7547	76.4142	0.0316778	0.912496	0.938276	SFT2 domain containing 1, transcript variant 1	GO:0015031//protein transport;GO:0016192//vesicle-mediated transport
ncbi_11342	RNF13	129.732	82.6269	99.3586	70.3779	56.1899	59.1449	103.906	61.9042	-0.747166	0.0438087	0.0955793	ring finger protein 13, transcript variant 5	GO:0006511//ubiquitin-dependent protein catabolic process;GO:0051865//protein autoubiquitination
ncbi_11343	MGLL	172.548	218.921	217.473	90.2862	80.9141	110.792	202.981	93.9974	-1.11065	0.00345318	0.0184331	monoglyceride lipase, transcript variant 2	GO:0006629//lipid metabolic process;GO:0006633//fatty acid biosynthetic process;GO:0006954//inflammatory response;GO:0009966//regulation of signal transduction;GO:0019369//arachidonic acid metabolic process;GO:0019433//triglyceride catabolic process;GO:0036155//acylglycerol acyl-chain remodeling;GO:0046464//acylglycerol catabolic process;GO:0050727//regulation of inflammatory response;GO:0051930/…
ncbi_11344	TWF2	427.78	483.082	505.18	623.433	722.873	650.949	472.014	665.752	0.496155	0.00668907	0.0277341	twinfilin actin binding protein 2	GO:0010591//regulation of lamellipodium assembly;GO:0010592//positive regulation of lamellipodium assembly;GO:0010976//positive regulation of neuron projection development;GO:0030030//cell projection organization;GO:0030042//actin filament depolymerization;GO:0030837//negative regulation of actin filament polymerization;GO:0032532//regulation of microvillus length;GO:0032956//regulation of actin …
ncbi_113444	SMIM12	633.833	541.154	585.718	336.559	397.64	327.715	586.902	353.972	-0.729486	0.00254523	0.0157449	small integral membrane protein 12, transcript variant 1	-
ncbi_11345	GABARAPL2	176.791	160.485	138.815	162.528	184.722	184.23	158.697	177.16	0.158777	0.234776	0.334659	GABA type A receptor associated protein like 2	GO:0000045//autophagosome assembly;GO:0000422//autophagy of mitochondrion;GO:0006891//intra-Golgi vesicle-mediated transport;GO:0006914//autophagy;GO:0006995//cellular response to nitrogen starvation;GO:0015031//protein transport;GO:0016236//macroautophagy;GO:0032781//positive regulation of ATPase activity;GO:0097352//autophagosome maturation;GO:1901799//negative regulation of proteasomal protein…
ncbi_11346	SYNPO	78.4489	71.4231	66.9188	49.8664	37.4258	43.6985	72.2636	43.6636	-0.72684	0.00434134	0.0210379	synaptopodin, transcript variant 2	GO:0008542//visual learning;GO:0032233//positive regulation of actin filament bundle assembly;GO:0048169//regulation of long-term neuronal synaptic plasticity;GO:0098886//modification of dendritic spine;GO:0099170//postsynaptic modulation of chemical synaptic transmission;GO:0099588//positive regulation of postsynaptic cytosolic calcium concentration;GO:1905355//spine apparatus assembly
ncbi_113612	CYP2U1	134.191	126.357	113.808	80.2441	76.0916	72.2378	124.785	76.1912	-0.711754	0.00158604	0.0121794	cytochrome P450 family 2 subfamily U member 1	GO:0006082//organic acid metabolic process;GO:0006805//xenobiotic metabolic process;GO:0042738//exogenous drug catabolic process;GO:0055114//oxidation-reduction process;GO:0097267//omega-hydroxylase P450 pathway
ncbi_113655	MFSD3	53.9326	55.7935	58.9738	32.4856	44.2018	29.1485	56.2333	35.2786	-0.67263	0.0119741	0.0391973	major facilitator superfamily domain containing 3, transcript variant 1	GO:1902600//proton transmembrane transport
ncbi_113675	SDSL	47.0306	60.6446	55.7046	53.6551	70.1941	59.1669	54.46	61.0054	0.16374	0.356321	0.459561	serine dehydratase like, transcript variant 2	GO:0006565//L-serine catabolic process;GO:0006567//threonine catabolic process;GO:0008150//biological_process;GO:0019518//L-threonine catabolic process to glycine
ncbi_114034	TOE1	73.3397	77.8493	69.2433	64.6473	67.0285	54.4049	73.4774	62.0269	-0.244407	0.0675943	0.130763	target of EGR1, exonuclease	GO:0034472//snRNA 3'-end processing;GO:0090503//RNA phosphodiester bond hydrolysis, exonucleolytic
ncbi_114049	BUD23	31.174	48.8206	37.2946	32.3886	32.6144	18.7289	39.0964	27.9106	-0.486222	0.181146	0.274392	BUD23 rRNA methyltransferase and ribosome maturation factor, transcript variant 1	GO:0006325//chromatin organization;GO:0031167//rRNA methylation;GO:0070476//rRNA (guanine-N7)-methylation;GO:2000234//positive regulation of rRNA processing
ncbi_114108587	ATF7-NPFF	55.8357	65.0628	56.5086	83.6307	92.6448	86.804	59.1357	87.6932	0.568434	0.00198575	0.0137423	ATF7-NPFF readthrough, transcript variant 1	GO:0006355//regulation of transcription, DNA-templated
ncbi_114134	SLC2A13	16.9514	11.6184	13.5075	48.2694	49.906	59.1028	14.0258	52.426	1.9022	0.000494615	0.00704666	solute carrier family 2 member 13	GO:0015798//myo-inositol transport;GO:0055085//transmembrane transport
ncbi_114294	LACTB	174.588	152.7	140.156	135.883	124.075	131.901	155.815	130.62	-0.254459	0.0770333	0.14496	lactamase beta, transcript variant 3	GO:0006508//proteolysis;GO:0006629//lipid metabolic process;GO:0019216//regulation of lipid metabolic process
ncbi_1147	CHUK	33.1303	46.3578	45.4003	53.5025	45.9411	46.1856	41.6294	48.5431	0.221661	0.233324	0.333135	component of inhibitor of nuclear factor kappa B kinase complex, transcript variant 1	GO:0002223//stimulatory C-type lectin receptor signaling pathway;GO:0002479//antigen processing and presentation of exogenous peptide antigen via MHC class I, TAP-dependent;GO:0002756//MyD88-independent toll-like receptor signaling pathway;GO:0003009//skeletal muscle contraction;GO:0006468//protein phosphorylation;GO:0006954//inflammatory response;GO:0006955//immune response;GO:0007249//I-kappaB …
ncbi_114757	CYGB	26.803	43.9224	33.1481	125.903	146.127	134.006	34.6245	135.345	1.96678	0.000198585	0.00458763	cytoglobin	GO:0001666//response to hypoxia;GO:0006979//response to oxidative stress;GO:0010764//negative regulation of fibroblast migration;GO:0015671//oxygen transport;GO:0019395//fatty acid oxidation;GO:0032966//negative regulation of collagen biosynthetic process;GO:0050999//regulation of nitric-oxide synthase activity;GO:0098869//cellular oxidant detoxification;GO:2000490//negative regulation of hepatic…
ncbi_114770	PGLYRP2	17.0602	7.47297	12.2666	0	0	0	12.2666	0.01	-10.2605	0.0114025	0.0380297	peptidoglycan recognition protein 2, transcript variant 2	GO:0001519//peptide amidation;GO:0002221//pattern recognition receptor signaling pathway;GO:0009253//peptidoglycan catabolic process;GO:0016045//detection of bacterium;GO:0019730//antimicrobial humoral response;GO:0032827//negative regulation of natural killer cell differentiation involved in immune response;GO:0045087//innate immune response;GO:0050830//defense response to Gram-positive bacterium
ncbi_114781	BTBD9	23.4576	24.8124	14.4851	15.6545	14.3608	7.74285	20.9184	12.5861	-0.732946	0.109556	0.188568	BTB domain containing 9, transcript variant 2	GO:0007616//long-term memory;GO:0008344//adult locomotory behavior;GO:0042428//serotonin metabolic process;GO:0042748//circadian sleep/wake cycle, non-REM sleep;GO:0048512//circadian behavior;GO:0050951//sensory perception of temperature stimulus;GO:0060586//multicellular organismal iron ion homeostasis;GO:1900242//regulation of synaptic vesicle endocytosis
ncbi_114787	GPRIN1	40.5924	23.8173	27.5457	15.5094	30.24	22.2875	30.6518	22.679	-0.434616	0.295596	0.398355	G protein regulated inducer of neurite outgrowth 1	GO:0031175//neuron projection development
ncbi_114789	SLC25A25	318.801	338.751	293.348	328.431	330.217	296.072	316.966	318.24	0.00578536	0.944519	0.963287	solute carrier family 25 member 25, transcript variant 2	GO:0002021//response to dietary excess;GO:0014823//response to activity;GO:0015867//ATP transport;GO:0032094//response to food;GO:0035264//multicellular organism growth;GO:0043010//camera-type eye development;GO:0045333//cellular respiration;GO:0046034//ATP metabolic process;GO:0060612//adipose tissue development;GO:0070588//calcium ion transmembrane transport
ncbi_114790	STK11IP	65.7353	60.2616	58.511	76.2892	76.9134	68.9704	61.5026	74.0577	0.268001	0.0200271	0.055506	serine/threonine kinase 11 interacting protein	GO:0008104//protein localization;GO:0043312//neutrophil degranulation
ncbi_114791	TUBGCP5	15.9368	17.6085	18.7638	19.878	26.1808	22.1323	17.4364	22.7303	0.38252	0.0586101	0.118061	tubulin gamma complex associated protein 5, transcript variant 2	GO:0000278//mitotic cell cycle;GO:0007020//microtubule nucleation;GO:0031122//cytoplasmic microtubule organization;GO:0051225//spindle assembly;GO:0051321//meiotic cell cycle;GO:0051415//microtubule nucleation by interphase microtubule organizing center
ncbi_114793	FMNL2	416.139	369.475	371.819	500.113	444.697	452.599	385.811	465.803	0.271826	0.0254682	0.0655072	formin like 2	GO:0007010//cytoskeleton organization;GO:0008360//regulation of cell shape;GO:0022604//regulation of cell morphogenesis;GO:0030866//cortical actin cytoskeleton organization
ncbi_114801	TMEM200A	21.4232	18.7689	14.8565	16.43	22.6373	20.6273	18.3495	19.8982	0.116898	0.58926	0.675938	transmembrane protein 200A, transcript variant 1	-
ncbi_114823	LENG8	77.4016	54.2624	70.5705	89.6972	84.0786	63.9595	67.4115	79.2451	0.233327	0.318707	0.422149	leukocyte receptor cluster member 8, transcript variant 1	-
ncbi_114825	PWWP2A	24.918	24.6815	14.324	26.5001	36.3173	24.5066	21.3078	29.108	0.45003	0.197475	0.293138	PWWP domain containing 2A, transcript variant 2	-
ncbi_114876	OSBPL1A	106.776	93.0914	91.6446	76.9946	67.686	67.5585	97.1706	70.7464	-0.457864	0.0100322	0.0352935	oxysterol binding protein like 1A, transcript variant 3	GO:0006699//bile acid biosynthetic process;GO:0008203//cholesterol metabolic process;GO:0015918//sterol transport;GO:0016192//vesicle-mediated transport;GO:0019886//antigen processing and presentation of exogenous peptide antigen via MHC class II
ncbi_114879	OSBPL5	415.824	309.463	299.583	284.688	268.228	269.729	341.623	274.215	-0.3171	0.147301	0.235041	oxysterol binding protein like 5, transcript variant 3	GO:0006893//Golgi to plasma membrane transport;GO:0008203//cholesterol metabolic process;GO:0015914//phospholipid transport;GO:0030301//cholesterol transport;GO:0036150//phosphatidylserine acyl-chain remodeling
ncbi_114882	OSBPL8	632.55	527.085	529.133	556.756	518.93	457.083	562.922	510.923	-0.13983	0.315427	0.419121	oxysterol binding protein like 8, transcript variant 2	GO:0010891//negative regulation of sequestering of triglyceride;GO:0015914//phospholipid transport;GO:0015918//sterol transport;GO:0030336//negative regulation of cell migration;GO:0032148//activation of protein kinase B activity;GO:0036150//phosphatidylserine acyl-chain remodeling;GO:0045444//fat cell differentiation;GO:0046326//positive regulation of glucose import;GO:0046628//positive regulati…
ncbi_114883	OSBPL9	105.555	101.891	100.985	84.6642	83.1992	87.8764	102.81	85.2466	-0.270272	0.000865852	0.00910275	oxysterol binding protein like 9, transcript variant 9	GO:0006699//bile acid biosynthetic process;GO:0015918//sterol transport
ncbi_114884	OSBPL10	35.625	34.984	43.8948	24.3366	29.6218	22.181	38.1679	25.3798	-0.58868	0.0242165	0.0632113	oxysterol binding protein like 10, transcript variant 2	GO:0015914//phospholipid transport;GO:0015918//sterol transport;GO:0036150//phosphatidylserine acyl-chain remodeling
ncbi_114885	OSBPL11	90.9518	100.973	95.1198	84.733	81.8475	80.0186	95.6816	82.1997	-0.219108	0.0137565	0.043102	oxysterol binding protein like 11	GO:0010890//positive regulation of sequestering of triglyceride;GO:0015918//sterol transport;GO:0045444//fat cell differentiation
ncbi_114897	C1QTNF1	139.066	145.653	129.122	75.6407	63.3308	55.5899	137.947	64.8538	-1.08885	0.000640597	0.00783943	C1q and TNF related 1, transcript variant 1	GO:0007204//positive regulation of cytosolic calcium ion concentration;GO:0010544//negative regulation of platelet activation;GO:0010628//positive regulation of gene expression;GO:0010906//regulation of glucose metabolic process;GO:0043410//positive regulation of MAPK cascade;GO:0051260//protein homooligomerization;GO:0051897//positive regulation of protein kinase B signaling;GO:0070208//protein …
ncbi_114902	C1QTNF5	119.862	90.8339	97.8267	100.555	103.801	85.1121	102.841	96.4893	-0.0919717	0.577039	0.666049	C1q and TNF related 5, transcript variant 2	GO:0009306//protein secretion;GO:0048839//inner ear development;GO:0070206//protein trimerization
ncbi_114908	TMEM123	240.838	238.948	211.66	182.652	61.6407	56.7938	230.482	100.362	-1.19944	0.0368982	0.0844849	transmembrane protein 123	GO:0070267//oncosis
ncbi_114971	PTPMT1	225.182	258.95	198.948	226.436	197.643	241.514	227.693	221.864	-0.0374146	0.80075	0.851079	protein tyrosine phosphatase mitochondrial 1, transcript variant 2	GO:0032049//cardiolipin biosynthetic process;GO:0035335//peptidyl-tyrosine dephosphorylation;GO:2001242//regulation of intrinsic apoptotic signaling pathway
ncbi_114984	FLYWCH2	65.6598	65.7994	71.0413	115.713	115.858	154.159	67.5002	128.577	0.929664	0.00910593	0.0333537	FLYWCH family member 2, transcript variant 2	GO:0008150//biological_process
ncbi_114990	VASN	1402.69	1283.04	1254.7	230.979	253.161	244.713	1313.47	242.951	-2.43465	1.98756e-05	0.00201836	vasorin	GO:0010719//negative regulation of epithelial to mesenchymal transition;GO:0030512//negative regulation of transforming growth factor beta receptor signaling pathway;GO:0071456//cellular response to hypoxia;GO:0071461//cellular response to redox state
ncbi_115	ADCY9	113.002	95.8008	90.7646	52.1836	57.4643	48.3235	99.8559	52.6571	-0.923218	0.00285062	0.0166727	adenylate cyclase 9	GO:0003091//renal water homeostasis;GO:0006171//cAMP biosynthetic process;GO:0007165//signal transduction;GO:0007186//G protein-coupled receptor signaling pathway;GO:0007189//adenylate cyclase-activating G protein-coupled receptor signaling pathway;GO:0007190//activation of adenylate cyclase activity;GO:0007193//adenylate cyclase-inhibiting G protein-coupled receptor signaling pathway;GO:0034199/…
ncbi_115004	CGAS	20.8988	23.3652	15.0464	13.1698	12.0571	19.277	19.7701	14.8346	-0.414354	0.212995	0.310955	cyclic GMP-AMP synthase	GO:0002218//activation of innate immune response;GO:0002230//positive regulation of defense response to virus by host;GO:0002637//regulation of immunoglobulin production;GO:0006281//DNA repair;GO:0006974//cellular response to DNA damage stimulus;GO:0008340//determination of adult lifespan;GO:0010753//positive regulation of cGMP-mediated signaling;GO:0016032//viral process;GO:0032481//positive reg…
ncbi_115024	NT5C3B	511.744	573.301	604.097	491.262	568.13	799.149	563.047	619.514	0.13788	0.589568	0.676071	5'-nucleotidase, cytosolic IIIB, transcript variant 1	GO:0009117//nucleotide metabolic process;GO:0016311//dephosphorylation;GO:0043928//exonucleolytic nuclear-transcribed mRNA catabolic process involved in deadenylation-dependent decay
ncbi_115098	CCDC124	185.717	274.746	266.813	342.575	368.276	325.039	242.425	345.296	0.510294	0.0296993	0.0727891	coiled-coil domain containing 124, transcript variant 2	GO:0007049//cell cycle;GO:0051301//cell division
ncbi_115111	SLC26A7	19.6485	42.6036	41.5833	33.9158	47.6459	38.4948	34.6118	40.0188	0.209416	0.559537	0.650155	solute carrier family 26 member 7, transcript variant 3	GO:0001696//gastric acid secretion;GO:0006811//ion transport;GO:0006820//anion transport;GO:0006821//chloride transport;GO:0008272//sulfate transport;GO:0015701//bicarbonate transport;GO:0019532//oxalate transport;GO:1902358//sulfate transmembrane transport;GO:1902476//chloride transmembrane transport
ncbi_1152	CKB	37.1223	104.645	51.1726	85.0594	83.7642	91.2761	64.3133	86.6999	0.430913	0.340328	0.444311	creatine kinase B, transcript variant 2	GO:0006600//creatine metabolic process;GO:0016310//phosphorylation;GO:0021549//cerebellum development;GO:0021762//substantia nigra development;GO:0030644//cellular chloride ion homeostasis;GO:0046314//phosphocreatine biosynthetic process
ncbi_115207	KCTD12	6421.66	9466.35	9282.29	5879.84	6118.42	6215.31	8390.1	6071.19	-0.466708	0.0793159	0.148384	potassium channel tetramerization domain containing 12	GO:0051260//protein homooligomerization
ncbi_115253422	DUS4L-BCAP29	502.408	390.871	418.156	377.053	341.534	380.121	437.145	366.236	-0.255338	0.118554	0.199509	DUS4L-BCAP29 readthrough, transcript variant 1	GO:0000105//histidine biosynthetic process;GO:0002943//tRNA dihydrouridine synthesis;GO:0006139//nucleobase-containing compound metabolic process;GO:0006260//DNA replication;GO:0006352//DNA-templated transcription, initiation;GO:0006355//regulation of transcription, DNA-templated;GO:0006396//RNA processing;GO:0006399//tRNA metabolic process;GO:0006400//tRNA modification;GO:0006402//mRNA catabolic…
ncbi_55973	BCAP29	502.408	390.871	418.156	377.053	341.534	380.121	437.145	366.236	-0.255338	0.118554	0.199509	B cell receptor associated protein 29, transcript variant 1	GO:0001649//osteoblast differentiation;GO:0006886//intracellular protein transport;GO:0006888//ER to Golgi vesicle-mediated transport;GO:0006915//apoptotic process;GO:0070973//protein localization to endoplasmic reticulum exit site
ncbi_115273	RAB42	46.6522	56.6147	53.1308	32.7107	39.7626	40.5568	52.1326	37.6767	-0.468513	0.0196807	0.0549262	RAB42, member RAS oncogene family, transcript variant 1	GO:0007264//small GTPase mediated signal transduction
ncbi_115294	PCMTD1	26.3249	35.7625	33.137	36.7943	45.1816	41.7012	31.7415	41.2257	0.377177	0.0632718	0.124598	protein-L-isoaspartate (D-aspartate) O-methyltransferase domain containing 1, transcript variant 2	GO:0006479//protein methylation
ncbi_1153	CIRBP	713.236	891.656	880.237	1245.83	1557.1	1249.09	828.376	1350.67	0.70532	0.0115327	0.0382212	cold inducible RNA binding protein, transcript variant 1	GO:0009409//response to cold;GO:0009411//response to UV;GO:0017148//negative regulation of translation;GO:0034063//stress granule assembly;GO:0045727//positive regulation of translation;GO:0048026//positive regulation of mRNA splicing, via spliceosome;GO:0048255//mRNA stabilization
ncbi_115361	GBP4	47.1682	36.4344	41.0457	20.2659	13.4545	18.5192	41.5494	17.4132	-1.25464	0.00290888	0.0168638	guanylate binding protein 4	GO:0042832//defense response to protozoan;GO:0050830//defense response to Gram-positive bacterium;GO:0071346//cellular response to interferon-gamma
ncbi_115362	GBP5	14.4411	27.9051	18.2731	0	0	0	20.2064	0.01	-10.9806	0.00725582	0.0291579	guanylate binding protein 5, transcript variant 2	GO:0006954//inflammatory response;GO:0009617//response to bacterium;GO:0034067//protein localization to Golgi apparatus;GO:0045089//positive regulation of innate immune response;GO:0050702//interleukin-1 beta secretion;GO:0051289//protein homotetramerization;GO:0071346//cellular response to interferon-gamma;GO:0072616//interleukin-18 secretion;GO:1900017//positive regulation of cytokine productio…
ncbi_115416	MALSU1	65.0645	46.5542	62.2446	45.748	50.5092	39.4919	57.9544	45.2497	-0.357011	0.12581	0.208304	mitochondrial assembly of ribosomal large subunit 1	GO:0017148//negative regulation of translation;GO:0042273//ribosomal large subunit biogenesis;GO:0070130//negative regulation of mitochondrial translation;GO:0090071//negative regulation of ribosome biogenesis
ncbi_115426	UHRF2	62.472	56.6644	66.7787	88.4534	78.5587	85.6524	61.9717	84.2215	0.442579	0.00586259	0.0255076	ubiquitin like with PHD and ring finger domains 2, transcript variant 1	GO:0007049//cell cycle;GO:0010216//maintenance of DNA methylation;GO:0016567//protein ubiquitination;GO:0030154//cell differentiation;GO:0051726//regulation of cell cycle;GO:0051865//protein autoubiquitination;GO:0071158//positive regulation of cell cycle arrest
ncbi_1155	TBCB	500.658	598.267	569.315	536.303	630.053	582.852	556.08	583.07	0.0683754	0.53319	0.625074	tubulin folding cofactor B, transcript variant 1	GO:0007399//nervous system development;GO:0030154//cell differentiation
ncbi_115548	FCHO2	66.7199	53.1616	50.7336	67.6333	71.2537	69.8725	56.8717	69.5865	0.291096	0.0667128	0.12959	FCH and mu domain containing endocytic adaptor 2, transcript variant 2	GO:0010324//membrane invagination;GO:0048268//clathrin coat assembly;GO:0048488//synaptic vesicle endocytosis;GO:0061024//membrane organization;GO:0072583//clathrin-dependent endocytosis;GO:0072659//protein localization to plasma membrane;GO:0097320//plasma membrane tubulation
ncbi_115704	EVI5L	33.0489	41.1756	39.7771	25.7318	28.7728	29.2712	38.0005	27.9253	-0.444448	0.0212973	0.0580547	ecotropic viral integration site 5 like, transcript variant 1	GO:0006886//intracellular protein transport;GO:0043547//positive regulation of GTPase activity;GO:0090630//activation of GTPase activity;GO:1902018//negative regulation of cilium assembly
ncbi_115708	TRMT61A	47.6219	62.366	58.849	63.252	57.5169	71.0123	56.279	63.9271	0.183831	0.266045	0.36747	tRNA methyltransferase 61A	GO:0006400//tRNA modification;GO:0030488//tRNA methylation;GO:0080009//mRNA methylation
ncbi_1158	CKM	23.1447	21.7978	24.4916	18.8364	40.972	18.4603	23.1447	26.0896	0.172791	0.71398	0.782592	creatine kinase, M-type	GO:0006600//creatine metabolic process;GO:0016310//phosphorylation;GO:0046314//phosphocreatine biosynthetic process
ncbi_115817	DHRS1	199.186	201.109	186.746	122.567	141	101.256	195.68	121.608	-0.686265	0.00386934	0.0196361	dehydrogenase/reductase 1, transcript variant 1	GO:0055114//oxidation-reduction process
ncbi_115825	WDFY2	70.749	64.8749	77.0571	49.8191	43.9946	45.732	70.8937	46.5152	-0.607954	0.00339769	0.0182341	WD repeat and FYVE domain containing 2	GO:0001934//positive regulation of protein phosphorylation;GO:0045600//positive regulation of fat cell differentiation
ncbi_115908	CTHRC1	468.02	411.598	454.695	956.078	1731.77	656.105	444.771	1114.65	1.32546	0.105152	0.182853	collagen triple helix repeat containing 1, transcript variant 2	GO:0016477//cell migration;GO:0032092//positive regulation of protein binding;GO:0033690//positive regulation of osteoblast proliferation;GO:0043932//ossification involved in bone remodeling;GO:0045669//positive regulation of osteoblast differentiation;GO:0060071//Wnt signaling pathway, planar cell polarity pathway;GO:0060122//inner ear receptor cell stereocilium organization;GO:0090090//negative…
ncbi_115939	TSR3	26.9207	31.9732	32.8132	36.209	34.8	28.1124	30.569	33.0405	0.112164	0.470244	0.568081	TSR3 ribosome maturation factor	GO:0000154//rRNA modification;GO:0030490//maturation of SSU-rRNA
ncbi_1160	CKMT2	34.013	43.3361	24.6898	25.0254	31.4942	20.8513	34.013	25.7903	-0.399256	0.256041	0.356612	creatine kinase, mitochondrial 2, transcript variant 2	GO:0006600//creatine metabolic process;GO:0006936//muscle contraction;GO:0016310//phosphorylation;GO:0046314//phosphocreatine biosynthetic process
ncbi_116064	LRRC58	0	0	0	23.5192	29.607	15.0319	0.01	22.7194	11.1497	0.00578576	0.0253705	leucine rich repeat containing 58	GO:0006468//protein phosphorylation
ncbi_116068	LYSMD3	72.1547	61.4673	52.1486	25.7365	25.4082	31.2492	61.9236	27.4646	-1.17291	0.00478657	0.0224129	LysM domain containing 3, transcript variant 2	-
ncbi_116092	DNTTIP1	68.2282	52.9264	50.7756	52.9901	48.2901	46.6657	57.3101	49.3153	-0.216753	0.240983	0.34091	deoxynucleotidyltransferase terminal interacting protein 1	-
ncbi_116143	DNAAF10	81.4457	85.5326	77.922	82.8568	77.0185	65.1263	81.6334	75.0005	-0.122259	0.306379	0.409545	dynein axonemal assembly factor 10, transcript variant 2	GO:0006915//apoptotic process
ncbi_116150	NUS1	20.5396	13.6416	15.5827	10.0384	15.5081	14.4065	16.588	13.3177	-0.316798	0.284275	0.386882	NUS1 dehydrodolichyl diphosphate synthase subunit	GO:0001525//angiogenesis;GO:0006489//dolichyl diphosphate biosynthetic process;GO:0019408//dolichol biosynthetic process;GO:0030154//cell differentiation;GO:0032383//regulation of intracellular cholesterol transport;GO:0035268//protein mannosylation;GO:0038084//vascular endothelial growth factor signaling pathway;GO:0042632//cholesterol homeostasis;GO:0043536//positive regulation of blood vessel …
ncbi_116151	FAM210B	153.332	71.8598	124.264	106.498	82.48	122.064	116.485	103.681	-0.168002	0.653896	0.730433	family with sequence similarity 210 member B	GO:0043249//erythrocyte maturation;GO:0045648//positive regulation of erythrocyte differentiation;GO:0071392//cellular response to estradiol stimulus
ncbi_116228	COX20	156.988	175.39	180.408	82.6175	91.9404	117.205	170.929	97.2543	-0.813561	0.004202	0.020654	cytochrome c oxidase assembly factor COX20, transcript variant 2	GO:0033617//mitochondrial respiratory chain complex IV assembly
ncbi_116238	TLCD1	44.46	41.9851	35.4513	26.5063	12.6163	26.9517	40.6321	22.0248	-0.883495	0.0264471	0.0672473	TLC domain containing 1, transcript variant 2	GO:0007009//plasma membrane organization;GO:0055091//phospholipid homeostasis;GO:0071709//membrane assembly;GO:0097035//regulation of membrane lipid distribution
ncbi_116254	GINM1	99.5395	105.759	92.8535	63.2493	74.2439	52.2548	99.384	63.2493	-0.651963	0.00799109	0.0308806	glycosylated integral membrane protein 1	-
ncbi_116461	TSEN15	31.4151	30.7242	32.2388	16.7592	25.3876	19.886	31.4594	20.6776	-0.60542	0.0135641	0.0426865	tRNA splicing endonuclease subunit 15, transcript variant 2	GO:0006388//tRNA splicing, via endonucleolytic cleavage and ligation;GO:0006397//mRNA processing;GO:0090502//RNA phosphodiester bond hydrolysis, endonucleolytic
ncbi_116496	NIBAN1	321.318	452.473	396.702	183.63	180.263	219.718	390.164	194.537	-1.00404	0.00813038	0.0311692	niban apoptosis regulator 1	GO:0001933//negative regulation of protein phosphorylation;GO:0001934//positive regulation of protein phosphorylation;GO:0034976//response to endoplasmic reticulum stress;GO:0045727//positive regulation of translation
ncbi_116535	MRGPRF	93.1854	64.983	63.6936	39.4593	38.8988	38.3382	73.954	38.8988	-0.926903	0.0219485	0.0593121	MAS related GPR family member F, transcript variant 1	GO:0007186//G protein-coupled receptor signaling pathway
ncbi_116540	MRPL53	177.163	185.433	233.966	156.2	124.769	173.111	198.854	151.36	-0.393727	0.104376	0.181959	mitochondrial ribosomal protein L53	GO:0070125//mitochondrial translational elongation;GO:0070126//mitochondrial translational termination
ncbi_116541	MRPL54	354.515	284.506	268.225	298.48	281.458	226.852	302.415	268.93	-0.1693	0.382571	0.484614	mitochondrial ribosomal protein L54	GO:0070125//mitochondrial translational elongation;GO:0070126//mitochondrial translational termination
ncbi_116841	SNAP47	1.76596	3.40125	5.03654	0	0	0	3.40125	0.01	-8.40992	0.0227075	0.060817	synaptosome associated protein 47, transcript variant 2	GO:0006887//exocytosis;GO:0006906//vesicle fusion;GO:0016082//synaptic vesicle priming;GO:0031629//synaptic vesicle fusion to presynaptic active zone membrane;GO:0060291//long-term synaptic potentiation;GO:0098967//exocytic insertion of neurotransmitter receptor to postsynaptic membrane
ncbi_116844	LRG1	32.2269	11.2373	9.23551	0	0	0	17.5666	0.01	-10.7786	0.075244	0.142228	leucine rich alpha-2-glycoprotein 1	GO:0001938//positive regulation of endothelial cell proliferation;GO:0008150//biological_process;GO:0009617//response to bacterium;GO:0030511//positive regulation of transforming growth factor beta receptor signaling pathway;GO:0043312//neutrophil degranulation;GO:0045766//positive regulation of angiogenesis;GO:0050873//brown fat cell differentiation
ncbi_116966	WDR17	2167.9	1964.62	1938.54	1657.03	1642.04	1464.61	2023.69	1587.89	-0.349871	0.0102237	0.0357316	WD repeat domain 17, transcript variant 3	-
ncbi_116985	ARAP1	358.235	461.359	445.71	388.279	391.631	425.273	421.768	401.728	-0.070231	0.589276	0.675938	ArfGAP with RhoGAP domain, ankyrin repeat and PH domain 1, transcript variant 3	GO:0001921//positive regulation of receptor recycling;GO:0007165//signal transduction;GO:0008360//regulation of cell shape;GO:0030037//actin filament reorganization involved in cell cycle;GO:0043547//positive regulation of GTPase activity;GO:0045742//positive regulation of epidermal growth factor receptor signaling pathway;GO:0051056//regulation of small GTPase mediated signal transduction;GO:005…
ncbi_116987	AGAP1	41.4204	46.302	45.9363	94.4202	77.5417	86.0555	44.5529	86.0058	0.948915	0.00126412	0.0110019	ArfGAP with GTPase domain, ankyrin repeat and PH domain 1, transcript variant 1	GO:0015031//protein transport;GO:0043547//positive regulation of GTPase activity
ncbi_116988	AGAP3	49.7445	44.6393	57.7507	136.937	114.466	131.596	50.7115	127.666	1.33199	0.000585745	0.00767604	ArfGAP with GTPase domain, ankyrin repeat and PH domain 3, transcript variant 2	GO:0007165//signal transduction;GO:0034614//cellular response to reactive oxygen species;GO:0043161//proteasome-mediated ubiquitin-dependent protein catabolic process;GO:0043547//positive regulation of GTPase activity
ncbi_117145	THEM4	25.6692	23.0963	24.2094	29.1299	24.4357	20.7117	24.325	24.7591	0.0255179	0.872941	0.907039	thioesterase superfamily member 4	GO:0006631//fatty acid metabolic process;GO:0006637//acyl-CoA metabolic process;GO:0043491//protein kinase B signaling;GO:0051898//negative regulation of protein kinase B signaling;GO:1902108//regulation of mitochondrial membrane permeability involved in apoptotic process
ncbi_117159	DCD	166.915	133.362	132.062	116.593	90.5318	40.7721	144.113	82.6322	-0.802423	0.0697177	0.133804	dermcidin, transcript variant 2	GO:0006508//proteolysis;GO:0019730//antimicrobial humoral response;GO:0031640//killing of cells of other organism;GO:0042742//defense response to bacterium;GO:0050832//defense response to fungus
ncbi_117246	FTSJ3	223.837	199.057	196.891	196.434	170.784	139.884	206.595	169.034	-0.289495	0.112064	0.191689	FtsJ RNA 2'-O-methyltransferase 3	GO:0000453//enzyme-directed rRNA 2'-O-methylation;GO:0000463//maturation of LSU-rRNA from tricistronic rRNA transcript (SSU-rRNA, 5.8S rRNA, LSU-rRNA);GO:0000466//maturation of 5.8S rRNA from tricistronic rRNA transcript (SSU-rRNA, 5.8S rRNA, LSU-rRNA);GO:0001510//RNA methylation;GO:0031167//rRNA methylation
ncbi_1173	AP2M1	1716.84	1492.58	1550.11	1083.6	954.15	1000.96	1586.51	1012.9	-0.647358	0.00174877	0.0127993	adaptor related protein complex 2 subunit mu 1, transcript variant 2	GO:0006886//intracellular protein transport;GO:0006900//vesicle budding from membrane;GO:0019886//antigen processing and presentation of exogenous peptide antigen via MHC class II;GO:0031623//receptor internalization;GO:0032802//low-density lipoprotein particle receptor catabolic process;GO:0034383//low-density lipoprotein particle clearance;GO:0034622//cellular protein-containing complex assembl…
ncbi_1174	AP1S1	128.314	123.654	117.768	78.9076	62.5866	65.359	123.245	68.951	-0.837886	0.000771342	0.00862589	adaptor related protein complex 1 subunit sigma 1	GO:0006886//intracellular protein transport;GO:0006898//receptor-mediated endocytosis;GO:0009615//response to virus;GO:0016192//vesicle-mediated transport;GO:0019886//antigen processing and presentation of exogenous peptide antigen via MHC class II;GO:0042147//retrograde transport, endosome to Golgi;GO:0050690//regulation of defense response to virus by virus
ncbi_1175	AP2S1	1247.82	923.608	1051.72	792.46	796.952	712.154	1074.38	767.189	-0.485855	0.0352643	0.0818202	adaptor related protein complex 2 subunit sigma 1, transcript variant 3	GO:0006886//intracellular protein transport;GO:0016192//vesicle-mediated transport;GO:0019886//antigen processing and presentation of exogenous peptide antigen via MHC class II;GO:0030100//regulation of endocytosis;GO:0032802//low-density lipoprotein particle receptor catabolic process;GO:0034383//low-density lipoprotein particle clearance;GO:0048013//ephrin receptor signaling pathway;GO:0048268/…
ncbi_117581	TWIST2	73.9999	93.8086	98.9871	126.519	135.346	98.68	88.9319	120.182	0.434444	0.0803483	0.14986	twist family bHLH transcription factor 2, transcript variant 1	GO:0007275//multicellular organism development;GO:0030154//cell differentiation;GO:0030335//positive regulation of cell migration;GO:0043066//negative regulation of apoptotic process;GO:0045668//negative regulation of osteoblast differentiation;GO:0045892//negative regulation of transcription, DNA-templated
ncbi_7291	TWIST1	73.9999	93.8086	98.9871	126.519	135.346	98.68	88.9319	120.182	0.434444	0.0803483	0.14986	twist family bHLH transcription factor 1, transcript variant 1	GO:0000122//negative regulation of transcription by RNA polymerase II;GO:0001503//ossification;GO:0001649//osteoblast differentiation;GO:0001701//in utero embryonic development;GO:0001764//neuron migration;GO:0001843//neural tube closure;GO:0003180//aortic valve morphogenesis;GO:0003183//mitral valve morphogenesis;GO:0003203//endocardial cushion morphogenesis;GO:0003253//cardiac neural crest cell…
ncbi_117583	PARD3B	9.29638	6.86218	6.9962	9.40903	0	0	7.71825	3.13634	-1.29919	0.229535	0.328849	par-3 family cell polarity regulator beta, transcript variant 1	GO:0000226//microtubule cytoskeleton organization;GO:0007049//cell cycle;GO:0007155//cell adhesion;GO:0008104//protein localization;GO:0030010//establishment of cell polarity;GO:0045197//establishment or maintenance of epithelial cell apical/basal polarity;GO:0051301//cell division;GO:0051660//establishment of centrosome localization
ncbi_1176	AP3S1	212.998	249.833	294.408	191.069	240.077	229.66	252.413	220.269	-0.19652	0.312832	0.416418	adaptor related protein complex 3 subunit sigma 1, transcript variant 2	GO:0006886//intracellular protein transport;GO:0008089//anterograde axonal transport;GO:0008286//insulin receptor signaling pathway;GO:0016192//vesicle-mediated transport;GO:0048490//anterograde synaptic vesicle transport
ncbi_118	ADD1	675.425	664	686.442	368.685	369.343	384.692	675.289	374.24	-0.851541	3.49248e-06	0.0009202	adducin 1, transcript variant 1	GO:0000902//cell morphogenesis;GO:0001701//in utero embryonic development;GO:0006884//cell volume homeostasis;GO:0020027//hemoglobin metabolic process;GO:0030036//actin cytoskeleton organization;GO:0030218//erythrocyte differentiation;GO:0032092//positive regulation of protein binding;GO:0035264//multicellular organism growth;GO:0036498//IRE1-mediated unfolded protein response;GO:0048873//homeost…
ncbi_1182	CLCN3	96.6852	97.5753	95.3269	79.8537	81.5043	81.5676	96.5291	80.9752	-0.253484	5.53293e-05	0.00291194	chloride voltage-gated channel 3, transcript variant a	GO:0006885//regulation of pH;GO:0045794//negative regulation of cell volume;GO:0048388//endosomal lumen acidification;GO:0097401//synaptic vesicle lumen acidification;GO:1902476//chloride transmembrane transport
ncbi_1184	CLCN5	37.7969	35.6035	35.8272	49.1334	63.9988	46.4204	36.4092	53.1842	0.546694	0.0381936	0.0865355	chloride voltage-gated channel 5, transcript variant 3	GO:0007588//excretion;GO:0034220//ion transmembrane transport;GO:1902476//chloride transmembrane transport;GO:1902600//proton transmembrane transport
ncbi_118424	UBE2J2	110.174	96.0901	92.5095	79.525	68.846	48.6108	99.5913	65.6606	-0.600991	0.0323725	0.0771218	ubiquitin conjugating enzyme E2 J2, transcript variant 2	GO:0000209//protein polyubiquitination;GO:0006986//response to unfolded protein;GO:0016567//protein ubiquitination;GO:0030433//ubiquitin-dependent ERAD pathway;GO:1903955//positive regulation of protein targeting to mitochondrion
ncbi_118426	BORCS5	39.4064	45.1153	39.573	77.7259	67.6009	69.2077	41.3649	71.5115	0.789769	0.00118354	0.0105886	BLOC-1 related complex subunit 5, transcript variant 2	GO:0032418//lysosome localization;GO:0072384//organelle transport along microtubule
ncbi_118429	ANTXR2	111.029	90.9982	80.9683	73.1211	99.9324	79.1904	94.3318	84.0813	-0.165959	0.44108	0.541843	ANTXR cell adhesion molecule 2, transcript variant 2	GO:0022414//reproductive process;GO:1901998//toxin transport
ncbi_118460	EXOSC6	446.431	394.817	438.3	427.077	421.854	375.755	426.516	408.229	-0.0632234	0.468553	0.566551	exosome component 6	GO:0006364//rRNA processing;GO:0016075//rRNA catabolic process;GO:0034427//nuclear-transcribed mRNA catabolic process, exonucleolytic, 3'-5';GO:0034475//U4 snRNA 3'-end processing;GO:0043488//regulation of mRNA stability;GO:0043928//exonucleolytic nuclear-transcribed mRNA catabolic process involved in deadenylation-dependent decay;GO:0045006//DNA deamination;GO:0045190//isotype switching;GO:00458…
ncbi_118487	CHCHD1	95.4316	101.129	88.3033	101.551	111.101	110.335	94.9547	107.662	0.181204	0.0575157	0.116266	coiled-coil-helix-coiled-coil-helix domain containing 1	GO:0070125//mitochondrial translational elongation;GO:0070126//mitochondrial translational termination
ncbi_1185	CLCN6	86.3366	82.2223	73.9557	32.7887	32.1467	27.6513	80.8382	30.8622	-1.38919	0.000232171	0.00497056	chloride voltage-gated channel 6, transcript variant 2	GO:0006821//chloride transport;GO:0006884//cell volume homeostasis;GO:0007165//signal transduction;GO:0009612//response to mechanical stimulus;GO:0034220//ion transmembrane transport;GO:1902476//chloride transmembrane transport
ncbi_1186	CLCN7	279.119	249.105	253.598	335.13	286.093	254.225	260.608	291.816	0.16318	0.285203	0.387908	chloride voltage-gated channel 7, transcript variant 2	GO:0009268//response to pH;GO:0034220//ion transmembrane transport;GO:1902476//chloride transmembrane transport
ncbi_1188	CLCNKB	119.74	167.682	122.786	27.6579	19.602	36.6731	136.736	27.9777	-2.28904	0.00260028	0.0159664	chloride voltage-gated channel Kb, transcript variant 1	GO:0007588//excretion;GO:0034220//ion transmembrane transport;GO:0034765//regulation of ion transmembrane transport;GO:1902476//chloride transmembrane transport
ncbi_118813	ZFYVE27	48.5321	49.7231	48.3168	76.7081	67.7018	60.8256	48.8573	68.4118	0.485671	0.0133364	0.0421907	zinc finger FYVE-type containing 27, transcript variant 1	GO:0016192//vesicle-mediated transport;GO:0031175//neuron projection development;GO:0045773//positive regulation of axon extension;GO:0048011//neurotrophin TRK receptor signaling pathway;GO:0071787//endoplasmic reticulum tubular network formation;GO:0072659//protein localization to plasma membrane
ncbi_118881	COMTD1	50.9656	27.6958	45.4183	31.4033	44.0834	28.0736	41.3599	34.5201	-0.260797	0.468331	0.566369	catechol-O-methyltransferase domain containing 1	GO:0032259//methylation
ncbi_118980	SFXN2	55.0295	42.9566	46.4346	0	0	0	48.1402	0.01	-12.233	0.000178485	0.00445216	sideroflexin 2, transcript variant 2	GO:0006865//amino acid transport;GO:0034220//ion transmembrane transport;GO:1990542//mitochondrial transmembrane transport
ncbi_118987	PDZD8	96.7932	96.3493	83.3562	91.8679	99.5078	88.8899	92.1662	93.4219	0.0195221	0.828287	0.872759	PDZ domain containing 8	GO:0006869//lipid transport;GO:0007010//cytoskeleton organization;GO:0016032//viral process;GO:0022604//regulation of cell morphogenesis;GO:0035556//intracellular signal transduction;GO:0051560//mitochondrial calcium ion homeostasis;GO:1990456//mitochondrion-endoplasmic reticulum membrane tethering
ncbi_119032	BORCS7	91.26	70.0633	69.563	88.5115	125.478	91.4461	76.9621	101.812	0.403686	0.147264	0.23503	BLOC-1 related complex subunit 7, transcript variant 1	-
ncbi_1191	CLU	872.451	536.435	529.987	1339.37	1117.23	1538.36	646.291	1331.65	1.04296	0.0145347	0.0447269	clusterin, transcript variant 1	GO:0000902//cell morphogenesis;GO:0001774//microglial cell activation;GO:0001836//release of cytochrome c from mitochondria;GO:0002434//immune complex clearance;GO:0002576//platelet degranulation;GO:0006629//lipid metabolic process;GO:0006956//complement activation;GO:0006958//complement activation, classical pathway;GO:0009615//response to virus;GO:0010628//positive regulation of gene expression…
ncbi_1192	CLIC1	4188.4	5875.25	5381.33	7073.65	8163.36	8229.58	5148.33	7822.2	0.60347	0.0128949	0.0412041	chloride intracellular channel 1, transcript variant 1	GO:0006821//chloride transport;GO:0007165//signal transduction;GO:0034765//regulation of ion transmembrane transport;GO:0045669//positive regulation of osteoblast differentiation;GO:0051726//regulation of cell cycle;GO:0051881//regulation of mitochondrial membrane potential;GO:0070527//platelet aggregation;GO:1902476//chloride transmembrane transport
ncbi_1193	CLIC2	133.947	178.785	165.306	227.561	185.283	190.232	159.346	201.026	0.335218	0.0912486	0.164556	chloride intracellular channel 2	GO:0007165//signal transduction;GO:0010880//regulation of release of sequestered calcium ion into cytosol by sarcoplasmic reticulum;GO:0010881//regulation of cardiac muscle contraction by regulation of the release of sequestered calcium ion;GO:0051099//positive regulation of binding;GO:0060315//negative regulation of ryanodine-sensitive calcium-release channel activity;GO:0098869//cellular oxidan…
ncbi_119504	ANAPC16	32.0225	54.8352	31.2316	27.8886	40.2693	33.4424	39.3631	33.8668	-0.216974	0.554323	0.646064	anaphase promoting complex subunit 16, transcript variant 1	GO:0006511//ubiquitin-dependent protein catabolic process;GO:0007049//cell cycle;GO:0016567//protein ubiquitination;GO:0031145//anaphase-promoting complex-dependent catabolic process;GO:0051301//cell division;GO:1901990//regulation of mitotic cell cycle phase transition
ncbi_119559	SFXN4	40.964	39.5725	33.9624	48.5337	40.986	44.254	38.1663	44.5913	0.224462	0.103583	0.180919	sideroflexin 4, transcript variant 1	GO:0006865//amino acid transport;GO:0034220//ion transmembrane transport
ncbi_119587	CPXM2	1809.78	1595.43	1546.79	919.867	981.904	888.496	1650.67	930.089	-0.827607	0.00107668	0.0101543	carboxypeptidase X, M14 family member 2	GO:0006518//peptide metabolic process;GO:0016485//protein processing
ncbi_1196	CLK2	22.7518	17.7991	26.8512	23.6171	28.5808	19.5822	22.4674	23.9267	0.0907902	0.712716	0.781742	CDC like kinase 2, transcript variant 1	GO:0006468//protein phosphorylation;GO:0010212//response to ionizing radiation;GO:0018108//peptidyl-tyrosine phosphorylation;GO:0032526//response to retinoic acid;GO:0043484//regulation of RNA splicing;GO:0045721//negative regulation of gluconeogenesis;GO:0046777//protein autophosphorylation
ncbi_1198	CLK3	44.3875	30.8197	35.5988	41.3562	34.6024	38.6113	36.9353	38.19	0.0481912	0.791108	0.844362	CDC like kinase 3, transcript variant 1	GO:0006468//protein phosphorylation;GO:0018108//peptidyl-tyrosine phosphorylation;GO:0043484//regulation of RNA splicing;GO:0046777//protein autophosphorylation
ncbi_12	SERPINA3	639.874	80.5383	65.6853	34.4513	37.5465	19.5015	262.033	30.4998	-3.10288	0.287877	0.390551	serpin family A member 3, transcript variant 1	GO:0002576//platelet degranulation;GO:0006953//acute-phase response;GO:0006954//inflammatory response;GO:0010951//negative regulation of endopeptidase activity;GO:0019216//regulation of lipid metabolic process;GO:0030277//maintenance of gastrointestinal epithelium;GO:0043312//neutrophil degranulation
ncbi_120	ADD3	806.741	881.381	832.662	434.564	435.727	493.436	840.261	454.576	-0.886318	0.000191431	0.00453287	adducin 3, transcript variant 3	GO:0051016//barbed-end actin filament capping;GO:0051017//actin filament bundle assembly;GO:0055085//transmembrane transport
ncbi_1200	TPP1	2181.84	2135.87	1919.56	2507.92	2653.78	2563.48	2079.09	2575.06	0.308653	0.00558228	0.0249407	tripeptidyl peptidase 1	GO:0006508//proteolysis;GO:0006629//lipid metabolic process;GO:0007040//lysosome organization;GO:0007399//nervous system development;GO:0007417//central nervous system development;GO:0030163//protein catabolic process;GO:0030855//epithelial cell differentiation;GO:0036498//IRE1-mediated unfolded protein response;GO:0043171//peptide catabolic process;GO:0045453//bone resorption;GO:0050885//neuromu…
ncbi_1201	CLN3	137.698	100.867	102.726	80.1678	63.9121	76.6476	113.763	73.5758	-0.628733	0.0361651	0.0831632	CLN3 lysosomal/endosomal transmembrane protein, battenin, transcript variant 2	GO:0001508//action potential;GO:0001575//globoside metabolic process;GO:0006520//cellular amino acid metabolic process;GO:0006672//ceramide metabolic process;GO:0006678//glucosylceramide metabolic process;GO:0006681//galactosylceramide metabolic process;GO:0006684//sphingomyelin metabolic process;GO:0006898//receptor-mediated endocytosis;GO:0007040//lysosome organization;GO:0007042//lysosomal lum…
ncbi_120103	SLC36A4	14.3931	10.2779	14.1665	12.86	20.0626	15.2268	12.9459	16.0498	0.310065	0.283082	0.385876	solute carrier family 36 member 4, transcript variant 2	GO:0003333//amino acid transmembrane transport;GO:0015808//L-alanine transport;GO:0015824//proline transport;GO:0015827//tryptophan transport;GO:1904271//L-proline import across plasma membrane;GO:1904556//L-tryptophan transmembrane transport
ncbi_1203	CLN5	285.288	245.054	230.509	116.165	118.572	98.1943	253.617	110.977	-1.19239	0.00125983	0.0109766	CLN5 intracellular trafficking protein, transcript variant 2	GO:0006465//signal peptide processing;GO:0007042//lysosomal lumen acidification;GO:0007420//brain development;GO:0022008//neurogenesis;GO:0030163//protein catabolic process;GO:0042147//retrograde transport, endosome to Golgi;GO:0042551//neuron maturation;GO:0070085//glycosylation;GO:1904426//positive regulation of GTP binding
ncbi_120534	ARL14EP	16.7934	12.1372	14.9495	20.2332	17.677	19.6798	14.6267	19.1967	0.392251	0.0428903	0.09401	ADP ribosylation factor like GTPase 14 effector protein	-
ncbi_1207	CLNS1A	131.377	155.78	151.938	128.723	176.959	154.008	146.365	153.23	0.06613	0.687372	0.759667	chloride nucleotide-sensitive channel 1A, transcript variant 1	GO:0000387//spliceosomal snRNP assembly;GO:0006821//chloride transport;GO:0006884//cell volume homeostasis
ncbi_120892	LRRK2	5.78584	4.6443	5.21507	9.07605	12.8611	7.88589	5.21507	9.94102	0.930707	0.0370256	0.0846797	leucine rich repeat kinase 2	GO:0000165//MAPK cascade;GO:0000186//activation of MAPKK activity;GO:0000187//activation of MAPK activity;GO:0001933//negative regulation of protein phosphorylation;GO:0001934//positive regulation of protein phosphorylation;GO:0006468//protein phosphorylation;GO:0006606//protein import into nucleus;GO:0006897//endocytosis;GO:0006914//autophagy;GO:0006979//response to oxidative stress;GO:0007005//…
ncbi_1209	CLPTM1	899.185	729.427	728.802	323.757	315.028	344.156	785.805	327.647	-1.26203	0.0013304	0.0112825	CLPTM1 regulator of GABA type A receptor forward trafficking, transcript variant 3	GO:0007275//multicellular organism development;GO:0030154//cell differentiation;GO:0033081//regulation of T cell differentiation in thymus
ncbi_1211	CLTA	3500.44	3930.67	3800.55	3307.22	3732.93	3303.85	3743.89	3448	-0.118777	0.19649	0.29227	clathrin light chain A, transcript variant 3	GO:0006886//intracellular protein transport;GO:0007049//cell cycle;GO:0019886//antigen processing and presentation of exogenous peptide antigen via MHC class II;GO:0032802//low-density lipoprotein particle receptor catabolic process;GO:0034383//low-density lipoprotein particle clearance;GO:0048268//clathrin coat assembly;GO:0051301//cell division;GO:0061024//membrane organization;GO:0072583//clat…
ncbi_1212	CLTB	1655.58	1690.28	1553.24	969.848	1037.49	1012.52	1633.03	1006.62	-0.698035	0.000163084	0.00431264	clathrin light chain B, transcript variant 4	GO:0006886//intracellular protein transport;GO:0048268//clathrin coat assembly;GO:0061024//membrane organization;GO:0072583//clathrin-dependent endocytosis
ncbi_121227	LRIG3	92.9545	107.819	73.91	45.8695	63.5331	54.7013	91.5612	54.7013	-0.743162	0.0290248	0.0717737	leucine rich repeats and immunoglobulin like domains 3, transcript variant 1	GO:0032474//otolith morphogenesis
ncbi_121260	SLC15A4	85.458	77.3601	73.9145	72.1983	82.318	78.285	78.9109	77.6004	-0.0241594	0.785912	0.840609	solute carrier family 15 member 4	GO:0006811//ion transport;GO:0015031//protein transport;GO:0015817//histidine transport;GO:0035672//oligopeptide transmembrane transport;GO:0043312//neutrophil degranulation;GO:0089709//L-histidine transmembrane transport;GO:1902600//proton transmembrane transport
ncbi_1213	CLTC	9804.8	9230.39	8930.02	7110.73	7395.25	7154.76	9321.74	7220.25	-0.36855	0.00149918	0.0117889	clathrin heavy chain, transcript variant 2	GO:0000278//mitotic cell cycle;GO:0001649//osteoblast differentiation;GO:0006886//intracellular protein transport;GO:0006898//receptor-mediated endocytosis;GO:0006914//autophagy;GO:0019886//antigen processing and presentation of exogenous peptide antigen via MHC class II;GO:0031623//receptor internalization;GO:0032802//low-density lipoprotein particle receptor catabolic process;GO:0033572//transf…
ncbi_121441	NEDD1	72.6178	75.2145	70.589	100.181	123.666	98.7458	72.8071	107.531	0.562599	0.013256	0.0419861	NEDD1 gamma-tubulin ring complex targeting factor, transcript variant 1	GO:0000086//G2/M transition of mitotic cell cycle;GO:0010389//regulation of G2/M transition of mitotic cell cycle;GO:0051301//cell division;GO:0071539//protein localization to centrosome;GO:0097711//ciliary basal body-plasma membrane docking
ncbi_121457	IKBIP	2378.01	2044.73	2026.88	1499.38	1594.08	1759.08	2149.87	1617.51	-0.410476	0.0177943	0.0510157	IKBKB interacting protein, transcript variant 1	GO:0010165//response to X-ray
ncbi_121504	H4-16	36007.1	40051.7	39568.2	45213.9	44846	44109	38542.3	44723	0.214572	0.00933186	0.0336699	H4 histone 16	GO:0000183//chromatin silencing at rDNA;GO:0006303//double-strand break repair via nonhomologous end joining;GO:0006334//nucleosome assembly;GO:0006335//DNA replication-dependent nucleosome assembly;GO:0006336//DNA replication-independent nucleosome assembly;GO:0006352//DNA-templated transcription, initiation;GO:0016233//telomere capping;GO:0032200//telomere organization;GO:0034080//CENP-A contai…
ncbi_554313	H4C15	36007.1	40051.7	39568.2	45213.9	44846	44109	38542.3	44723	0.214572	0.00933186	0.0336699	H4 clustered histone 15, transcript variant 1	GO:0000183//chromatin silencing at rDNA;GO:0006303//double-strand break repair via nonhomologous end joining;GO:0006334//nucleosome assembly;GO:0006335//DNA replication-dependent nucleosome assembly;GO:0006336//DNA replication-independent nucleosome assembly;GO:0006352//DNA-templated transcription, initiation;GO:0016233//telomere capping;GO:0032200//telomere organization;GO:0034080//CENP-A contai…
ncbi_8294	H4C9	36007.1	40051.7	39568.2	45213.9	44846	44109	38542.3	44723	0.214572	0.00933186	0.0336699	H4 clustered histone 9	GO:0000183//chromatin silencing at rDNA;GO:0006303//double-strand break repair via nonhomologous end joining;GO:0006334//nucleosome assembly;GO:0006335//DNA replication-dependent nucleosome assembly;GO:0006336//DNA replication-independent nucleosome assembly;GO:0006352//DNA-templated transcription, initiation;GO:0016233//telomere capping;GO:0032200//telomere organization;GO:0034080//CENP-A contai…
ncbi_8359	H4C1	36007.1	40051.7	39568.2	45213.9	44846	44109	38542.3	44723	0.214572	0.00933186	0.0336699	H4 clustered histone 1	GO:0000183//chromatin silencing at rDNA;GO:0006303//double-strand break repair via nonhomologous end joining;GO:0006334//nucleosome assembly;GO:0006335//DNA replication-dependent nucleosome assembly;GO:0006336//DNA replication-independent nucleosome assembly;GO:0006352//DNA-templated transcription, initiation;GO:0016233//telomere capping;GO:0032200//telomere organization;GO:0034080//CENP-A contai…
ncbi_8360	H4C4	36007.1	40051.7	39568.2	45213.9	44846	44109	38542.3	44723	0.214572	0.00933186	0.0336699	H4 clustered histone 4	GO:0000183//chromatin silencing at rDNA;GO:0006303//double-strand break repair via nonhomologous end joining;GO:0006334//nucleosome assembly;GO:0006335//DNA replication-dependent nucleosome assembly;GO:0006336//DNA replication-independent nucleosome assembly;GO:0006352//DNA-templated transcription, initiation;GO:0016233//telomere capping;GO:0032200//telomere organization;GO:0034080//CENP-A contai…
ncbi_8361	H4C6	36007.1	40051.7	39568.2	45213.9	44846	44109	38542.3	44723	0.214572	0.00933186	0.0336699	H4 clustered histone 6	GO:0000183//chromatin silencing at rDNA;GO:0006303//double-strand break repair via nonhomologous end joining;GO:0006334//nucleosome assembly;GO:0006335//DNA replication-dependent nucleosome assembly;GO:0006336//DNA replication-independent nucleosome assembly;GO:0006352//DNA-templated transcription, initiation;GO:0016233//telomere capping;GO:0032200//telomere organization;GO:0034080//CENP-A contai…
ncbi_8362	H4C12	36007.1	40051.7	39568.2	45213.9	44846	44109	38542.3	44723	0.214572	0.00933186	0.0336699	H4 clustered histone 12	GO:0000183//chromatin silencing at rDNA;GO:0006303//double-strand break repair via nonhomologous end joining;GO:0006334//nucleosome assembly;GO:0006335//DNA replication-dependent nucleosome assembly;GO:0006336//DNA replication-independent nucleosome assembly;GO:0006352//DNA-templated transcription, initiation;GO:0016233//telomere capping;GO:0032200//telomere organization;GO:0034080//CENP-A contai…
ncbi_8363	H4C11	36007.1	40051.7	39568.2	45213.9	44846	44109	38542.3	44723	0.214572	0.00933186	0.0336699	H4 clustered histone 11	GO:0000183//chromatin silencing at rDNA;GO:0006303//double-strand break repair via nonhomologous end joining;GO:0006334//nucleosome assembly;GO:0006335//DNA replication-dependent nucleosome assembly;GO:0006336//DNA replication-independent nucleosome assembly;GO:0006352//DNA-templated transcription, initiation;GO:0016233//telomere capping;GO:0032200//telomere organization;GO:0034080//CENP-A contai…
ncbi_8364	H4C3	36007.1	40051.7	39568.2	45213.9	44846	44109	38542.3	44723	0.214572	0.00933186	0.0336699	H4 clustered histone 3	GO:0000183//chromatin silencing at rDNA;GO:0006303//double-strand break repair via nonhomologous end joining;GO:0006334//nucleosome assembly;GO:0006335//DNA replication-dependent nucleosome assembly;GO:0006336//DNA replication-independent nucleosome assembly;GO:0006352//DNA-templated transcription, initiation;GO:0016233//telomere capping;GO:0032200//telomere organization;GO:0034080//CENP-A contai…
ncbi_8365	H4C8	36007.1	40051.7	39568.2	45213.9	44846	44109	38542.3	44723	0.214572	0.00933186	0.0336699	H4 clustered histone 8	GO:0000183//chromatin silencing at rDNA;GO:0006303//double-strand break repair via nonhomologous end joining;GO:0006334//nucleosome assembly;GO:0006335//DNA replication-dependent nucleosome assembly;GO:0006336//DNA replication-independent nucleosome assembly;GO:0006352//DNA-templated transcription, initiation;GO:0016233//telomere capping;GO:0032200//telomere organization;GO:0034080//CENP-A contai…
ncbi_8366	H4C2	36007.1	40051.7	39568.2	45213.9	44846	44109	38542.3	44723	0.214572	0.00933186	0.0336699	H4 clustered histone 2	GO:0000183//chromatin silencing at rDNA;GO:0006303//double-strand break repair via nonhomologous end joining;GO:0006334//nucleosome assembly;GO:0006335//DNA replication-dependent nucleosome assembly;GO:0006336//DNA replication-independent nucleosome assembly;GO:0006352//DNA-templated transcription, initiation;GO:0016233//telomere capping;GO:0032200//telomere organization;GO:0034080//CENP-A contai…
ncbi_8367	H4C5	36007.1	40051.7	39568.2	45213.9	44846	44109	38542.3	44723	0.214572	0.00933186	0.0336699	H4 clustered histone 5	GO:0000183//chromatin silencing at rDNA;GO:0006303//double-strand break repair via nonhomologous end joining;GO:0006334//nucleosome assembly;GO:0006335//DNA replication-dependent nucleosome assembly;GO:0006336//DNA replication-independent nucleosome assembly;GO:0006352//DNA-templated transcription, initiation;GO:0016233//telomere capping;GO:0032200//telomere organization;GO:0034080//CENP-A contai…
ncbi_8368	H4C13	36007.1	40051.7	39568.2	45213.9	44846	44109	38542.3	44723	0.214572	0.00933186	0.0336699	H4 clustered histone 13	GO:0000183//chromatin silencing at rDNA;GO:0006303//double-strand break repair via nonhomologous end joining;GO:0006334//nucleosome assembly;GO:0006335//DNA replication-dependent nucleosome assembly;GO:0006336//DNA replication-independent nucleosome assembly;GO:0006352//DNA-templated transcription, initiation;GO:0016233//telomere capping;GO:0032200//telomere organization;GO:0034080//CENP-A contai…
ncbi_8370	H4C14	36007.1	40051.7	39568.2	45213.9	44846	44109	38542.3	44723	0.214572	0.00933186	0.0336699	H4 clustered histone 14	GO:0000183//chromatin silencing at rDNA;GO:0006303//double-strand break repair via nonhomologous end joining;GO:0006334//nucleosome assembly;GO:0006335//DNA replication-dependent nucleosome assembly;GO:0006336//DNA replication-independent nucleosome assembly;GO:0006352//DNA-templated transcription, initiation;GO:0016233//telomere capping;GO:0032200//telomere organization;GO:0034080//CENP-A contai…
ncbi_122011	CSNK1A1L	159.024	182.494	173.476	193.627	180.191	155.23	171.665	176.349	0.0388426	0.739906	0.804621	casein kinase 1 alpha 1 like	GO:0016055//Wnt signaling pathway;GO:0018105//peptidyl-serine phosphorylation;GO:0018107//peptidyl-threonine phosphorylation;GO:0032436//positive regulation of proteasomal ubiquitin-dependent protein catabolic process;GO:0090090//negative regulation of canonical Wnt signaling pathway
ncbi_122553	TRAPPC6B	107.096	100.482	118.27	118.727	135.556	118.856	108.616	124.379	0.195506	0.107633	0.185937	trafficking protein particle complex subunit 6B, transcript variant 1	GO:0006888//ER to Golgi vesicle-mediated transport;GO:0007399//nervous system development;GO:0043087//regulation of GTPase activity;GO:0048208//COPII vesicle coating
ncbi_122704	MRPL52	45.1799	36.3787	46.3911	36.4902	60.0414	46.7221	42.6499	47.7512	0.162995	0.534382	0.626196	mitochondrial ribosomal protein L52, transcript variant 8	GO:0006412//translation;GO:0070125//mitochondrial translational elongation;GO:0070126//mitochondrial translational termination
ncbi_122786	FRMD6	78.7276	86.9404	83.086	46.0073	43.0808	48.9638	82.918	46.0173	-0.849509	0.000225007	0.00486928	FERM domain containing 6, transcript variant 1	GO:0003383//apical constriction;GO:0031032//actomyosin structure organization;GO:0032970//regulation of actin filament-based process;GO:0034613//cellular protein localization
ncbi_122830	NAA30	77.0833	82.1052	79.4385	101.389	63.9711	78.8212	79.5423	81.3939	0.0331977	0.874207	0.907812	N-alpha-acetyltransferase 30, NatC catalytic subunit	GO:0017196//N-terminal peptidyl-methionine acetylation
ncbi_122961	ISCA2	125.826	107.373	113.986	51.7589	68.331	51.151	115.728	57.0803	-1.01968	0.00167319	0.0124625	iron-sulfur cluster assembly 2, transcript variant 2	GO:0016226//iron-sulfur cluster assembly;GO:0044281//small molecule metabolic process;GO:0051604//protein maturation;GO:0106035//protein maturation by [4Fe-4S] cluster transfer
ncbi_123	PLIN2	90.449	85.0435	93.8094	508.098	644.458	628.24	89.7673	593.599	2.72523	0.000305711	0.00569432	perilipin 2, transcript variant 1	GO:0014070//response to organic cyclic compound;GO:0015909//long-chain fatty acid transport;GO:0019216//regulation of lipid metabolic process;GO:0019915//lipid storage;GO:0042493//response to drug
ncbi_123016	TTC8	20.6535	32.7526	23.2428	23.7007	26.0812	31.3317	25.5496	27.0379	0.0816794	0.747488	0.810445	tetratricopeptide repeat domain 8, transcript variant 4	GO:0015031//protein transport;GO:0048560//establishment of anatomical structure orientation;GO:0050893//sensory processing;GO:0060271//cilium assembly;GO:1905515//non-motile cilium assembly
ncbi_123169	LEO1	141.689	121.401	118.297	101.414	107.83	107.753	127.129	105.666	-0.266787	0.0482918	0.102644	LEO1 homolog, Paf1/RNA polymerase II complex component, transcript variant 2	GO:0001711//endodermal cell fate commitment;GO:0006366//transcription by RNA polymerase II;GO:0006368//transcription elongation from RNA polymerase II promoter;GO:0006378//mRNA polyadenylation;GO:0010390//histone monoubiquitination;GO:0016055//Wnt signaling pathway;GO:0016567//protein ubiquitination;GO:0019827//stem cell population maintenance;GO:0031442//positive regulation of mRNA 3'-end proces…
ncbi_123263	MTFMT	48.3471	49.0604	40.3257	66.9214	78.8237	59.2846	45.9111	68.3433	0.573957	0.02402	0.0630021	mitochondrial methionyl-tRNA formyltransferase	GO:0006413//translational initiation;GO:0071951//conversion of methionyl-tRNA to N-formyl-methionyl-tRNA
ncbi_123283	TARS3	9.92748	19.8573	20.381	28.1946	31.4414	31.1201	16.7219	30.252	0.85529	0.0189889	0.0534426	threonyl-tRNA synthetase 3	GO:0006435//threonyl-tRNA aminoacylation;GO:0008150//biological_process
ncbi_123355	LRRC28	11.9468	17.4743	14.7106	13.2545	17.8217	12.7232	14.7106	14.5998	-0.0109071	0.963454	0.975022	leucine rich repeat containing 28, transcript variant 2	GO:0007154//cell communication;GO:0007165//signal transduction;GO:0008150//biological_process;GO:0009987//cellular process;GO:0023052//signaling;GO:0050789//regulation of biological process;GO:0050794//regulation of cellular process;GO:0050896//response to stimulus;GO:0051716//cellular response to stimulus;GO:0065007//biological regulation
ncbi_123606	NIPA1	54.8938	29.7705	31.1215	29.5771	0	0	38.5953	9.85903	-1.96891	0.0880788	0.160247	NIPA magnesium transporter 1, transcript variant 2	GO:0015693//magnesium ion transport;GO:0055085//transmembrane transport;GO:1903830//magnesium ion transmembrane transport
ncbi_123803	NTAN1	52.3692	46.2854	57.0865	105.536	123.352	121.563	51.9137	116.817	1.17006	0.00055514	0.00742916	N-terminal asparagine amidase, transcript variant 2	GO:0006511//ubiquitin-dependent protein catabolic process;GO:0007613//memory;GO:0008344//adult locomotory behavior
ncbi_123879	DCUN1D3	191.06	155.489	176.626	105.684	144.617	117.084	174.392	122.462	-0.510004	0.0285569	0.0709449	defective in cullin neddylation 1 domain containing 3	GO:0010225//response to UV-C;GO:0010332//response to gamma radiation;GO:0030308//negative regulation of cell growth;GO:0043065//positive regulation of apoptotic process;GO:0043687//post-translational protein modification;GO:0045116//protein neddylation;GO:0051443//positive regulation of ubiquitin-protein transferase activity;GO:2000134//negative regulation of G1/S transition of mitotic cell cycle
ncbi_123920	CMTM3	302.517	174.866	211.411	514.184	602.474	618.356	229.598	578.338	1.3328	0.00220621	0.0145272	CKLF like MARVEL transmembrane domain containing 3, transcript variant 8	GO:0001835//blastocyst hatching;GO:0006935//chemotaxis;GO:0007165//signal transduction;GO:0050861//positive regulation of B cell receptor signaling pathway
ncbi_123956252	RIPPLY2-CYB5R4	11.3841	12.6506	11.6794	15.8869	16.9146	17.5778	11.9047	16.7931	0.496337	0.00142638	0.0115897	RIPPLY2-CYB5R4 readthrough, transcript variant 1	GO:0002790//peptide secretion;GO:0003032//detection of oxygen;GO:0006066//alcohol metabolic process;GO:0006091//generation of precursor metabolites and energy;GO:0006139//nucleobase-containing compound metabolic process;GO:0006629//lipid metabolic process;GO:0006694//steroid biosynthetic process;GO:0006696//ergosterol biosynthetic process;GO:0006725//cellular aromatic compound metabolic process;G…
ncbi_51167	CYB5R4	11.3841	12.6506	11.6794	15.8869	16.9146	17.5778	11.9047	16.7931	0.496337	0.00142638	0.0115897	cytochrome b5 reductase 4	GO:0003032//detection of oxygen;GO:0006091//generation of precursor metabolites and energy;GO:0006801//superoxide metabolic process;GO:0015701//bicarbonate transport;GO:0030073//insulin secretion;GO:0042593//glucose homeostasis;GO:0046677//response to antibiotic;GO:0048468//cell development;GO:0055114//oxidation-reduction process
ncbi_1240	CMKLR1	0	0	0	71.8373	91.8579	80.5189	0.01	81.4047	12.9909	0.000149157	0.00419053	chemerin chemokine-like receptor 1, transcript variant 1	GO:0001501//skeletal system development;GO:0002430//complement receptor mediated signaling pathway;GO:0006935//chemotaxis;GO:0006954//inflammatory response;GO:0006955//immune response;GO:0007186//G protein-coupled receptor signaling pathway;GO:0007200//phospholipase C-activating G protein-coupled receptor signaling pathway;GO:0007204//positive regulation of cytosolic calcium ion concentration;GO:…
ncbi_124245	ZC3H18	173.585	146.449	165.462	142.765	146.545	124.838	161.832	138.049	-0.229312	0.0854481	0.156815	zinc finger CCCH-type containing 18, transcript variant 1	-
ncbi_124446	TMEM219	32.9447	36.4466	38.1196	38.2095	41.5316	36.8923	35.837	38.8778	0.117497	0.213344	0.311136	transmembrane protein 219, transcript variant 1	GO:0006915//apoptotic process;GO:0042981//regulation of apoptotic process
ncbi_124454	EARS2	176.144	167.508	156.769	198.189	190.196	161.036	166.807	183.141	0.134772	0.264752	0.366372	glutamyl-tRNA synthetase 2, mitochondrial, transcript variant 1	GO:0006424//glutamyl-tRNA aminoacylation;GO:0070127//tRNA aminoacylation for mitochondrial protein translation
ncbi_124540	MSI2	327.339	354.461	307.668	348.234	399.07	403.279	329.822	383.528	0.217643	0.0736113	0.139831	musashi RNA binding protein 2, transcript variant 3	GO:0048864//stem cell development
ncbi_124565	SLC38A10	180.307	146.533	138.845	146.882	148.331	142.061	155.229	145.758	-0.0908201	0.502772	0.598261	solute carrier family 38 member 10, transcript variant 1	GO:0003333//amino acid transmembrane transport;GO:0006814//sodium ion transport;GO:0060348//bone development
ncbi_124583	CANT1	516.724	466.566	447.262	302.686	360.575	356.18	476.851	339.814	-0.488795	0.0079106	0.03077	calcium activated nucleotidase 1, transcript variant 2	GO:0030166//proteoglycan biosynthetic process;GO:0043123//positive regulation of I-kappaB kinase/NF-kappaB signaling;GO:0043312//neutrophil degranulation
ncbi_124641	OVCA2	44.5641	48.2036	39.2853	32.2945	48.2925	37.2167	44.0177	39.2679	-0.164732	0.428189	0.529417	OVCA2 serine hydrolase domain containing	GO:0032526//response to retinoic acid
[truncated: 7,009 more rows]
