# Supplementary material for: Efficient Fabrication of Human Corneal Stromal Cell Spheroids and Promoting Cell Stemness Based on 3D-Printed Derived PDMS Microwell Platform
Source: Biomolecules. 2025 Mar 19;15(3):438. doi: 10.3390/biom15030438 (PMC11940411; doi:10.3390/biom15030438)
Supplement: Supplementary file 1 [file biomolecules-15-00438-s001.zip › Table S3.xlsx]

## Sheet: Sheet1
Title. Enriched pathways in the transcriptomic
Pathway	all_gene_2FDR_up_gene (690)	All (7769)	Pvalue	Qvalue	Pathway ID	Genes	K_IDs	Pathway
Cytokine-cytokine receptor interaction	58	294	3.14974e-09	8.85823e-07	ko04060	ncbi_3586(IL10);ncbi_3552(IL1A);ncbi_3557(IL1RN);ncbi_3576(CXCL8);ncbi_3569(IL6);ncbi_3589(IL11);ncbi_7040(TGFB1);ncbi_1437(CSF2);ncbi_1440(CSF3);ncbi_3560(IL2RB);ncbi_3592(IL12A);ncbi_414062(CCL3L3);ncbi_7852(CXCR4);ncbi_7133(TNFRSF1B);ncbi_130399(ACVR1C);ncbi_6364(CCL20);ncbi_7046(TGFBR1);ncbi_23529(CLCF1);ncbi_3603(IL16);ncbi_11009(IL24);ncbi_90865(IL33);ncbi_650(BMP2);ncbi_658(BMPR1B);ncbi_99…	K05443+K04383+K05481+K10030+K05405+K05417+K13375+K05427+K05423+K05069+K05406+K05408+K04189+K05141+K13568+K14625+K04674+K05421+K22628+K22668+K12967+K21283+K13578+K05478+K05419+K05136+K05171+K05090+K04176+K05508+K13377+K05444+K21096+K05477+K22667+K16620+K16621+K16622+K05072+K05073+K04667+K05142+K05473+K05472+K22702+K05154+K19598+K05504+K05509+K05157+K04186+K05149+K04304+K05408+K05414+K05156+K05442+…	Cytokine-cytokine receptor interaction
Pathways in cancer	87	530	5.64219e-09	8.85823e-07	ko05200	ncbi_1029(CDKN2A);ncbi_3718(JAK3);ncbi_4286(MITF);ncbi_4854(NOTCH3);ncbi_3576(CXCL8);ncbi_3569(IL6);ncbi_3479(IGF1);ncbi_7040(TGFB1);ncbi_623(BDKRB1);ncbi_2246(FGF1);ncbi_3560(IL2RB);ncbi_3592(IL12A);ncbi_5743(PTGS2);ncbi_7852(CXCR4);ncbi_7422(VEGFA);ncbi_91860(CALML4);ncbi_23462(HEY1);ncbi_4791(NFKB2);ncbi_7039(TGFA);ncbi_8900(CCNA1);ncbi_114(ADCY8);ncbi_4313(MMP2);ncbi_51176(LEF1);ncbi_7046(TGF…	K06621+K11218+K09455+K20995+K10030+K05405+K05459+K13375+K03915+K18496+K05069+K05406+K11987+K04189+K05448+K02183+K09091+K04469+K08774+K06627+K08048+K01398+K04492+K04674+K02620+K01388+K04273+K16060+K04362+K11256+K00799+K21283+K04456+K09850+K16859+K06626+K05090+K08803+K06237+K05717+K09592+K13377+K04515+K10131+K09821+K04359+K09095+K10151+K02219+K02219+K06237+K04358+K05072+K06481+K06482+K04368+K01357+…	Pathways in cancer
Hippo signaling pathway	33	157	2.01418e-06	0.000210817	ko04390	ncbi_3689(ITGB2);ncbi_5054(SERPINE1);ncbi_7040(TGFB1);ncbi_2246(FGF1);ncbi_51176(LEF1);ncbi_7046(TGFBR1);ncbi_6932(TCF7);ncbi_23286(WWC1);ncbi_330(BIRC3);ncbi_4092(SMAD7);ncbi_650(BMP2);ncbi_658(BMPR1B);ncbi_11186(RASSF1);ncbi_85409(NKD2);ncbi_84962(AJUBA);ncbi_7043(TGFB3);ncbi_374(AREG);ncbi_654(BMP6);ncbi_655(BMP7);ncbi_656(BMP8B);ncbi_894(CCND2);ncbi_1454(CSNK1E);ncbi_3397(ID1);ncbi_3398(ID2);…	K06464+K03982+K13375+K18496+K04492+K04674+K02620+K16685+K16060+K19631+K21283+K13578+K09850+K03213+K16682+K13377+K09782+K16620+K16621+K16622+K10151+K08960+K04680+K17693+K01357+K01064+K02842+K02329+K01357+K02375+K03213+K00572+K16622	Hippo signaling pathway
Rheumatoid arthritis	23	93	4.24931e-06	0.000333571	ko05323	ncbi_3689(ITGB2);ncbi_1513(CTSK);ncbi_3552(IL1A);ncbi_3576(CXCL8);ncbi_3569(IL6);ncbi_3589(IL11);ncbi_7040(TGFB1);ncbi_1437(CSF2);ncbi_414062(CCL3L3);ncbi_7422(VEGFA);ncbi_245973(ATP6V1C2);ncbi_533(ATP6V0B);ncbi_6364(CCL20);ncbi_4312(MMP1);ncbi_9296(ATP6V1F);ncbi_7097(TLR2);ncbi_7043(TGFB3);ncbi_526(ATP6V1B2);ncbi_4314(MMP3);ncbi_8600(TNFSF11);ncbi_23545(ATP6V0A2);ncbi_6349(CCL3L1);ncbi_245972(AT…	K06464+K01371+K04383+K10030+K05405+K05417+K13375+K05427+K05408+K05448+K02148+K03661+K14625+K01388+K02151+K10159+K13377+K02147+K01394+K05473+K02154+K05408+K02146	Rheumatoid arthritis
Transcriptional misregulation in cancer	35	182	8.29151e-06	0.000520707	ko05202	ncbi_4286(MITF);ncbi_3576(CXCL8);ncbi_3486(IGFBP3);ncbi_3569(IL6);ncbi_3479(IGF1);ncbi_1437(CSF2);ncbi_3248(HPGD);ncbi_3560(IL2RB);ncbi_4094(MAF);ncbi_26471(NUPR1);ncbi_2118(ETV4);ncbi_8900(CCNA1);ncbi_597(BCL2A1);ncbi_4208(MEF2C);ncbi_5328(PLAU);ncbi_2115(ETV1);ncbi_1649(DDIT3);ncbi_64919(BCL11B);ncbi_1051(CEBPB);ncbi_1436(CSF1R);ncbi_8091(HMGA2);ncbi_5154(PDGFA);ncbi_894(CCND2);ncbi_1848(DUSP6)…	K09455+K10030+K10138+K05405+K05459+K05427+K00069+K05069+K09035+K15626+K15592+K06627+K02162+K04454+K01348+K09431+K04452+K22046+K10048+K05090+K09283+K04359+K10151+K21946+K17693+K01394+K08024+K09293+K06571+K01403+K04402+K08559+K15589+K15615+K15379	Transcriptional misregulation in cancer
TGF-beta signaling pathway	22	94	1.7696e-05	0.000926089	ko04350	ncbi_7040(TGFB1);ncbi_130399(ACVR1C);ncbi_7046(TGFBR1);ncbi_4092(SMAD7);ncbi_26585(GREM1);ncbi_650(BMP2);ncbi_658(BMPR1B);ncbi_7050(TGIF1);ncbi_7043(TGFB3);ncbi_3400(ID4);ncbi_654(BMP6);ncbi_655(BMP7);ncbi_656(BMP8B);ncbi_3397(ID1);ncbi_3398(ID2);ncbi_3624(INHBA);ncbi_1030(CDKN2B);ncbi_9241(NOG);ncbi_10468(FST);ncbi_25805(BAMBI);ncbi_64388(GREM2);ncbi_353500(BMP8A)	K13375+K13568+K04674+K19631+K23318+K21283+K13578+K19383+K13377+K17695+K16620+K16621+K16622+K04680+K17693+K04667+K04685+K04658+K04661+K10162+K23318+K16622	TGF-beta signaling pathway
Viral protein interaction with cytokine and cytokine receptor	22	100	4.92108e-05	0.00220746	ko04061	ncbi_3586(IL10);ncbi_3576(CXCL8);ncbi_3569(IL6);ncbi_3560(IL2RB);ncbi_414062(CCL3L3);ncbi_7852(CXCR4);ncbi_7133(TNFRSF1B);ncbi_6364(CCL20);ncbi_11009(IL24);ncbi_53832(IL20RA);ncbi_1436(CSF1R);ncbi_1230(CCR1);ncbi_6376(CX3CL1);ncbi_29949(IL19);ncbi_10344(CCL26);ncbi_8740(TNFSF14);ncbi_50604(IL20);ncbi_8793(TNFRSF10D);ncbi_6354(CCL7);ncbi_51554(ACKR4);ncbi_57007(ACKR3);ncbi_6349(CCL3L1)	K05443+K10030+K05405+K05069+K05408+K04189+K05141+K14625+K22668+K05136+K05090+K04176+K05508+K05444+K21096+K05477+K22667+K22702+K05509+K04186+K04304+K05408	Viral protein interaction with cytokine and cytokine receptor
ECM-receptor interaction	20	88	6.61485e-05	0.00259633	ko04512	ncbi_1311(COMP);ncbi_6696(SPP1);ncbi_255743(NPNT);ncbi_1758(DMP1);ncbi_3679(ITGA7);ncbi_8515(ITGA10);ncbi_1282(COL4A1);ncbi_2335(FN1);ncbi_1280(COL2A1);ncbi_1284(COL4A2);ncbi_3371(TNC);ncbi_3673(ITGA2);ncbi_3675(ITGA3);ncbi_3381(IBSP);ncbi_5649(RELN);ncbi_284217(LAMA1);ncbi_3918(LAMC2);ncbi_10319(LAMC3);ncbi_63923(TNN);ncbi_3672(ITGA1)	K04659+K06250+K06824+K23328+K06583+K06586+K06237+K05717+K19719+K06237+K06252+K06481+K06482+K06253+K06249+K05637+K06246+K06247+K06252+K06480	ECM-receptor interaction
Breast cancer	28	147	7.85572e-05	0.00274077	ko05224	ncbi_4854(NOTCH3);ncbi_3479(IGF1);ncbi_2246(FGF1);ncbi_23462(HEY1);ncbi_4791(NFKB2);ncbi_51176(LEF1);ncbi_6932(TCF7);ncbi_2260(FGFR1);ncbi_8202(NCOA3);ncbi_10000(AKT3);ncbi_25759(SHC2);ncbi_2252(FGF7);ncbi_5604(MAP2K1);ncbi_7480(WNT10B);ncbi_7483(WNT9A);ncbi_8600(TNFSF11);ncbi_8817(FGF18);ncbi_3280(HES1);ncbi_28514(DLL1);ncbi_10912(GADD45G);ncbi_11211(FZD10);ncbi_23493(HEY2);ncbi_7976(FZD3);ncbi_…	K20995+K05459+K18496+K09091+K04469+K04492+K02620+K04362+K11256+K04456+K17447+K04358+K04368+K01357+K01064+K05473+K04358+K06054+K06051+K04402+K02842+K09091+K02329+K02599+K22428+K01357+K02375+K00572	Breast cancer
Human papillomavirus infection	50	330	0.00010527	0.0030911	ko05165	ncbi_1311(COMP);ncbi_4854(NOTCH3);ncbi_6696(SPP1);ncbi_5743(PTGS2);ncbi_9586(CREB5);ncbi_7422(VEGFA);ncbi_245973(ATP6V1C2);ncbi_533(ATP6V0B);ncbi_3955(LFNG);ncbi_23462(HEY1);ncbi_8900(CCNA1);ncbi_6932(TCF7);ncbi_57801(HES4);ncbi_3679(ITGA7);ncbi_84667(HES7);ncbi_9296(ATP6V1F);ncbi_10000(AKT3);ncbi_898(CCNE1);ncbi_8515(ITGA10);ncbi_1282(COL4A1);ncbi_2335(FN1);ncbi_526(ATP6V1B2);ncbi_894(CCND2);ncb…	K04659+K20995+K06250+K11987+K09047+K05448+K02148+K03661+K05948+K09091+K06627+K02620+K09089+K06583+K09087+K02151+K04456+K06626+K06586+K06237+K05717+K02147+K10151+K19719+K06237+K06252+K06481+K06482+K04368+K01357+K01064+K06253+K06249+K06054+K05637+K06246+K06247+K02842+K09091+K02154+K02329+K02599+K09087+K06252+K05414+K01357+K02375+K00572+K02146+K06480	Human papillomavirus infection
Signaling pathways regulating pluripotency of stem cells	27	142	0.000108287	0.0030911	ko04550	ncbi_3718(JAK3);ncbi_3479(IGF1);ncbi_130399(ACVR1C);ncbi_6932(TCF7);ncbi_6498(SKIL);ncbi_2260(FGFR1);ncbi_658(BMPR1B);ncbi_10000(AKT3);ncbi_3976(LIF);ncbi_3720(JARID2);ncbi_9314(KLF4);ncbi_1852(DUSP9);ncbi_3400(ID4);ncbi_3397(ID1);ncbi_3398(ID2);ncbi_3624(INHBA);ncbi_5604(MAP2K1);ncbi_7480(WNT10B);ncbi_7483(WNT9A);ncbi_6926(TBX3);ncbi_11211(FZD10);ncbi_7976(FZD3);ncbi_3231(HOXD1);ncbi_80326(WNT10…	K11218+K05459+K13568+K02620+K18499+K04362+K13578+K04456+K05419+K11478+K17846+K18498+K17695+K04680+K17693+K04667+K04368+K01357+K01064+K10177+K02842+K02329+K09301+K01357+K02375+K11487+K00572	Signaling pathways regulating pluripotency of stem cells
Protein digestion and absorption	20	95	0.000203203	0.00531714	ko04974	ncbi_1294(COL7A1);ncbi_1300(COL10A1);ncbi_2006(ELN);ncbi_476(ATP1A1);ncbi_6520(SLC3A2);ncbi_9056(SLC7A7);ncbi_1305(COL13A1);ncbi_1301(COL11A1);ncbi_5646(PRSS3);ncbi_120103(SLC36A4);ncbi_1282(COL4A1);ncbi_482(ATP1B2);ncbi_481(ATP1B1);ncbi_483(ATP1B3);ncbi_1280(COL2A1);ncbi_1284(COL4A2);ncbi_1306(COL15A1);ncbi_3783(KCNN4);ncbi_50509(COL5A3);ncbi_169044(COL22A1)	K16628+K19479+K14211+K01539+K06519+K13867+K16617+K19721+K01312+K14209+K06237+K01540+K01540+K01540+K19719+K06237+K08135+K04945+K19721+K16630	Protein digestion and absorption
cGMP-PKG signaling pathway	29	167	0.000316891	0.00720971	ko04022	ncbi_134(ADORA1);ncbi_151(ADRA2B);ncbi_476(ATP1A1);ncbi_2982(GUCY1A1);ncbi_2983(GUCY1B1);ncbi_4985(OPRD1);ncbi_490(ATP2B1);ncbi_491(ATP2B2);ncbi_492(ATP2B3);ncbi_9586(CREB5);ncbi_91860(CALML4);ncbi_3708(ITPR1);ncbi_114(ADCY8);ncbi_4208(MEF2C);ncbi_4773(NFATC2);ncbi_5138(PDE2A);ncbi_292(SLC25A5);ncbi_10000(AKT3);ncbi_5593(PRKG2);ncbi_487(ATP2A1);ncbi_482(ATP1B2);ncbi_4638(MYLK);ncbi_8471(IRS4);ncb…	K04265+K04139+K01539+K12318+K12319+K04213+K05850+K05850+K05850+K09047+K02183+K04958+K08048+K04454+K17332+K18283+K05863+K04456+K19477+K05853+K01540+K00907+K17446+K01540+K01540+K04368+K18154+K04937+K09565	cGMP-PKG signaling pathway
PI3K-Akt signaling pathway	51	354	0.000321452	0.00720971	ko04151	ncbi_1311(COMP);ncbi_3718(JAK3);ncbi_6696(SPP1);ncbi_3569(IL6);ncbi_3479(IGF1);ncbi_1440(CSF3);ncbi_2246(FGF1);ncbi_3560(IL2RB);ncbi_9586(CREB5);ncbi_7422(VEGFA);ncbi_7039(TGFA);ncbi_285(ANGPT2);ncbi_3679(ITGA7);ncbi_10161(LPAR6);ncbi_2260(FGFR1);ncbi_10000(AKT3);ncbi_5228(PGF);ncbi_898(CCNE1);ncbi_1436(CSF1R);ncbi_8515(ITGA10);ncbi_1282(COL4A1);ncbi_2335(FN1);ncbi_7097(TLR2);ncbi_5154(PDGFA);ncb…	K04659+K11218+K06250+K05405+K05459+K05423+K18496+K05069+K09047+K05448+K08774+K05466+K06583+K04273+K04362+K04456+K16859+K06626+K05090+K06586+K06237+K05717+K10159+K04359+K09784+K09782+K10151+K19719+K06237+K04358+K06252+K05072+K06481+K06482+K04368+K04358+K04546+K05462+K06253+K06249+K04542+K05637+K06246+K06247+K04294+K08270+K22428+K06252+K05414+K12230+K06480	PI3K-Akt signaling pathway
Mineral absorption	14	57	0.00034629	0.00724899	ko04978	ncbi_476(ATP1A1);ncbi_490(ATP2B1);ncbi_491(ATP2B2);ncbi_492(ATP2B3);ncbi_261729(STEAP2);ncbi_482(ATP1B2);ncbi_481(ATP1B1);ncbi_483(ATP1B3);ncbi_1317(SLC31A1);ncbi_2495(FTH1);ncbi_4489(MT1A);ncbi_4501(MT1X);ncbi_4502(MT2A);ncbi_26872(STEAP1)	K01539+K05850+K05850+K05850+K14738+K01540+K01540+K01540+K14686+K00522+K14739+K14739+K14739+K14737	Mineral absorption
Small cell lung cancer	19	92	0.000376992	0.00739846	ko05222	ncbi_5743(PTGS2);ncbi_330(BIRC3);ncbi_10000(AKT3);ncbi_898(CCNE1);ncbi_1282(COL4A1);ncbi_2335(FN1);ncbi_1163(CKS1B);ncbi_1164(CKS2);ncbi_1284(COL4A2);ncbi_3673(ITGA2);ncbi_3675(ITGA3);ncbi_9618(TRAF4);ncbi_1030(CDKN2B);ncbi_284217(LAMA1);ncbi_3918(LAMC2);ncbi_10319(LAMC3);ncbi_10912(GADD45G);ncbi_54205(CYCS);ncbi_79444(BIRC7)	K11987+K16060+K04456+K06626+K06237+K05717+K02219+K02219+K06237+K06481+K06482+K09848+K04685+K05637+K06246+K06247+K04402+K08738+K16061	Small cell lung cancer
Focal adhesion	32	198	0.000596758	0.0110225	ko04510	ncbi_1311(COMP);ncbi_6696(SPP1);ncbi_3479(IGF1);ncbi_7422(VEGFA);ncbi_10451(VAV3);ncbi_87(ACTN1);ncbi_5063(PAK3);ncbi_3679(ITGA7);ncbi_5923(RASGRF1);ncbi_330(BIRC3);ncbi_10000(AKT3);ncbi_5228(PGF);ncbi_8515(ITGA10);ncbi_1282(COL4A1);ncbi_2335(FN1);ncbi_4638(MYLK);ncbi_25759(SHC2);ncbi_5154(PDGFA);ncbi_894(CCND2);ncbi_1280(COL2A1);ncbi_1284(COL4A2);ncbi_3371(TNC);ncbi_3673(ITGA2);ncbi_3675(ITGA3);…	K04659+K06250+K05459+K05448+K05730+K05699+K05733+K06583+K04349+K16060+K04456+K16859+K06586+K06237+K05717+K00907+K17447+K04359+K10151+K19719+K06237+K06252+K06481+K06482+K04368+K06253+K06249+K05637+K06246+K06247+K06252+K06480	Focal adhesion
MAPK signaling pathway	43	294	0.00068313	0.0119168	ko04010	ncbi_3552(IL1A);ncbi_3479(IGF1);ncbi_7040(TGFB1);ncbi_2246(FGF1);ncbi_6195(RPS6KA1);ncbi_7422(VEGFA);ncbi_4791(NFKB2);ncbi_7039(TGFA);ncbi_285(ANGPT2);ncbi_7046(TGFBR1);ncbi_4208(MEF2C);ncbi_5923(RASGRF1);ncbi_8605(PLA2G4C);ncbi_2260(FGFR1);ncbi_1649(DDIT3);ncbi_10000(AKT3);ncbi_5228(PGF);ncbi_8913(CACNA1G);ncbi_1436(CSF1R);ncbi_1852(DUSP9);ncbi_7043(TGFB3);ncbi_10746(MAP3K2);ncbi_3306(HSPA2);ncb…	K04383+K05459+K13375+K18496+K04373+K05448+K04469+K08774+K05466+K04674+K04454+K04349+K16342+K04362+K04452+K04456+K16859+K04854+K05090+K18498+K13377+K04420+K03283+K04459+K04359+K09784+K09782+K21946+K04358+K03283+K04368+K04358+K04459+K04459+K04459+K05462+K04443+K04426+K09253+K04402+K22428+K04459+K04873	MAPK signaling pathway
Aldosterone synthesis and secretion	19	98	0.000859805	0.0142094	ko04925	ncbi_476(ATP1A1);ncbi_490(ATP2B1);ncbi_491(ATP2B2);ncbi_492(ATP2B3);ncbi_9586(CREB5);ncbi_91860(CALML4);ncbi_3708(ITPR1);ncbi_114(ADCY8);ncbi_5138(PDE2A);ncbi_8913(CACNA1G);ncbi_51305(KCNK9);ncbi_482(ATP1B2);ncbi_57118(CAMK1D);ncbi_815(CAMK2A);ncbi_183(AGT);ncbi_481(ATP1B1);ncbi_483(ATP1B3);ncbi_3777(KCNK3);ncbi_4929(NR4A2)	K01539+K05850+K05850+K05850+K09047+K02183+K04958+K08048+K18283+K04854+K04919+K01540+K08794+K04515+K09821+K01540+K01540+K04914+K08558	Aldosterone synthesis and secretion
Wnt signaling pathway	26	160	0.0017426	0.0273588	ko04310	ncbi_59352(LGR6);ncbi_51176(LEF1);ncbi_6932(TCF7);ncbi_4773(NFATC2);ncbi_8840(CCN4);ncbi_23002(DAAM1);ncbi_85409(NKD2);ncbi_815(CAMK2A);ncbi_2239(GPC4);ncbi_894(CCND2);ncbi_1454(CSNK1E);ncbi_6423(SFRP2);ncbi_6424(SFRP4);ncbi_7480(WNT10B);ncbi_7483(WNT9A);ncbi_11211(FZD10);ncbi_22943(DKK1);ncbi_25805(BAMBI);ncbi_7976(FZD3);ncbi_64321(SOX17);ncbi_80326(WNT10A);ncbi_8325(FZD8);ncbi_84870(RSPO3);ncbi…	K08399+K04492+K02620+K17332+K22471+K04512+K03213+K04515+K08110+K10151+K08960+K02176+K02185+K01357+K01064+K02842+K02165+K10162+K02329+K04495+K01357+K02375+K23098+K03213+K00572+K19882	Wnt signaling pathway
Bladder cancer	10	41	0.00252932	0.0378194	ko05219	ncbi_1029(CDKN2A);ncbi_3576(CXCL8);ncbi_7422(VEGFA);ncbi_4313(MMP2);ncbi_4312(MMP1);ncbi_11186(RASSF1);ncbi_1612(DAPK1);ncbi_1839(HBEGF);ncbi_5604(MAP2K1);ncbi_4318(MMP9)	K06621+K10030+K05448+K01398+K01388+K09850+K08803+K08523+K04368+K01403	Bladder cancer
Malaria	11	50	0.00375062	0.0535316	ko05144	ncbi_1311(COMP);ncbi_3689(ITGB2);ncbi_5175(PECAM1);ncbi_3586(IL10);ncbi_3576(CXCL8);ncbi_3569(IL6);ncbi_7040(TGFB1);ncbi_1440(CSF3);ncbi_3592(IL12A);ncbi_7097(TLR2);ncbi_7043(TGFB3)	K04659+K06464+K06471+K05443+K10030+K05405+K13375+K05423+K05406+K10159+K13377	Malaria
MicroRNAs in cancer	25	161	0.00395964	0.0540576	ko05206	ncbi_1029(CDKN2A);ncbi_1545(CYP1B1);ncbi_7078(TIMP3);ncbi_7168(TPM1);ncbi_4854(NOTCH3);ncbi_1591(CYP24A1);ncbi_5743(PTGS2);ncbi_7422(VEGFA);ncbi_5328(PLAU);ncbi_11186(RASSF1);ncbi_898(CCNE1);ncbi_8091(HMGA2);ncbi_5154(PDGFA);ncbi_894(CCND2);ncbi_3371(TNC);ncbi_5604(MAP2K1);ncbi_6659(SOX4);ncbi_1942(EFNA1);ncbi_4318(MMP9);ncbi_4325(MMP16);ncbi_7976(FZD3);ncbi_4851(NOTCH1);ncbi_54541(DDIT4);ncbi_63…	K06621+K07410+K16866+K10373+K20995+K07436+K11987+K05448+K01348+K09850+K06626+K09283+K04359+K10151+K06252+K04368+K23581+K05462+K01403+K07996+K02329+K02599+K08270+K06252+K15379	MicroRNAs in cancer
Parathyroid hormone synthesis, secretion and action	18	106	0.00529684	0.0693004	ko04928	ncbi_1591(CYP24A1);ncbi_1594(CYP27B1);ncbi_9586(CREB5);ncbi_5142(PDE4B);ncbi_3708(ITPR1);ncbi_114(ADCY8);ncbi_4208(MEF2C);ncbi_2260(FGFR1);ncbi_1839(HBEGF);ncbi_4322(MMP13);ncbi_5604(MAP2K1);ncbi_5744(PTHLH);ncbi_8521(GCM1);ncbi_8600(TNFSF11);ncbi_4323(MMP14);ncbi_4325(MMP16);ncbi_4929(NR4A2);ncbi_8074(FGF23)	K07436+K07438+K09047+K13293+K04958+K08048+K04454+K04362+K08523+K07994+K04368+K22608+K21598+K05473+K07763+K07996+K08558+K22428	Parathyroid hormone synthesis, secretion and action
Gastric acid secretion	14	76	0.00639152	0.0802775	ko04971	ncbi_760(CA2);ncbi_476(ATP1A1);ncbi_3759(KCNJ2);ncbi_91860(CALML4);ncbi_6752(SSTR2);ncbi_3708(ITPR1);ncbi_114(ADCY8);ncbi_3274(HRH2);ncbi_3772(KCNJ15);ncbi_482(ATP1B2);ncbi_4638(MYLK);ncbi_815(CAMK2A);ncbi_481(ATP1B1);ncbi_483(ATP1B3)	K18245+K01539+K04996+K02183+K04218+K04958+K08048+K04150+K05008+K01540+K00907+K04515+K01540+K01540	Gastric acid secretion
Collecting duct acid secretion	7	27	0.00774477	0.0913375	ko04966	ncbi_760(CA2);ncbi_245973(ATP6V1C2);ncbi_9296(ATP6V1F);ncbi_526(ATP6V1B2);ncbi_10723(SLC12A7);ncbi_23545(ATP6V0A2);ncbi_245972(ATP6V0D2)	K18245+K02148+K02151+K02147+K13627+K02154+K02146	Collecting duct acid secretion
Amoebiasis	17	102	0.00800368	0.0913375	ko05146	ncbi_3689(ITGB2);ncbi_3586(IL10);ncbi_3576(CXCL8);ncbi_3569(IL6);ncbi_7040(TGFB1);ncbi_1437(CSF2);ncbi_3592(IL12A);ncbi_87(ACTN1);ncbi_384(ARG2);ncbi_1282(COL4A1);ncbi_2335(FN1);ncbi_7097(TLR2);ncbi_7043(TGFB3);ncbi_1284(COL4A2);ncbi_284217(LAMA1);ncbi_3918(LAMC2);ncbi_10319(LAMC3)	K06464+K05443+K10030+K05405+K13375+K05427+K05406+K05699+K01476+K06237+K05717+K10159+K13377+K06237+K05637+K06246+K06247	Amoebiasis
Salivary secretion	15	86	0.00814474	0.0913375	ko04970	ncbi_476(ATP1A1);ncbi_2982(GUCY1A1);ncbi_2983(GUCY1B1);ncbi_490(ATP2B1);ncbi_491(ATP2B2);ncbi_492(ATP2B3);ncbi_91860(CALML4);ncbi_3708(ITPR1);ncbi_114(ADCY8);ncbi_5593(PRKG2);ncbi_482(ATP1B2);ncbi_1470(CST2);ncbi_481(ATP1B1);ncbi_483(ATP1B3);ncbi_3783(KCNN4)	K01539+K12318+K12319+K05850+K05850+K05850+K02183+K04958+K08048+K19477+K01540+K13898+K01540+K01540+K04945	Salivary secretion
Basal cell carcinoma	12	63	0.0085486	0.0925607	ko05217	ncbi_51176(LEF1);ncbi_6932(TCF7);ncbi_650(BMP2);ncbi_7480(WNT10B);ncbi_7483(WNT9A);ncbi_10912(GADD45G);ncbi_11211(FZD10);ncbi_7976(FZD3);ncbi_64399(HHIP);ncbi_80326(WNT10A);ncbi_8325(FZD8);ncbi_7477(WNT7B)	K04492+K02620+K21283+K01357+K01064+K04402+K02842+K02329+K06231+K01357+K02375+K00572	Basal cell carcinoma
Legionellosis	11	57	0.0104962	0.107902	ko05134	ncbi_3689(ITGB2);ncbi_3576(CXCL8);ncbi_3569(IL6);ncbi_3592(IL12A);ncbi_4791(NFKB2);ncbi_1195(CLK1);ncbi_7097(TLR2);ncbi_3306(HSPA2);ncbi_1917(EEF1A2);ncbi_3310(HSPA6);ncbi_54205(CYCS)	K06464+K10030+K05405+K05406+K04469+K23561+K10159+K03283+K03231+K03283+K08738	Legionellosis
Neuroactive ligand-receptor interaction	43	340	0.0106901	0.107902	ko04080	ncbi_1134(CHRNA1);ncbi_2696(GIPR);ncbi_134(ADORA1);ncbi_135(ADORA2A);ncbi_151(ADRA2B);ncbi_623(BDKRB1);ncbi_1813(DRD2);ncbi_1815(DRD4);ncbi_2561(GABRB2);ncbi_2796(GNRH1);ncbi_2891(GRIA2);ncbi_2903(GRIN2A);ncbi_3363(HTR7);ncbi_4985(OPRD1);ncbi_6752(SSTR2);ncbi_283869(NPW);ncbi_117(ADCYAP1R1);ncbi_3274(HRH2);ncbi_10161(LPAR6);ncbi_53637(S1PR5);ncbi_2357(FPR1);ncbi_5646(PRSS3);ncbi_5026(P2RX5);ncbi_…	K04803+K04580+K04265+K04266+K04139+K03915+K04145+K04147+K05181+K05252+K05198+K05209+K04163+K04213+K04218+K23141+K04587+K04150+K04273+K04295+K04172+K01312+K05219+K05190+K05204+K04323+K04009+K09821+K05190+K04211+K05215+K08387+K05229+K05239+K04236+K04174+K04320+K04294+K05244+K04810+K05223+K04240+K05257	Neuroactive ligand-receptor interaction
Gastric cancer	22	148	0.0109964	0.107902	ko05226	ncbi_7040(TGFB1);ncbi_2246(FGF1);ncbi_51176(LEF1);ncbi_7046(TGFBR1);ncbi_6932(TCF7);ncbi_10000(AKT3);ncbi_898(CCNE1);ncbi_7043(TGFB3);ncbi_25759(SHC2);ncbi_2252(FGF7);ncbi_5604(MAP2K1);ncbi_7480(WNT10B);ncbi_7483(WNT9A);ncbi_8817(FGF18);ncbi_1030(CDKN2B);ncbi_10912(GADD45G);ncbi_11211(FZD10);ncbi_7976(FZD3);ncbi_8074(FGF23);ncbi_80326(WNT10A);ncbi_8325(FZD8);ncbi_7477(WNT7B)	K13375+K18496+K04492+K04674+K02620+K04456+K06626+K13377+K17447+K04358+K04368+K01357+K01064+K04358+K04685+K04402+K02842+K02329+K22428+K01357+K02375+K00572	Gastric cancer
AGE-RAGE signaling pathway in diabetic complications	16	100	0.0144742	0.137725	ko04933	ncbi_7056(THBD);ncbi_3552(IL1A);ncbi_3576(CXCL8);ncbi_3569(IL6);ncbi_5054(SERPINE1);ncbi_7040(TGFB1);ncbi_7422(VEGFA);ncbi_4313(MMP2);ncbi_7046(TGFBR1);ncbi_50507(NOX4);ncbi_10000(AKT3);ncbi_1282(COL4A1);ncbi_2335(FN1);ncbi_7043(TGFB3);ncbi_183(AGT);ncbi_1284(COL4A2)	K03907+K04383+K10030+K05405+K03982+K13375+K05448+K01398+K04674+K21423+K04456+K06237+K05717+K13377+K09821+K06237	AGE-RAGE signaling pathway in diabetic complications
Arrhythmogenic right ventricular cardiomyopathy	13	77	0.0171937	0.158789	ko05412	ncbi_2697(GJA1);ncbi_1832(DSP);ncbi_51176(LEF1);ncbi_6932(TCF7);ncbi_3679(ITGA7);ncbi_487(ATP2A1);ncbi_8515(ITGA10);ncbi_1000(CDH2);ncbi_3673(ITGA2);ncbi_3675(ITGA3);ncbi_284217(LAMA1);ncbi_59283(CACNG8);ncbi_3672(ITGA1)	K07372+K10381+K04492+K02620+K06583+K05853+K06586+K06736+K06481+K06482+K05637+K04873+K06480	Arrhythmogenic right ventricular cardiomyopathy
Insulin secretion	14	86	0.0185545	0.161554	ko04911	ncbi_476(ATP1A1);ncbi_9586(CREB5);ncbi_9699(RIMS2);ncbi_114(ADCY8);ncbi_117(ADCYAP1R1);ncbi_6804(STX1A);ncbi_482(ATP1B2);ncbi_6616(SNAP25);ncbi_815(CAMK2A);ncbi_3781(KCNN2);ncbi_481(ATP1B1);ncbi_483(ATP1B3);ncbi_3783(KCNN4);ncbi_3779(KCNMB1)	K01539+K09047+K15297+K08048+K04587+K04560+K01540+K18211+K04515+K04943+K01540+K01540+K04945+K04937	Insulin secretion
Synaptic vesicle cycle	13	78	0.0190177	0.161554	ko04721	ncbi_245973(ATP6V1C2);ncbi_533(ATP6V0B);ncbi_6857(SYT1);ncbi_6804(STX1A);ncbi_6507(SLC1A3);ncbi_6809(STX3);ncbi_9296(ATP6V1F);ncbi_6616(SNAP25);ncbi_526(ATP6V1B2);ncbi_23545(ATP6V0A2);ncbi_6534(SLC6A7);ncbi_57030(SLC17A7);ncbi_245972(ATP6V0D2)	K02148+K03661+K15290+K04560+K05614+K08486+K02151+K18211+K02147+K02154+K05040+K12302+K02146	Synaptic vesicle cycle
Proteoglycans in cancer	27	201	0.0190366	0.161554	ko05205	ncbi_7078(TIMP3);ncbi_3479(IGF1);ncbi_7040(TGFB1);ncbi_5329(PLAUR);ncbi_7422(VEGFA);ncbi_10451(VAV3);ncbi_3708(ITPR1);ncbi_4313(MMP2);ncbi_5328(PLAU);ncbi_2260(FGFR1);ncbi_10000(AKT3);ncbi_2335(FN1);ncbi_7097(TLR2);ncbi_7074(TIAM1);ncbi_815(CAMK2A);ncbi_1839(HBEGF);ncbi_3549(IHH);ncbi_3673(ITGA2);ncbi_5604(MAP2K1);ncbi_7480(WNT10B);ncbi_7483(WNT9A);ncbi_4318(MMP9);ncbi_11211(FZD10);ncbi_7976(FZD3…	K16866+K05459+K13375+K03985+K05448+K05730+K04958+K01398+K01348+K04362+K04456+K05717+K10159+K05731+K04515+K08523+K11989+K06481+K04368+K01357+K01064+K01403+K02842+K02329+K01357+K02375+K00572	Proteoglycans in cancer
p53 signaling pathway	12	71	0.0214163	0.176966	ko04115	ncbi_1029(CDKN2A);ncbi_3486(IGFBP3);ncbi_5054(SERPINE1);ncbi_3479(IGF1);ncbi_55240(STEAP3);ncbi_3732(CD82);ncbi_898(CCNE1);ncbi_5366(PMAIP1);ncbi_894(CCND2);ncbi_10912(GADD45G);ncbi_54205(CYCS);ncbi_64065(PERP)	K06621+K10138+K03982+K05459+K10142+K06509+K06626+K10131+K10151+K04402+K08738+K10136	p53 signaling pathway
FoxO signaling pathway	19	131	0.0220004	0.177132	ko04068	ncbi_3586(IL10);ncbi_3569(IL6);ncbi_3479(IGF1);ncbi_6648(SOD2);ncbi_7040(TGFB1);ncbi_116986(AGAP2);ncbi_7046(TGFBR1);ncbi_10000(AKT3);ncbi_114907(FBXO32);ncbi_9456(HOMER1);ncbi_7043(TGFB3);ncbi_8471(IRS4);ncbi_894(CCND2);ncbi_1454(CSNK1E);ncbi_3575(IL7R);ncbi_5604(MAP2K1);ncbi_1263(PLK3);ncbi_1030(CDKN2B);ncbi_10912(GADD45G)	K05443+K05405+K05459+K04564+K13375+K17848+K04674+K04456+K10305+K15010+K13377+K17446+K10151+K08960+K05072+K04368+K08862+K04685+K04402	FoxO signaling pathway
Circadian entrainment	15	97	0.0233756	0.18153	ko04713	ncbi_2891(GRIA2);ncbi_2903(GRIN2A);ncbi_2982(GUCY1A1);ncbi_2983(GUCY1B1);ncbi_91860(CALML4);ncbi_3708(ITPR1);ncbi_114(ADCY8);ncbi_117(ADCYAP1R1);ncbi_55811(ADCY10);ncbi_51655(RASD1);ncbi_8913(CACNA1G);ncbi_5593(PRKG2);ncbi_815(CAMK2A);ncbi_2791(GNG11);ncbi_2787(GNG5)	K05198+K05209+K12318+K12319+K02183+K04958+K08048+K04587+K11265+K07843+K04854+K19477+K04515+K04546+K04542	Circadian entrainment
Melanoma	12	72	0.0237029	0.18153	ko05218	ncbi_1029(CDKN2A);ncbi_4286(MITF);ncbi_3479(IGF1);ncbi_2246(FGF1);ncbi_2260(FGFR1);ncbi_10000(AKT3);ncbi_5154(PDGFA);ncbi_2252(FGF7);ncbi_5604(MAP2K1);ncbi_8817(FGF18);ncbi_10912(GADD45G);ncbi_8074(FGF23)	K06621+K09455+K05459+K18496+K04362+K04456+K04359+K04358+K04368+K04358+K04402+K22428	Melanoma
Cellular senescence	22	160	0.0254081	0.18594	ko04218	ncbi_1029(CDKN2A);ncbi_3552(IL1A);ncbi_3576(CXCL8);ncbi_3486(IGFBP3);ncbi_3569(IL6);ncbi_5054(SERPINE1);ncbi_7040(TGFB1);ncbi_91860(CALML4);ncbi_3708(ITPR1);ncbi_8900(CCNA1);ncbi_7046(TGFBR1);ncbi_4773(NFATC2);ncbi_292(SLC25A5);ncbi_10000(AKT3);ncbi_898(CCNE1);ncbi_677(ZFP36L1);ncbi_7043(TGFB3);ncbi_894(CCND2);ncbi_5604(MAP2K1);ncbi_9261(MAPKAPK2);ncbi_1030(CDKN2B);ncbi_10912(GADD45G)	K06621+K04383+K10030+K10138+K05405+K03982+K13375+K02183+K04958+K06627+K04674+K17332+K05863+K04456+K06626+K18753+K13377+K10151+K04368+K04443+K04685+K04402	Cellular senescence
cAMP signaling pathway	28	216	0.026312	0.18594	ko04024	ncbi_2696(GIPR);ncbi_134(ADORA1);ncbi_135(ADORA2A);ncbi_476(ATP1A1);ncbi_1813(DRD2);ncbi_2891(GRIA2);ncbi_2903(GRIN2A);ncbi_490(ATP2B1);ncbi_491(ATP2B2);ncbi_492(ATP2B3);ncbi_9586(CREB5);ncbi_91860(CALML4);ncbi_5142(PDE4B);ncbi_6752(SSTR2);ncbi_10451(VAV3);ncbi_114(ADCY8);ncbi_117(ADCYAP1R1);ncbi_55811(ADCY10);ncbi_10000(AKT3);ncbi_487(ATP2A1);ncbi_482(ATP1B2);ncbi_7074(TIAM1);ncbi_815(CAMK2A);nc…	K04580+K04265+K04266+K01539+K04145+K05198+K05209+K05850+K05850+K05850+K09047+K02183+K13293+K04218+K05730+K08048+K04587+K11265+K04456+K05853+K01540+K05731+K04515+K01540+K01540+K04368+K06231+K10042	cAMP signaling pathway
Tuberculosis	24	179	0.0265446	0.18594	ko05152	ncbi_3689(ITGB2);ncbi_3586(IL10);ncbi_3552(IL1A);ncbi_3569(IL6);ncbi_7040(TGFB1);ncbi_1594(CYP27B1);ncbi_3592(IL12A);ncbi_91860(CALML4);ncbi_533(ATP6V0B);ncbi_8877(SPHK1);ncbi_10000(AKT3);ncbi_1051(CEBPB);ncbi_7097(TLR2);ncbi_7043(TGFB3);ncbi_815(CAMK2A);ncbi_8767(RIPK2);ncbi_3656(IRAK2);ncbi_1263(PLK3);ncbi_2207(FCER1G);ncbi_3313(HSPA9);ncbi_23545(ATP6V0A2);ncbi_54205(CYCS);ncbi_3439(IFNA1);ncbi…	K06464+K05443+K04383+K05405+K13375+K07438+K05406+K02183+K03661+K04718+K04456+K10048+K10159+K13377+K04515+K08846+K04731+K08862+K07983+K04043+K02154+K08738+K05414+K02146	Tuberculosis
Hypertrophic cardiomyopathy	14	90	0.0266474	0.18594	ko05410	ncbi_7168(TPM1);ncbi_3569(IL6);ncbi_3479(IGF1);ncbi_7040(TGFB1);ncbi_3679(ITGA7);ncbi_487(ATP2A1);ncbi_8515(ITGA10);ncbi_7043(TGFB3);ncbi_183(AGT);ncbi_3673(ITGA2);ncbi_3675(ITGA3);ncbi_284217(LAMA1);ncbi_59283(CACNG8);ncbi_3672(ITGA1)	K10373+K05405+K05459+K13375+K06583+K05853+K06586+K13377+K09821+K06481+K06482+K05637+K04873+K06480	Hypertrophic cardiomyopathy
Axon guidance	24	181	0.029853	0.20378	ko04360	ncbi_7852(CXCR4);ncbi_91584(PLXNA4);ncbi_25791(NGEF);ncbi_5063(PAK3);ncbi_84448(ABLIM2);ncbi_4773(NFATC2);ncbi_8482(SEMA7A);ncbi_658(BMPR1B);ncbi_3984(LIMK1);ncbi_219699(UNC5B);ncbi_5998(RGS3);ncbi_5163(PDK1);ncbi_57556(SEMA6A);ncbi_815(CAMK2A);ncbi_1948(EFNB2);ncbi_223117(SEMA3D);ncbi_655(BMP7);ncbi_9037(SEMA5A);ncbi_1942(EFNA1);ncbi_2047(EPHB1);ncbi_10154(PLXNC1);ncbi_7976(FZD3);ncbi_10501(SEMA…	K04189+K06820+K07525+K05733+K07520+K17332+K06529+K13578+K05743+K07521+K07524+K12077+K06842+K04515+K05463+K06840+K16621+K06841+K05462+K05110+K06572+K02329+K06842+K06820	Axon guidance
Rap1 signaling pathway	27	210	0.03154	0.205916	ko04015	ncbi_3689(ITGB2);ncbi_3479(IGF1);ncbi_135(ADORA2A);ncbi_1813(DRD2);ncbi_2246(FGF1);ncbi_2903(GRIN2A);ncbi_7422(VEGFA);ncbi_91860(CALML4);ncbi_10451(VAV3);ncbi_114(ADCY8);ncbi_285(ANGPT2);ncbi_2260(FGFR1);ncbi_2357(FPR1);ncbi_10000(AKT3);ncbi_5228(PGF);ncbi_1436(CSF1R);ncbi_7074(TIAM1);ncbi_5154(PDGFA);ncbi_2252(FGF7);ncbi_3397(ID1);ncbi_5604(MAP2K1);ncbi_8817(FGF18);ncbi_9002(F2RL3);ncbi_1942(EFN…	K06464+K05459+K04266+K04145+K18496+K05209+K05448+K02183+K05730+K08048+K05466+K04362+K04172+K04456+K16859+K05090+K05731+K04359+K04358+K04680+K04368+K04358+K04236+K05462+K07361+K04294+K22428	Rap1 signaling pathway
Melanogenesis	15	101	0.0323842	0.205916	ko04916	ncbi_4286(MITF);ncbi_7306(TYRP1);ncbi_91860(CALML4);ncbi_114(ADCY8);ncbi_51176(LEF1);ncbi_6932(TCF7);ncbi_815(CAMK2A);ncbi_5604(MAP2K1);ncbi_7480(WNT10B);ncbi_7483(WNT9A);ncbi_11211(FZD10);ncbi_7976(FZD3);ncbi_80326(WNT10A);ncbi_8325(FZD8);ncbi_7477(WNT7B)	K09455+K00506+K02183+K08048+K04492+K02620+K04515+K04368+K01357+K01064+K02842+K02329+K01357+K02375+K00572	Melanogenesis
mTOR signaling pathway	21	155	0.0329021	0.205916	ko04150	ncbi_3479(IGF1);ncbi_6195(RPS6KA1);ncbi_6520(SLC3A2);ncbi_245973(ATP6V1C2);ncbi_9296(ATP6V1F);ncbi_10000(AKT3);ncbi_253260(RICTOR);ncbi_57600(FNIP2);ncbi_526(ATP6V1B2);ncbi_5604(MAP2K1);ncbi_7480(WNT10B);ncbi_7483(WNT9A);ncbi_8140(SLC7A5);ncbi_11211(FZD10);ncbi_7976(FZD3);ncbi_54541(DDIT4);ncbi_58528(RRAGD);ncbi_80326(WNT10A);ncbi_8325(FZD8);ncbi_7477(WNT7B);ncbi_220441(RNF152)	K05459+K04373+K06519+K02148+K02151+K04456+K08267+K20401+K02147+K04368+K01357+K01064+K13780+K02842+K02329+K08270+K16186+K01357+K02375+K00572+K15705	mTOR signaling pathway
Cushing syndrome	21	155	0.0329021	0.205916	ko04934	ncbi_1029(CDKN2A);ncbi_9586(CREB5);ncbi_3708(ITPR1);ncbi_114(ADCY8);ncbi_51176(LEF1);ncbi_6932(TCF7);ncbi_51655(RASD1);ncbi_898(CCNE1);ncbi_8913(CACNA1G);ncbi_815(CAMK2A);ncbi_183(AGT);ncbi_3777(KCNK3);ncbi_5604(MAP2K1);ncbi_7480(WNT10B);ncbi_7483(WNT9A);ncbi_1030(CDKN2B);ncbi_11211(FZD10);ncbi_7976(FZD3);ncbi_80326(WNT10A);ncbi_8325(FZD8);ncbi_7477(WNT7B)	K06621+K09047+K04958+K08048+K04492+K02620+K07843+K06626+K04854+K04515+K09821+K04914+K04368+K01357+K01064+K04685+K02842+K02329+K01357+K02375+K00572	Cushing syndrome
VEGF signaling pathway	10	59	0.0334449	0.205916	ko04370	ncbi_5743(PTGS2);ncbi_7422(VEGFA);ncbi_4773(NFATC2);ncbi_8877(SPHK1);ncbi_8605(PLA2G4C);ncbi_9047(SH2D2A);ncbi_10000(AKT3);ncbi_25759(SHC2);ncbi_5604(MAP2K1);ncbi_9261(MAPKAPK2)	K11987+K05448+K17332+K04718+K16342+K08273+K04456+K17447+K04368+K04443	VEGF signaling pathway
Calcium signaling pathway	25	193	0.0347053	0.209567	ko04020	ncbi_135(ADORA2A);ncbi_623(BDKRB1);ncbi_2903(GRIN2A);ncbi_3363(HTR7);ncbi_490(ATP2B1);ncbi_491(ATP2B2);ncbi_492(ATP2B3);ncbi_7852(CXCR4);ncbi_91860(CALML4);ncbi_3708(ITPR1);ncbi_114(ADCY8);ncbi_3274(HRH2);ncbi_8877(SPHK1);ncbi_292(SLC25A5);ncbi_5026(P2RX5);ncbi_8913(CACNA1G);ncbi_487(ATP2A1);ncbi_57105(CYSLTR2);ncbi_4638(MYLK);ncbi_57118(CAMK1D);ncbi_815(CAMK2A);ncbi_3706(ITPKA);ncbi_4923(NTSR1);…	K04266+K03915+K05209+K04163+K05850+K05850+K05850+K04189+K02183+K04958+K08048+K04150+K04718+K05863+K05219+K04854+K05853+K04323+K00907+K08794+K04515+K00911+K04211+K05215+K09565	Calcium signaling pathway
Complement and coagulation cascades	13	85	0.0360938	0.213838	ko04610	ncbi_3689(ITGB2);ncbi_5265(SERPINA1);ncbi_5624(PROC);ncbi_7056(THBD);ncbi_1604(CD55);ncbi_5054(SERPINE1);ncbi_623(BDKRB1);ncbi_5329(PLAUR);ncbi_5055(SERPINB2);ncbi_5328(PLAU);ncbi_719(C3AR1);ncbi_2(A2M);ncbi_9002(F2RL3)	K06464+K03984+K01344+K03907+K04006+K03982+K03915+K03985+K19821+K01348+K04009+K03910+K04236	Complement and coagulation cascades
IL-17 signaling pathway	14	94	0.0370915	0.21568	ko04657	ncbi_3576(CXCL8);ncbi_3569(IL6);ncbi_1437(CSF2);ncbi_1440(CSF3);ncbi_5743(PTGS2);ncbi_6364(CCL20);ncbi_4312(MMP1);ncbi_1051(CEBPB);ncbi_6279(S100A8);ncbi_4314(MMP3);ncbi_4322(MMP13);ncbi_9618(TRAF4);ncbi_4318(MMP9);ncbi_6354(CCL7)	K10030+K05405+K05427+K05423+K11987+K14625+K01388+K10048+K21127+K01394+K07994+K09848+K01403+K05509	IL-17 signaling pathway
TNF signaling pathway	16	112	0.0380966	0.217497	ko04668	ncbi_3569(IL6);ncbi_1437(CSF2);ncbi_5743(PTGS2);ncbi_9586(CREB5);ncbi_7133(TNFRSF1B);ncbi_6364(CCL20);ncbi_330(BIRC3);ncbi_10000(AKT3);ncbi_3976(LIF);ncbi_1051(CEBPB);ncbi_6376(CX3CL1);ncbi_4314(MMP3);ncbi_5604(MAP2K1);ncbi_4318(MMP9);ncbi_4323(MMP14);ncbi_4217(MAP3K5)	K05405+K05427+K11987+K09047+K05141+K14625+K16060+K04456+K05419+K10048+K05508+K01394+K04368+K01403+K07763+K04426	TNF signaling pathway
Colorectal cancer	13	86	0.0392172	0.219896	ko05210	ncbi_7040(TGFB1);ncbi_7039(TGFA);ncbi_51176(LEF1);ncbi_7046(TGFBR1);ncbi_6932(TCF7);ncbi_10000(AKT3);ncbi_7043(TGFB3);ncbi_5366(PMAIP1);ncbi_2069(EREG);ncbi_374(AREG);ncbi_5604(MAP2K1);ncbi_10912(GADD45G);ncbi_54205(CYCS)	K13375+K08774+K04492+K04674+K02620+K04456+K13377+K10131+K09784+K09782+K04368+K04402+K08738	Colorectal cancer
C-type lectin receptor signaling pathway	15	104	0.0406402	0.221785	ko04625	ncbi_1959(EGR2);ncbi_3586(IL10);ncbi_3569(IL6);ncbi_3592(IL12A);ncbi_5743(PTGS2);ncbi_91860(CALML4);ncbi_4791(NFKB2);ncbi_3708(ITPR1);ncbi_4773(NFATC2);ncbi_1960(EGR3);ncbi_10000(AKT3);ncbi_1263(PLK3);ncbi_2207(FCER1G);ncbi_9261(MAPKAPK2);ncbi_5971(RELB)	K12496+K05443+K05405+K05406+K11987+K02183+K04469+K04958+K17332+K12497+K04456+K08862+K07983+K04443+K09253	C-type lectin receptor signaling pathway
Glycerolipid metabolism	10	61	0.0409666	0.221785	ko00561	ncbi_2710(GK);ncbi_119548(PNLIPRP3);ncbi_196051(PLPP4);ncbi_84803(GPAT3);ncbi_9388(LIPG);ncbi_9162(DGKI);ncbi_231(AKR1B1);ncbi_8612(PLPP2);ncbi_55326(AGPAT5);ncbi_56895(AGPAT4)	K00864+K14076+K18693+K13506+K22284+K00901+K00011+K01080+K19007+K13523	Glycerolipid metabolism
Dilated cardiomyopathy	14	96	0.0432911	0.230397	ko05414	ncbi_7168(TPM1);ncbi_3479(IGF1);ncbi_7040(TGFB1);ncbi_114(ADCY8);ncbi_3679(ITGA7);ncbi_487(ATP2A1);ncbi_8515(ITGA10);ncbi_7043(TGFB3);ncbi_183(AGT);ncbi_3673(ITGA2);ncbi_3675(ITGA3);ncbi_284217(LAMA1);ncbi_59283(CACNG8);ncbi_3672(ITGA1)	K10373+K05459+K13375+K08048+K06583+K05853+K06586+K13377+K09821+K06481+K06482+K05637+K04873+K06480	Dilated cardiomyopathy
Proximal tubule bicarbonate reclamation	5	23	0.0477649	0.24997	ko04964	ncbi_760(CA2);ncbi_476(ATP1A1);ncbi_482(ATP1B2);ncbi_481(ATP1B1);ncbi_483(ATP1B3)	K18245+K01539+K01540+K01540+K01540	Proximal tubule bicarbonate reclamation
JAK-STAT signaling pathway	21	162	0.0495515	0.255068	ko04630	ncbi_3718(JAK3);ncbi_3586(IL10);ncbi_3569(IL6);ncbi_3589(IL11);ncbi_1437(CSF2);ncbi_1440(CSF3);ncbi_3560(IL2RB);ncbi_3592(IL12A);ncbi_11009(IL24);ncbi_10000(AKT3);ncbi_3976(LIF);ncbi_53832(IL20RA);ncbi_29949(IL19);ncbi_50604(IL20);ncbi_5154(PDGFA);ncbi_894(CCND2);ncbi_3575(IL7R);ncbi_3581(IL9R);ncbi_9466(IL27RA);ncbi_3439(IFNA1);ncbi_338376(IFNE)	K11218+K05443+K05405+K05417+K05427+K05423+K05069+K05406+K22668+K04456+K05419+K05136+K05444+K22667+K04359+K10151+K05072+K05073+K19598+K05414+K05442	JAK-STAT signaling pathway
Sphingolipid metabolism	8	47	0.0528645	0.267733	ko00600	ncbi_4758(NEU1);ncbi_8877(SPHK1);ncbi_10715(CERS1);ncbi_9514(GAL3ST1);ncbi_9331(B4GALT6);ncbi_6610(SMPD2);ncbi_8612(PLPP2);ncbi_29956(CERS2)	K01186+K04718+K04710+K01019+K07553+K12351+K01080+K04710	Sphingolipid metabolism
Ras signaling pathway	28	232	0.0576454	0.283381	ko04014	ncbi_3479(IGF1);ncbi_2246(FGF1);ncbi_2903(GRIN2A);ncbi_3363(HTR7);ncbi_7422(VEGFA);ncbi_91860(CALML4);ncbi_7039(TGFA);ncbi_285(ANGPT2);ncbi_5063(PAK3);ncbi_5923(RASGRF1);ncbi_8605(PLA2G4C);ncbi_2260(FGFR1);ncbi_10000(AKT3);ncbi_11186(RASSF1);ncbi_5228(PGF);ncbi_100271927(RASA4B);ncbi_1436(CSF1R);ncbi_7074(TIAM1);ncbi_25759(SHC2);ncbi_5154(PDGFA);ncbi_2252(FGF7);ncbi_5604(MAP2K1);ncbi_8817(FGF18);…	K05459+K18496+K05209+K04163+K05448+K02183+K08774+K05466+K05733+K04349+K16342+K04362+K04456+K09850+K16859+K17630+K05090+K05731+K17447+K04359+K04358+K04368+K04358+K04546+K05462+K04542+K08091+K22428	Ras signaling pathway
Nitrogen metabolism	4	17	0.0577592	0.283381	ko00910	ncbi_760(CA2);ncbi_768(CA9);ncbi_771(CA12);ncbi_11238(CA5B)	K18245+K01672+K01672+K01672	Nitrogen metabolism
Ferroptosis	7	40	0.0598421	0.289083	ko04216	ncbi_55240(STEAP3);ncbi_6520(SLC3A2);ncbi_7037(TFRC);ncbi_64116(SLC39A8);ncbi_2180(ACSL1);ncbi_2495(FTH1);ncbi_6303(SAT1)	K10142+K06519+K06503+K14714+K01897+K00522+K00657	Ferroptosis
Estrogen signaling pathway	18	138	0.0623579	0.296673	ko04915	ncbi_3875(KRT18);ncbi_3872(KRT17);ncbi_9586(CREB5);ncbi_91860(CALML4);ncbi_7039(TGFA);ncbi_3708(ITPR1);ncbi_114(ADCY8);ncbi_4313(MMP2);ncbi_8202(NCOA3);ncbi_10000(AKT3);ncbi_25759(SHC2);ncbi_3306(HSPA2);ncbi_1839(HBEGF);ncbi_2288(FKBP4);ncbi_3310(HSPA6);ncbi_5604(MAP2K1);ncbi_4318(MMP9);ncbi_3868(KRT16)	K07604+K07604+K09047+K02183+K08774+K04958+K08048+K01398+K11256+K04456+K17447+K03283+K08523+K09571+K03283+K04368+K01403+K07604	Estrogen signaling pathway
Glioma	11	75	0.0659121	0.308901	ko05214	ncbi_1029(CDKN2A);ncbi_3479(IGF1);ncbi_91860(CALML4);ncbi_7039(TGFA);ncbi_10000(AKT3);ncbi_57118(CAMK1D);ncbi_815(CAMK2A);ncbi_25759(SHC2);ncbi_5154(PDGFA);ncbi_5604(MAP2K1);ncbi_10912(GADD45G)	K06621+K05459+K02183+K08774+K04456+K08794+K04515+K17447+K04359+K04368+K04402	Glioma
Pantothenate and CoA biosynthesis	4	18	0.0692442	0.314887	ko00770	ncbi_586(BCAT1);ncbi_8876(VNN1);ncbi_5167(ENPP1);ncbi_55229(PANK4)	K00826+K08069+K01513+K09680	Pantothenate and CoA biosynthesis
Toxoplasmosis	15	112	0.0697618	0.314887	ko05145	ncbi_3586(IL10);ncbi_7040(TGFB1);ncbi_3592(IL12A);ncbi_330(BIRC3);ncbi_10000(AKT3);ncbi_7097(TLR2);ncbi_7043(TGFB3);ncbi_3306(HSPA2);ncbi_3310(HSPA6);ncbi_284217(LAMA1);ncbi_3918(LAMC2);ncbi_10105(PPIF);ncbi_10319(LAMC3);ncbi_54205(CYCS);ncbi_79444(BIRC7)	K05443+K13375+K05406+K16060+K04456+K10159+K13377+K03283+K03283+K05637+K06246+K09565+K06247+K08738+K16061	Toxoplasmosis
Acute myeloid leukemia	10	67	0.0702096	0.314887	ko05221	ncbi_1437(CSF2);ncbi_8900(CCNA1);ncbi_597(BCL2A1);ncbi_51176(LEF1);ncbi_6932(TCF7);ncbi_10000(AKT3);ncbi_1436(CSF1R);ncbi_1848(DUSP6);ncbi_5604(MAP2K1);ncbi_11040(PIM2)	K05427+K06627+K02162+K04492+K02620+K04456+K05090+K21946+K04368+K08806	Acute myeloid leukemia
Leishmaniasis	11	76	0.0712006	0.314887	ko05140	ncbi_3689(ITGB2);ncbi_4688(NCF2);ncbi_3586(IL10);ncbi_3552(IL1A);ncbi_7040(TGFB1);ncbi_3592(IL12A);ncbi_5743(PTGS2);ncbi_7097(TLR2);ncbi_7043(TGFB3);ncbi_1917(EEF1A2);ncbi_65108(MARCKSL1)	K06464+K08010+K05443+K04383+K13375+K05406+K11987+K10159+K13377+K03231+K13536	Leishmaniasis
Renin secretion	10	69	0.0823027	0.354014	ko04924	ncbi_134(ADORA1);ncbi_2982(GUCY1A1);ncbi_2983(GUCY1B1);ncbi_3759(KCNJ2);ncbi_91860(CALML4);ncbi_3708(ITPR1);ncbi_117(ADCYAP1R1);ncbi_5593(PRKG2);ncbi_1508(CTSB);ncbi_183(AGT)	K04265+K12318+K12319+K04996+K02183+K04958+K04587+K19477+K01363+K09821	Renin secretion
Renal cell carcinoma	10	69	0.0823027	0.354014	ko05211	ncbi_7040(TGFB1);ncbi_7422(VEGFA);ncbi_7039(TGFA);ncbi_5063(PAK3);ncbi_10000(AKT3);ncbi_112399(EGLN3);ncbi_7043(TGFB3);ncbi_2034(EPAS1);ncbi_5604(MAP2K1);ncbi_9915(ARNT2)	K13375+K05448+K08774+K05733+K04456+K09592+K13377+K09095+K04368+K15589	Renal cell carcinoma
Glycosphingolipid biosynthesis - lacto and neolacto series	5	27	0.0857581	0.358359	ko00601	ncbi_2525(FUT3);ncbi_8703(B4GALT3);ncbi_6484(ST3GAL4);ncbi_10402(ST3GAL6);ncbi_2527(FUT5)	K00716+K07968+K03494+K03792+K07633	Glycosphingolipid biosynthesis - lacto and neolacto series
Endocrine resistance	13	97	0.0867366	0.358359	ko01522	ncbi_1029(CDKN2A);ncbi_4854(NOTCH3);ncbi_3479(IGF1);ncbi_114(ADCY8);ncbi_4313(MMP2);ncbi_8202(NCOA3);ncbi_10000(AKT3);ncbi_25759(SHC2);ncbi_1839(HBEGF);ncbi_5604(MAP2K1);ncbi_4318(MMP9);ncbi_28514(DLL1);ncbi_4851(NOTCH1)	K06621+K20995+K05459+K08048+K01398+K11256+K04456+K17447+K08523+K04368+K01403+K06051+K02599	Endocrine resistance
Prostate cancer	13	97	0.0867366	0.358359	ko05215	ncbi_3479(IGF1);ncbi_9586(CREB5);ncbi_7039(TGFA);ncbi_51176(LEF1);ncbi_6932(TCF7);ncbi_5328(PLAU);ncbi_2260(FGFR1);ncbi_10000(AKT3);ncbi_898(CCNE1);ncbi_5154(PDGFA);ncbi_4314(MMP3);ncbi_5604(MAP2K1);ncbi_4318(MMP9)	K05459+K09047+K08774+K04492+K02620+K01348+K04362+K04456+K06626+K04359+K01394+K04368+K01403	Prostate cancer
Gap junction	12	88	0.0879095	0.358488	ko04540	ncbi_2697(GJA1);ncbi_1813(DRD2);ncbi_2982(GUCY1A1);ncbi_2983(GUCY1B1);ncbi_3708(ITPR1);ncbi_114(ADCY8);ncbi_51807(TUBA8);ncbi_7277(TUBA4A);ncbi_5593(PRKG2);ncbi_10746(MAP3K2);ncbi_5154(PDGFA);ncbi_5604(MAP2K1)	K07372+K04145+K12318+K12319+K04958+K08048+K07374+K07374+K19477+K04420+K04359+K04368	Gap junction
Apoptosis	17	136	0.0935528	0.373705	ko04210	ncbi_1513(CTSK);ncbi_3708(ITPR1);ncbi_597(BCL2A1);ncbi_330(BIRC3);ncbi_51807(TUBA8);ncbi_1649(DDIT3);ncbi_10000(AKT3);ncbi_7277(TUBA4A);ncbi_1508(CTSB);ncbi_1512(CTSH);ncbi_1521(CTSW);ncbi_5366(PMAIP1);ncbi_5604(MAP2K1);ncbi_8739(HRK);ncbi_4217(MAP3K5);ncbi_10912(GADD45G);ncbi_54205(CYCS)	K01371+K04958+K02162+K16060+K07374+K04452+K04456+K07374+K01363+K01366+K08569+K10131+K04368+K02512+K04426+K04402+K08738	Apoptosis
Notch signaling pathway	8	53	0.0940212	0.373705	ko04330	ncbi_4854(NOTCH3);ncbi_3955(LFNG);ncbi_23462(HEY1);ncbi_1840(DTX1);ncbi_3280(HES1);ncbi_28514(DLL1);ncbi_23493(HEY2);ncbi_4851(NOTCH1)	K20995+K05948+K09091+K06058+K06054+K06051+K09091+K02599	Notch signaling pathway
Hematopoietic cell lineage	13	99	0.0981341	0.385176	ko04640	ncbi_1604(CD55);ncbi_3552(IL1A);ncbi_3569(IL6);ncbi_3589(IL11);ncbi_1437(CSF2);ncbi_1440(CSF3);ncbi_7037(TFRC);ncbi_1436(CSF1R);ncbi_3575(IL7R);ncbi_3581(IL9R);ncbi_3673(ITGA2);ncbi_3675(ITGA3);ncbi_3672(ITGA1)	K04006+K04383+K05405+K05417+K05427+K05423+K06503+K05090+K05072+K05073+K06481+K06482+K06480	Hematopoietic cell lineage
HIF-1 signaling pathway	14	109	0.101643	0.394025	ko04066	ncbi_3099(HK2);ncbi_3569(IL6);ncbi_5054(SERPINE1);ncbi_3479(IGF1);ncbi_7422(VEGFA);ncbi_285(ANGPT2);ncbi_7037(TFRC);ncbi_10000(AKT3);ncbi_5163(PDK1);ncbi_112399(EGLN3);ncbi_815(CAMK2A);ncbi_2026(ENO2);ncbi_5604(MAP2K1);ncbi_7076(TIMP1)	K00844+K05405+K03982+K05459+K05448+K05466+K06503+K04456+K12077+K09592+K04515+K01689+K04368+K16451	HIF-1 signaling pathway
Aldosterone-regulated sodium reabsorption	6	37	0.105256	0.403053	ko04960	ncbi_3479(IGF1);ncbi_476(ATP1A1);ncbi_23327(NEDD4L);ncbi_482(ATP1B2);ncbi_481(ATP1B1);ncbi_483(ATP1B3)	K05459+K01539+K13305+K01540+K01540+K01540	Aldosterone-regulated sodium reabsorption
Relaxin signaling pathway	16	129	0.106868	0.404296	ko04926	ncbi_7040(TGFB1);ncbi_9586(CREB5);ncbi_7422(VEGFA);ncbi_114(ADCY8);ncbi_4313(MMP2);ncbi_7046(TGFBR1);ncbi_4312(MMP1);ncbi_10000(AKT3);ncbi_1282(COL4A1);ncbi_25759(SHC2);ncbi_1284(COL4A2);ncbi_4322(MMP13);ncbi_5604(MAP2K1);ncbi_2791(GNG11);ncbi_4318(MMP9);ncbi_2787(GNG5)	K13375+K09047+K05448+K08048+K01398+K04674+K01388+K04456+K06237+K17447+K06237+K07994+K04368+K04546+K01403+K04542	Relaxin signaling pathway
Regulation of lipolysis in adipocytes	8	55	0.110916	0.410044	ko04923	ncbi_134(ADORA1);ncbi_5742(PTGS1);ncbi_5743(PTGS2);ncbi_114(ADCY8);ncbi_10000(AKT3);ncbi_5593(PRKG2);ncbi_8471(IRS4);ncbi_2167(FABP4)	K04265+K00509+K11987+K08048+K04456+K19477+K17446+K08753	Regulation of lipolysis in adipocytes
GnRH secretion	9	64	0.110999	0.410044	ko04929	ncbi_6696(SPP1);ncbi_2796(GNRH1);ncbi_3708(ITPR1);ncbi_10000(AKT3);ncbi_8913(CACNA1G);ncbi_3781(KCNN2);ncbi_3783(KCNN4);ncbi_5604(MAP2K1);ncbi_348980(HCN1)	K06250+K05252+K04958+K04456+K04854+K04943+K04945+K04368+K04954	GnRH secretion
Th1 and Th2 cell differentiation	12	92	0.113149	0.413124	ko04658	ncbi_3718(JAK3);ncbi_4854(NOTCH3);ncbi_919(CD247);ncbi_3560(IL2RB);ncbi_3592(IL12A);ncbi_864(RUNX3);ncbi_4094(MAF);ncbi_4773(NFATC2);ncbi_4794(NFKBIE);ncbi_28514(DLL1);ncbi_30009(TBX21);ncbi_4851(NOTCH1)	K11218+K20995+K06453+K05069+K05406+K09279+K09035+K17332+K05872+K06051+K10166+K02599	Th1 and Th2 cell differentiation
Pancreatic secretion	13	102	0.116861	0.416249	ko04972	ncbi_760(CA2);ncbi_476(ATP1A1);ncbi_490(ATP2B1);ncbi_491(ATP2B2);ncbi_492(ATP2B3);ncbi_3708(ITPR1);ncbi_114(ADCY8);ncbi_5646(PRSS3);ncbi_487(ATP2A1);ncbi_482(ATP1B2);ncbi_5874(RAB27B);ncbi_481(ATP1B1);ncbi_483(ATP1B3)	K18245+K01539+K05850+K05850+K05850+K04958+K08048+K01312+K05853+K01540+K07886+K01540+K01540	Pancreatic secretion
Chagas disease	13	102	0.116861	0.416249	ko05142	ncbi_3586(IL10);ncbi_3576(CXCL8);ncbi_3569(IL6);ncbi_5054(SERPINE1);ncbi_7040(TGFB1);ncbi_919(CD247);ncbi_3592(IL12A);ncbi_414062(CCL3L3);ncbi_7046(TGFBR1);ncbi_10000(AKT3);ncbi_7097(TLR2);ncbi_7043(TGFB3);ncbi_6349(CCL3L1)	K05443+K10030+K05405+K03982+K13375+K06453+K05406+K05408+K04674+K04456+K10159+K13377+K05408	Chagas disease
Regulation of actin cytoskeleton	24	210	0.118596	0.416249	ko04810	ncbi_3689(ITGB2);ncbi_623(BDKRB1);ncbi_2246(FGF1);ncbi_7852(CXCR4);ncbi_10451(VAV3);ncbi_87(ACTN1);ncbi_5063(PAK3);ncbi_10458(BAIAP2);ncbi_3679(ITGA7);ncbi_2260(FGFR1);ncbi_3984(LIMK1);ncbi_8515(ITGA10);ncbi_2335(FN1);ncbi_4638(MYLK);ncbi_7074(TIAM1);ncbi_5154(PDGFA);ncbi_2252(FGF7);ncbi_3673(ITGA2);ncbi_3675(ITGA3);ncbi_5604(MAP2K1);ncbi_8817(FGF18);ncbi_8074(FGF23);ncbi_7114(TMSB4X);ncbi_3672(I…	K06464+K03915+K18496+K04189+K05730+K05699+K05733+K05627+K06583+K04362+K05743+K06586+K05717+K00907+K05731+K04359+K04358+K06481+K06482+K04368+K04358+K22428+K05764+K06480	Regulation of actin cytoskeleton
Inflammatory bowel disease	9	65	0.119307	0.416249	ko05321	ncbi_3586(IL10);ncbi_3552(IL1A);ncbi_3569(IL6);ncbi_7040(TGFB1);ncbi_3592(IL12A);ncbi_4094(MAF);ncbi_7097(TLR2);ncbi_7043(TGFB3);ncbi_30009(TBX21)	K05443+K04383+K05405+K13375+K05406+K09035+K10159+K13377+K10166	Inflammatory bowel disease
Circadian rhythm	5	31	0.135587	0.46785	ko04710	ncbi_1454(CSNK1E);ncbi_8553(BHLHE40);ncbi_1407(CRY1);ncbi_9572(NR1D1);ncbi_79365(BHLHE41)	K08960+K03729+K02295+K03728+K03730	Circadian rhythm
Glycine, serine and threonine metabolism	6	40	0.139535	0.468492	ko00260	ncbi_2731(GLDC);ncbi_5224(PGAM2);ncbi_441531(PGAM4);ncbi_314(AOC2);ncbi_1491(CTH);ncbi_8639(AOC3)	K00281+K01834+K01834+K00276+K01758+K00276	Glycine, serine and threonine metabolism
Nicotine addiction	6	40	0.139535	0.468492	ko05033	ncbi_2561(GABRB2);ncbi_2891(GRIA2);ncbi_2903(GRIN2A);ncbi_2569(GABRR1);ncbi_2570(GABRR2);ncbi_57030(SLC17A7)	K05181+K05198+K05209+K05190+K05190+K12302	Nicotine addiction
Arginine and proline metabolism	7	49	0.140249	0.468492	ko00330	ncbi_1160(CKMT2);ncbi_57571(CARNS1);ncbi_384(ARG2);ncbi_54498(SMOX);ncbi_283208(P4HA3);ncbi_113451(AZIN2);ncbi_6303(SAT1)	K00933+K14755+K01476+K12259+K00472+K01583+K00657	Arginine and proline metabolism
Central carbon metabolism in cancer	9	68	0.146176	0.48315	ko05230	ncbi_3099(HK2);ncbi_5224(PGAM2);ncbi_4916(NTRK3);ncbi_441531(PGAM4);ncbi_2260(FGFR1);ncbi_10000(AKT3);ncbi_5163(PDK1);ncbi_5604(MAP2K1);ncbi_8140(SLC7A5)	K00844+K01834+K05101+K01834+K04362+K04456+K12077+K04368+K13780	Central carbon metabolism in cancer
Osteoclast differentiation	15	127	0.155179	0.500093	ko04380	ncbi_4286(MITF);ncbi_1513(CTSK);ncbi_4688(NCF2);ncbi_3552(IL1A);ncbi_7040(TGFB1);ncbi_4791(NFKB2);ncbi_7046(TGFBR1);ncbi_4773(NFATC2);ncbi_10000(AKT3);ncbi_1436(CSF1R);ncbi_5604(MAP2K1);ncbi_8600(TNFSF11);ncbi_3937(LCP2);ncbi_5971(RELB);ncbi_9846(GAB2)	K09455+K01371+K08010+K04383+K13375+K04469+K04674+K17332+K04456+K05090+K04368+K05473+K07361+K09253+K08091	Osteoclast differentiation
Apelin signaling pathway	16	137	0.155912	0.500093	ko04371	ncbi_4854(NOTCH3);ncbi_6696(SPP1);ncbi_5054(SERPINE1);ncbi_91860(CALML4);ncbi_3708(ITPR1);ncbi_114(ADCY8);ncbi_7046(TGFBR1);ncbi_4208(MEF2C);ncbi_8877(SPHK1);ncbi_55811(ADCY10);ncbi_10000(AKT3);ncbi_4638(MYLK);ncbi_5604(MAP2K1);ncbi_2791(GNG11);ncbi_187(APLNR);ncbi_2787(GNG5)	K20995+K06250+K03982+K02183+K04958+K08048+K04674+K04454+K04718+K11265+K04456+K00907+K04368+K04546+K04174+K04542	Apelin signaling pathway
Hepatocellular carcinoma	19	167	0.156248	0.500093	ko05225	ncbi_1029(CDKN2A);ncbi_7040(TGFB1);ncbi_7039(TGFA);ncbi_51176(LEF1);ncbi_7046(TGFBR1);ncbi_6932(TCF7);ncbi_9446(GSTO1);ncbi_10000(AKT3);ncbi_7043(TGFB3);ncbi_25759(SHC2);ncbi_5604(MAP2K1);ncbi_7480(WNT10B);ncbi_7483(WNT9A);ncbi_10912(GADD45G);ncbi_11211(FZD10);ncbi_7976(FZD3);ncbi_80326(WNT10A);ncbi_8325(FZD8);ncbi_7477(WNT7B)	K06621+K13375+K08774+K04492+K04674+K02620+K00799+K04456+K13377+K17447+K04368+K01357+K01064+K04402+K02842+K02329+K01357+K02375+K00572	Hepatocellular carcinoma
Glycosaminoglycan biosynthesis - heparan sulfate / heparin	4	24	0.159002	0.500093	ko00534	ncbi_2134(EXTL1);ncbi_9957(HS3ST1);ncbi_9956(HS3ST2);ncbi_64131(XYLT1)	K02368+K01024+K07808+K00771	Glycosaminoglycan biosynthesis - heparan sulfate / heparin
Long-term depression	8	60	0.159735	0.500093	ko04730	ncbi_3479(IGF1);ncbi_2891(GRIA2);ncbi_2982(GUCY1A1);ncbi_2983(GUCY1B1);ncbi_3708(ITPR1);ncbi_8605(PLA2G4C);ncbi_5593(PRKG2);ncbi_5604(MAP2K1)	K05459+K05198+K12318+K12319+K04958+K16342+K19477+K04368	Long-term depression
Phospholipase D signaling pathway	17	148	0.162926	0.500093	ko04072	ncbi_3576(CXCL8);ncbi_114(ADCY8);ncbi_8877(SPHK1);ncbi_8605(PLA2G4C);ncbi_10161(LPAR6);ncbi_10000(AKT3);ncbi_9162(DGKI);ncbi_183(AGT);ncbi_25759(SHC2);ncbi_5154(PDGFA);ncbi_5604(MAP2K1);ncbi_8612(PLPP2);ncbi_2207(FCER1G);ncbi_23566(LPAR3);ncbi_9846(GAB2);ncbi_55326(AGPAT5);ncbi_56895(AGPAT4)	K10030+K08048+K04718+K16342+K04273+K04456+K00901+K09821+K17447+K04359+K04368+K01080+K07983+K04294+K08091+K19007+K13523	Phospholipase D signaling pathway
Ovarian steroidogenesis	7	51	0.162985	0.500093	ko04913	ncbi_1588(CYP19A1);ncbi_1545(CYP1B1);ncbi_3479(IGF1);ncbi_5743(PTGS2);ncbi_114(ADCY8);ncbi_8605(PLA2G4C);ncbi_654(BMP6)	K07434+K07410+K05459+K11987+K08048+K16342+K16620	Ovarian steroidogenesis
Bile secretion	9	70	0.165636	0.500093	ko04976	ncbi_760(CA2);ncbi_1244(ABCC2);ncbi_476(ATP1A1);ncbi_114(ADCY8);ncbi_482(ATP1B2);ncbi_366(AQP9);ncbi_3781(KCNN2);ncbi_481(ATP1B1);ncbi_483(ATP1B3)	K18245+K05666+K01539+K08048+K01540+K09877+K04943+K01540+K01540	Bile secretion
Epithelial cell signaling in Helicobacter pylori infection	9	70	0.165636	0.500093	ko05120	ncbi_3576(CXCL8);ncbi_245973(ATP6V1C2);ncbi_533(ATP6V0B);ncbi_9296(ATP6V1F);ncbi_58494(JAM2);ncbi_526(ATP6V1B2);ncbi_1839(HBEGF);ncbi_23545(ATP6V0A2);ncbi_245972(ATP6V0D2)	K10030+K02148+K03661+K02151+K06735+K02147+K08523+K02154+K02146	Epithelial cell signaling in Helicobacter pylori infection
Neurotrophin signaling pathway	14	119	0.169013	0.503776	ko04722	ncbi_6195(RPS6KA1);ncbi_4916(NTRK3);ncbi_91860(CALML4);ncbi_10000(AKT3);ncbi_10019(SH2B3);ncbi_815(CAMK2A);ncbi_8767(RIPK2);ncbi_25759(SHC2);ncbi_3656(IRAK2);ncbi_4145(MATK);ncbi_5604(MAP2K1);ncbi_4794(NFKBIE);ncbi_9261(MAPKAPK2);ncbi_4217(MAP3K5)	K04373+K05101+K02183+K04456+K12459+K04515+K08846+K17447+K04731+K08888+K04368+K05872+K04443+K04426	Neurotrophin signaling pathway
Alzheimer disease	35	334	0.170065	0.503776	ko05010	ncbi_348(APOE);ncbi_6622(SNCA);ncbi_3552(IL1A);ncbi_3569(IL6);ncbi_2903(GRIN2A);ncbi_5743(PTGS2);ncbi_91860(CALML4);ncbi_60673(ATG101);ncbi_3708(ITPR1);ncbi_50507(NOX4);ncbi_292(SLC25A5);ncbi_51807(TUBA8);ncbi_1649(DDIT3);ncbi_10000(AKT3);ncbi_7277(TUBA4A);ncbi_487(ATP2A1);ncbi_9167(COX7A2L);ncbi_8471(IRS4);ncbi_56901(NDUFA4L2);ncbi_1454(CSNK1E);ncbi_5604(MAP2K1);ncbi_7480(WNT10B);ncbi_7483(WNT9A…	K04524+K04528+K04383+K05405+K05209+K11987+K02183+K19730+K04958+K21423+K05863+K07374+K04452+K04456+K07374+K05853+K02270+K17446+K03948+K08960+K04368+K01357+K01064+K03955+K09565+K04426+K02842+K02165+K02329+K08738+K01357+K02375+K00572+K10407+K03879	Alzheimer disease
Adherens junction	9	71	0.175803	0.515908	ko04520	ncbi_10580(SORBS1);ncbi_87(ACTN1);ncbi_5787(PTPRB);ncbi_51176(LEF1);ncbi_7046(TGFBR1);ncbi_6932(TCF7);ncbi_10458(BAIAP2);ncbi_2260(FGFR1);ncbi_6615(SNAI1)	K06086+K05699+K05694+K04492+K04674+K02620+K05627+K04362+K05707	Adherens junction
Prion disease	5	34	0.17964	0.522285	ko05020	ncbi_3552(IL1A);ncbi_3569(IL6);ncbi_10963(STIP1);ncbi_5604(MAP2K1);ncbi_4851(NOTCH1)	K04383+K05405+K09553+K04368+K02599	Prion disease
Longevity regulating pathway - multiple species	8	62	0.181684	0.523382	ko04213	ncbi_3479(IGF1);ncbi_6648(SOD2);ncbi_114(ADCY8);ncbi_10000(AKT3);ncbi_81570(CLPB);ncbi_8471(IRS4);ncbi_3306(HSPA2);ncbi_3310(HSPA6)	K05459+K04564+K08048+K04456+K03695+K17446+K03283+K03283	Longevity regulating pathway - multiple species
Endocrine and other factor-regulated calcium reabsorption	7	53	0.187247	0.529992	ko04961	ncbi_476(ATP1A1);ncbi_490(ATP2B1);ncbi_491(ATP2B2);ncbi_492(ATP2B3);ncbi_482(ATP1B2);ncbi_481(ATP1B1);ncbi_483(ATP1B3)	K01539+K05850+K05850+K05850+K01540+K01540+K01540	Endocrine and other factor-regulated calcium reabsorption
Phenylalanine metabolism	3	17	0.187354	0.529992	ko00360	ncbi_314(AOC2);ncbi_259307(IL4I1);ncbi_8639(AOC3)	K00276+K03334+K00276	Phenylalanine metabolism
Hepatitis B	18	162	0.189803	0.532125	ko05161	ncbi_3718(JAK3);ncbi_1959(EGR2);ncbi_3576(CXCL8);ncbi_3569(IL6);ncbi_7040(TGFB1);ncbi_9586(CREB5);ncbi_8900(CCNA1);ncbi_7046(TGFBR1);ncbi_4773(NFATC2);ncbi_1960(EGR3);ncbi_10000(AKT3);ncbi_898(CCNE1);ncbi_7097(TLR2);ncbi_7043(TGFB3);ncbi_5604(MAP2K1);ncbi_4318(MMP9);ncbi_54205(CYCS);ncbi_3439(IFNA1)	K11218+K12496+K10030+K05405+K13375+K09047+K06627+K04674+K17332+K12497+K04456+K06626+K10159+K13377+K04368+K01403+K08738+K05414	Hepatitis B
Platinum drug resistance	9	73	0.196958	0.542498	ko01524	ncbi_1029(CDKN2A);ncbi_1244(ABCC2);ncbi_330(BIRC3);ncbi_9446(GSTO1);ncbi_10000(AKT3);ncbi_5366(PMAIP1);ncbi_1317(SLC31A1);ncbi_4217(MAP3K5);ncbi_54205(CYCS)	K06621+K05666+K16060+K00799+K04456+K10131+K14686+K04426+K08738	Platinum drug resistance
Thyroid hormone synthesis	9	73	0.196958	0.542498	ko04918	ncbi_476(ATP1A1);ncbi_9586(CREB5);ncbi_3708(ITPR1);ncbi_114(ADCY8);ncbi_432(ASGR1);ncbi_482(ATP1B2);ncbi_481(ATP1B1);ncbi_483(ATP1B3);ncbi_7849(PAX8)	K01539+K09047+K04958+K08048+K10063+K01540+K01540+K01540+K09293	Thyroid hormone synthesis
GnRH signaling pathway	11	93	0.200763	0.548169	ko04912	ncbi_2796(GNRH1);ncbi_91860(CALML4);ncbi_3708(ITPR1);ncbi_114(ADCY8);ncbi_4313(MMP2);ncbi_8605(PLA2G4C);ncbi_815(CAMK2A);ncbi_10746(MAP3K2);ncbi_1839(HBEGF);ncbi_5604(MAP2K1);ncbi_4323(MMP14)	K05252+K02183+K04958+K08048+K01398+K16342+K04515+K04420+K08523+K04368+K07763	GnRH signaling pathway
Oxytocin signaling pathway	17	154	0.205707	0.556827	ko04921	ncbi_2982(GUCY1A1);ncbi_2983(GUCY1B1);ncbi_3759(KCNJ2);ncbi_5743(PTGS2);ncbi_91860(CALML4);ncbi_3708(ITPR1);ncbi_114(ADCY8);ncbi_4208(MEF2C);ncbi_4773(NFATC2);ncbi_8605(PLA2G4C);ncbi_4638(MYLK);ncbi_57118(CAMK1D);ncbi_815(CAMK2A);ncbi_5604(MAP2K1);ncbi_5997(RGS2);ncbi_3770(KCNJ14);ncbi_59283(CACNG8)	K12318+K12319+K04996+K11987+K02183+K04958+K08048+K04454+K17332+K16342+K00907+K08794+K04515+K04368+K18154+K05007+K04873	Oxytocin signaling pathway
Platelet activation	14	124	0.209533	0.562335	ko04611	ncbi_2982(GUCY1A1);ncbi_2983(GUCY1B1);ncbi_5742(PTGS1);ncbi_3708(ITPR1);ncbi_114(ADCY8);ncbi_8605(PLA2G4C);ncbi_10000(AKT3);ncbi_5593(PRKG2);ncbi_4638(MYLK);ncbi_3673(ITGA2);ncbi_5023(P2RX1);ncbi_9002(F2RL3);ncbi_2207(FCER1G);ncbi_3937(LCP2)	K12318+K12319+K00509+K04958+K08048+K16342+K04456+K19477+K00907+K06481+K05215+K04236+K07983+K07361	Platelet activation
Other types of O-glycan biosynthesis	6	46	0.220815	0.587593	ko00514	ncbi_3955(LFNG);ncbi_50614(GALNT9);ncbi_84620(ST6GAL2);ncbi_100528030(POC1B-GALNT4);ncbi_8703(B4GALT3);ncbi_117248(GALNT15)	K05948+K00710+K00779+K00710+K07968+K00710	Other types of O-glycan biosynthesis
Human T-cell leukemia virus 1 infection	23	219	0.226806	0.593411	ko05166	ncbi_1029(CDKN2A);ncbi_3689(ITGB2);ncbi_3718(JAK3);ncbi_1959(EGR2);ncbi_3569(IL6);ncbi_7040(TGFB1);ncbi_1437(CSF2);ncbi_3560(IL2RB);ncbi_9586(CREB5);ncbi_4791(NFKB2);ncbi_8900(CCNA1);ncbi_114(ADCY8);ncbi_7046(TGFBR1);ncbi_4773(NFATC2);ncbi_292(SLC25A5);ncbi_10000(AKT3);ncbi_898(CCNE1);ncbi_7043(TGFB3);ncbi_894(CCND2);ncbi_4487(MSX1);ncbi_5604(MAP2K1);ncbi_1030(CDKN2B);ncbi_5971(RELB)	K06621+K06464+K11218+K12496+K05405+K13375+K05427+K05069+K09047+K04469+K06627+K08048+K04674+K17332+K05863+K04456+K06626+K13377+K10151+K09341+K04368+K04685+K09253	Human T-cell leukemia virus 1 infection
Thyroid cancer	5	37	0.228205	0.593411	ko05216	ncbi_51176(LEF1);ncbi_6932(TCF7);ncbi_5604(MAP2K1);ncbi_7849(PAX8);ncbi_10912(GADD45G)	K04492+K02620+K04368+K09293+K04402	Thyroid cancer
Pancreatic cancer	9	76	0.230561	0.593411	ko05212	ncbi_1029(CDKN2A);ncbi_7040(TGFB1);ncbi_7422(VEGFA);ncbi_7039(TGFA);ncbi_7046(TGFBR1);ncbi_10000(AKT3);ncbi_7043(TGFB3);ncbi_5604(MAP2K1);ncbi_10912(GADD45G)	K06621+K13375+K05448+K08774+K04674+K04456+K13377+K04368+K04402	Pancreatic cancer
Chronic myeloid leukemia	9	76	0.230561	0.593411	ko05220	ncbi_1029(CDKN2A);ncbi_7040(TGFB1);ncbi_7046(TGFBR1);ncbi_10000(AKT3);ncbi_7043(TGFB3);ncbi_25759(SHC2);ncbi_5604(MAP2K1);ncbi_10912(GADD45G);ncbi_9846(GAB2)	K06621+K13375+K04674+K04456+K13377+K17447+K04368+K04402+K08091	Chronic myeloid leukemia
Carbohydrate digestion and absorption	6	47	0.235689	0.598838	ko04973	ncbi_3099(HK2);ncbi_476(ATP1A1);ncbi_10000(AKT3);ncbi_482(ATP1B2);ncbi_481(ATP1B1);ncbi_483(ATP1B3)	K00844+K01539+K04456+K01540+K01540+K01540	Carbohydrate digestion and absorption
Cell adhesion molecules	16	148	0.239561	0.598838	ko04514	ncbi_3689(ITGB2);ncbi_5175(PECAM1);ncbi_80381(CD276);ncbi_4897(NRCAM);ncbi_23705(CADM1);ncbi_1462(VCAN);ncbi_965(CD58);ncbi_23562(CLDN14);ncbi_9019(MPZL1);ncbi_58494(JAM2);ncbi_23308(ICOSLG);ncbi_1364(CLDN4);ncbi_1000(CDH2);ncbi_3385(ICAM3);ncbi_102723996(LOC102723996);ncbi_257194(NEGR1)	K06464+K06471+K06746+K06756+K06781+K06793+K06492+K06087+K06770+K06735+K06710+K06087+K06736+K06486+K06710+K06775	Cell adhesion molecules
Spinocerebellar ataxia	11	97	0.2409	0.598838	ko05017	ncbi_2891(GRIA2);ncbi_2903(GRIN2A);ncbi_7436(VLDLR);ncbi_60673(ATG101);ncbi_3708(ITPR1);ncbi_146227(BEAN1);ncbi_10000(AKT3);ncbi_487(ATP2A1);ncbi_3748(KCNC3);ncbi_5649(RELN);ncbi_4217(MAP3K5)	K05198+K05209+K20053+K19730+K04958+K19324+K04456+K05853+K04889+K06249+K04426	Spinocerebellar ataxia
Long-term potentiation	8	67	0.241634	0.598838	ko04720	ncbi_2891(GRIA2);ncbi_2903(GRIN2A);ncbi_6195(RPS6KA1);ncbi_91860(CALML4);ncbi_3708(ITPR1);ncbi_114(ADCY8);ncbi_815(CAMK2A);ncbi_5604(MAP2K1)	K05198+K05209+K04373+K02183+K04958+K08048+K04515+K04368	Long-term potentiation
Fluid shear stress and atherosclerosis	15	138	0.242205	0.598838	ko05418	ncbi_7056(THBD);ncbi_4688(NCF2);ncbi_5175(PECAM1);ncbi_3552(IL1A);ncbi_387082(SUMO4);ncbi_7422(VEGFA);ncbi_91860(CALML4);ncbi_4313(MMP2);ncbi_4208(MEF2C);ncbi_9446(GSTO1);ncbi_658(BMPR1B);ncbi_10000(AKT3);ncbi_5154(PDGFA);ncbi_4318(MMP9);ncbi_4217(MAP3K5)	K03907+K08010+K06471+K04383+K12160+K05448+K02183+K01398+K04454+K00799+K13578+K04456+K04359+K01403+K04426	Fluid shear stress and atherosclerosis
Adrenergic signaling in cardiomyocytes	16	149	0.247965	0.60829	ko04261	ncbi_7168(TPM1);ncbi_476(ATP1A1);ncbi_490(ATP2B1);ncbi_491(ATP2B2);ncbi_492(ATP2B3);ncbi_9586(CREB5);ncbi_91860(CALML4);ncbi_114(ADCY8);ncbi_10000(AKT3);ncbi_487(ATP2A1);ncbi_482(ATP1B2);ncbi_815(CAMK2A);ncbi_183(AGT);ncbi_481(ATP1B1);ncbi_483(ATP1B3);ncbi_59283(CACNG8)	K10373+K01539+K05850+K05850+K05850+K09047+K02183+K08048+K04456+K05853+K01540+K04515+K09821+K01540+K01540+K04873	Adrenergic signaling in cardiomyocytes
Purine metabolism	14	129	0.253905	0.609692	ko00230	ncbi_4860(PNP);ncbi_272(AMPD3);ncbi_2982(GUCY1A1);ncbi_2983(GUCY1B1);ncbi_102157402(AK6);ncbi_5142(PDE4B);ncbi_5634(PRPS2);ncbi_114(ADCY8);ncbi_5138(PDE2A);ncbi_221264(AK9);ncbi_55811(ADCY10);ncbi_5236(PGM1);ncbi_956(ENTPD3);ncbi_5167(ENPP1)	K03783+K01490+K12318+K12319+K18532+K13293+K00948+K08048+K18283+K18533+K11265+K01835+K01510+K01513	Purine metabolism
Hippo signaling pathway - multiple species	4	29	0.253929	0.609692	ko04392	ncbi_23286(WWC1);ncbi_11186(RASSF1);ncbi_84962(AJUBA);ncbi_1454(CSNK1E)	K16685+K09850+K16682+K08960	Hippo signaling pathway - multiple species
Fc epsilon RI signaling pathway	8	68	0.254362	0.609692	ko04664	ncbi_1437(CSF2);ncbi_10451(VAV3);ncbi_8605(PLA2G4C);ncbi_10000(AKT3);ncbi_5604(MAP2K1);ncbi_2207(FCER1G);ncbi_3937(LCP2);ncbi_9846(GAB2)	K05427+K05730+K16342+K04456+K04368+K07983+K07361+K08091	Fc epsilon RI signaling pathway
Glycosaminoglycan biosynthesis - chondroitin sulfate / dermatan sulfate	3	20	0.259864	0.618162	ko00532	ncbi_50515(CHST11);ncbi_55454(CSGALNACT2);ncbi_64131(XYLT1)	K01017+K00746+K00771	Glycosaminoglycan biosynthesis - chondroitin sulfate / dermatan sulfate
Phagosome	16	151	0.265111	0.624001	ko04145	ncbi_1311(COMP);ncbi_3689(ITGB2);ncbi_4688(NCF2);ncbi_245973(ATP6V1C2);ncbi_533(ATP6V0B);ncbi_729238(SFTPA2);ncbi_7037(TFRC);ncbi_51807(TUBA8);ncbi_9296(ATP6V1F);ncbi_7277(TUBA4A);ncbi_7097(TLR2);ncbi_4481(MSR1);ncbi_526(ATP6V1B2);ncbi_3673(ITGA2);ncbi_23545(ATP6V0A2);ncbi_245972(ATP6V0D2)	K04659+K06464+K08010+K02148+K03661+K10067+K06503+K07374+K02151+K07374+K10159+K06558+K02147+K06481+K02154+K02146	Phagosome
Intestinal immune network for IgA production	6	49	0.266293	0.624001	ko04672	ncbi_3586(IL10);ncbi_3569(IL6);ncbi_7040(TGFB1);ncbi_7852(CXCR4);ncbi_23308(ICOSLG);ncbi_102723996(LOC102723996)	K05443+K05405+K13375+K04189+K06710+K06710	Intestinal immune network for IgA production
Vibrio cholerae infection	6	50	0.281958	0.655814	ko05110	ncbi_245973(ATP6V1C2);ncbi_533(ATP6V0B);ncbi_9296(ATP6V1F);ncbi_526(ATP6V1B2);ncbi_23545(ATP6V0A2);ncbi_245972(ATP6V0D2)	K02148+K03661+K02151+K02147+K02154+K02146	Vibrio cholerae infection
Kaposi sarcoma-associated herpesvirus infection	19	186	0.294082	0.670655	ko05167	ncbi_3576(CXCL8);ncbi_3569(IL6);ncbi_1437(CSF2);ncbi_5743(PTGS2);ncbi_7422(VEGFA);ncbi_91860(CALML4);ncbi_3708(ITPR1);ncbi_285(ANGPT2);ncbi_4773(NFATC2);ncbi_10000(AKT3);ncbi_1230(CCR1);ncbi_5604(MAP2K1);ncbi_2791(GNG11);ncbi_9261(MAPKAPK2);ncbi_9976(CLEC2B);ncbi_2787(GNG5);ncbi_54205(CYCS);ncbi_3439(IFNA1);ncbi_131450(CD200R1)	K10030+K05405+K05427+K11987+K05448+K02183+K04958+K05466+K17332+K04456+K04176+K04368+K04546+K04443+K10071+K04542+K08738+K05414+K21668	Kaposi sarcoma-associated herpesvirus infection
beta-Alanine metabolism	4	31	0.294746	0.670655	ko00410	ncbi_314(AOC2);ncbi_57571(CARNS1);ncbi_54498(SMOX);ncbi_8639(AOC3)	K00276+K14755+K12259+K00276	beta-Alanine metabolism
Mucin type O-glycan biosynthesis	4	31	0.294746	0.670655	ko00512	ncbi_50614(GALNT9);ncbi_100528030(POC1B-GALNT4);ncbi_117248(GALNT15);ncbi_9245(GCNT3)	K00710+K00710+K00710+K09662	Mucin type O-glycan biosynthesis
Leukocyte transendothelial migration	12	113	0.301092	0.680164	ko04670	ncbi_3689(ITGB2);ncbi_4688(NCF2);ncbi_5175(PECAM1);ncbi_7852(CXCR4);ncbi_10451(VAV3);ncbi_87(ACTN1);ncbi_4313(MMP2);ncbi_23562(CLDN14);ncbi_58494(JAM2);ncbi_399(RHOH);ncbi_1364(CLDN4);ncbi_4318(MMP9)	K06464+K08010+K06471+K04189+K05730+K05699+K01398+K06087+K06735+K07873+K06087+K01403	Leukocyte transendothelial migration
Valine, leucine and isoleucine biosynthesis	1	4	0.310722	0.690705	ko00290	ncbi_586(BCAT1)	K00826	Valine, leucine and isoleucine biosynthesis
Fc gamma R-mediated phagocytosis	10	93	0.310825	0.690705	ko04666	ncbi_10451(VAV3);ncbi_8877(SPHK1);ncbi_8605(PLA2G4C);ncbi_3984(LIMK1);ncbi_10000(AKT3);ncbi_273(AMPH);ncbi_5604(MAP2K1);ncbi_8612(PLPP2);ncbi_9846(GAB2);ncbi_65108(MARCKSL1)	K05730+K04718+K16342+K05743+K04456+K12562+K04368+K01080+K08091+K13536	Fc gamma R-mediated phagocytosis
Apoptosis - multiple species	4	32	0.315468	0.690705	ko04215	ncbi_330(BIRC3);ncbi_5366(PMAIP1);ncbi_54205(CYCS);ncbi_79444(BIRC7)	K16060+K10131+K08738+K16061	Apoptosis - multiple species
NF-kappa B signaling pathway	11	104	0.317193	0.690705	ko04064	ncbi_3576(CXCL8);ncbi_5743(PTGS2);ncbi_4791(NFKB2);ncbi_597(BCL2A1);ncbi_5328(PLAU);ncbi_330(BIRC3);ncbi_8740(TNFSF14);ncbi_8600(TNFSF11);ncbi_5971(RELB);ncbi_10912(GADD45G);ncbi_128178(EDARADD)	K10030+K11987+K04469+K02162+K01348+K16060+K05477+K05473+K09253+K04402+K23324	NF-kappa B signaling pathway
Toll-like receptor signaling pathway	11	104	0.317193	0.690705	ko04620	ncbi_1513(CTSK);ncbi_6696(SPP1);ncbi_3576(CXCL8);ncbi_3569(IL6);ncbi_3592(IL12A);ncbi_414062(CCL3L3);ncbi_10000(AKT3);ncbi_7097(TLR2);ncbi_5604(MAP2K1);ncbi_6349(CCL3L1);ncbi_3439(IFNA1)	K01371+K06250+K10030+K05405+K05406+K05408+K04456+K10159+K04368+K05408+K05414	Toll-like receptor signaling pathway
Chemokine signaling pathway	19	189	0.318956	0.690705	ko04062	ncbi_3718(JAK3);ncbi_3576(CXCL8);ncbi_414062(CCL3L3);ncbi_7852(CXCR4);ncbi_2268(FGR);ncbi_10451(VAV3);ncbi_114(ADCY8);ncbi_6364(CCL20);ncbi_10000(AKT3);ncbi_1230(CCR1);ncbi_6376(CX3CL1);ncbi_7074(TIAM1);ncbi_10344(CCL26);ncbi_25759(SHC2);ncbi_5604(MAP2K1);ncbi_2791(GNG11);ncbi_2787(GNG5);ncbi_6354(CCL7);ncbi_6349(CCL3L1)	K11218+K10030+K05408+K04189+K08891+K05730+K08048+K14625+K04456+K04176+K05508+K05731+K21096+K17447+K04368+K04546+K04542+K05509+K05408	Chemokine signaling pathway
Fructose and mannose metabolism	4	33	0.336305	0.723286	ko00051	ncbi_3099(HK2);ncbi_7167(TPI1);ncbi_5210(PFKFB4);ncbi_231(AKR1B1)	K00844+K01803+K19030+K00011	Fructose and mannose metabolism
ErbB signaling pathway	9	85	0.341315	0.729068	ko04012	ncbi_7039(TGFA);ncbi_5063(PAK3);ncbi_10000(AKT3);ncbi_815(CAMK2A);ncbi_25759(SHC2);ncbi_2069(EREG);ncbi_374(AREG);ncbi_1839(HBEGF);ncbi_5604(MAP2K1)	K08774+K05733+K04456+K04515+K17447+K09784+K09782+K08523+K04368	ErbB signaling pathway
Lysosome	13	128	0.348021	0.733603	ko04142	ncbi_3423(IDS);ncbi_4864(NPC1);ncbi_1513(CTSK);ncbi_4758(NEU1);ncbi_533(ATP6V0B);ncbi_9516(LITAF);ncbi_8905(AP1S2);ncbi_1508(CTSB);ncbi_1512(CTSH);ncbi_1521(CTSW);ncbi_26503(SLC17A5);ncbi_23545(ATP6V0A2);ncbi_245972(ATP6V0D2)	K01136+K12385+K01371+K01186+K03661+K19363+K12394+K01363+K01366+K08569+K12301+K02154+K02146	Lysosome
Biosynthesis of amino acids	8	75	0.348111	0.733603	ko01230	ncbi_5224(PGAM2);ncbi_7167(TPI1);ncbi_441531(PGAM4);ncbi_5634(PRPS2);ncbi_384(ARG2);ncbi_586(BCAT1);ncbi_1491(CTH);ncbi_2026(ENO2)	K01834+K01803+K01834+K00948+K01476+K00826+K01758+K01689	Biosynthesis of amino acids
Glycosaminoglycan biosynthesis - keratan sulfate	2	14	0.356991	0.743943	ko00533	ncbi_8703(B4GALT3);ncbi_9435(CHST2)	K07968+K04745	Glycosaminoglycan biosynthesis - keratan sulfate
PPAR signaling pathway	8	76	0.361941	0.743943	ko03320	ncbi_2710(GK);ncbi_1593(CYP27A1);ncbi_10580(SORBS1);ncbi_51129(ANGPTL4);ncbi_123(PLIN2);ncbi_4312(MMP1);ncbi_2180(ACSL1);ncbi_2167(FABP4)	K00864+K00488+K06086+K08767+K17284+K01388+K01897+K08753	PPAR signaling pathway
Pertussis	8	76	0.361941	0.743943	ko05133	ncbi_3689(ITGB2);ncbi_3586(IL10);ncbi_3552(IL1A);ncbi_3576(CXCL8);ncbi_3569(IL6);ncbi_3592(IL12A);ncbi_91860(CALML4);ncbi_729238(SFTPA2)	K06464+K05443+K04383+K10030+K05405+K05406+K02183+K10067	Pertussis
Sphingolipid signaling pathway	12	119	0.366403	0.743943	ko04071	ncbi_134(ADORA1);ncbi_4985(OPRD1);ncbi_8877(SPHK1);ncbi_53637(S1PR5);ncbi_10000(AKT3);ncbi_10715(CERS1);ncbi_5604(MAP2K1);ncbi_6610(SMPD2);ncbi_2207(FCER1G);ncbi_4217(MAP3K5);ncbi_9846(GAB2);ncbi_29956(CERS2)	K04265+K04213+K04718+K04295+K04456+K04710+K04368+K12351+K07983+K04426+K08091+K04710	Sphingolipid signaling pathway
Non-small cell lung cancer	7	66	0.370167	0.743943	ko05223	ncbi_1029(CDKN2A);ncbi_3718(JAK3);ncbi_7039(TGFA);ncbi_10000(AKT3);ncbi_11186(RASSF1);ncbi_5604(MAP2K1);ncbi_10912(GADD45G)	K06621+K11218+K08774+K04456+K09850+K04368+K04402	Non-small cell lung cancer
Glycerophospholipid metabolism	10	98	0.371349	0.743943	ko00564	ncbi_196051(PLPP4);ncbi_54675(CRLS1);ncbi_162466(PHOSPHO1);ncbi_8605(PLA2G4C);ncbi_84803(GPAT3);ncbi_9162(DGKI);ncbi_8612(PLPP2);ncbi_54947(LPCAT2);ncbi_55326(AGPAT5);ncbi_56895(AGPAT4)	K18693+K08744+K06124+K16342+K13506+K00901+K01080+K13510+K19007+K13523	Glycerophospholipid metabolism
Phenylalanine, tyrosine and tryptophan biosynthesis	1	5	0.371971	0.743943	ko00400	ncbi_259307(IL4I1)	K03334	Phenylalanine, tyrosine and tryptophan biosynthesis
Neomycin, kanamycin and gentamicin biosynthesis	1	5	0.371971	0.743943	ko00524	ncbi_3099(HK2)	K00844	Neomycin, kanamycin and gentamicin biosynthesis
Yersinia infection	12	120	0.377506	0.750064	ko05135	ncbi_3586(IL10);ncbi_3576(CXCL8);ncbi_3569(IL6);ncbi_6195(RPS6KA1);ncbi_10451(VAV3);ncbi_4773(NFATC2);ncbi_10458(BAIAP2);ncbi_3984(LIMK1);ncbi_10000(AKT3);ncbi_2335(FN1);ncbi_5604(MAP2K1);ncbi_3937(LCP2)	K05443+K10030+K05405+K04373+K05730+K17332+K05627+K05743+K04456+K05717+K04368+K07361	Yersinia infection
Vascular smooth muscle contraction	13	131	0.379809	0.750064	ko04270	ncbi_135(ADORA2A);ncbi_2982(GUCY1A1);ncbi_2983(GUCY1B1);ncbi_91860(CALML4);ncbi_3708(ITPR1);ncbi_114(ADCY8);ncbi_8605(PLA2G4C);ncbi_10267(RAMP1);ncbi_4638(MYLK);ncbi_183(AGT);ncbi_5604(MAP2K1);ncbi_3779(KCNMB1);ncbi_5583(PRKCH)	K04266+K12318+K12319+K02183+K04958+K08048+K16342+K08447+K00907+K09821+K04368+K04937+K18051	Vascular smooth muscle contraction
Glycosphingolipid biosynthesis - ganglio series	2	15	0.389985	0.759085	ko00604	ncbi_8869(ST3GAL5);ncbi_29906(ST8SIA5)	K03370+K03369	Glycosphingolipid biosynthesis - ganglio series
Pyrimidine metabolism	6	57	0.39537	0.759085	ko00240	ncbi_4860(PNP);ncbi_221264(AK9);ncbi_956(ENTPD3);ncbi_7378(UPP1);ncbi_978(CDA);ncbi_5167(ENPP1)	K03783+K18533+K01510+K00757+K01489+K01513	Pyrimidine metabolism
Amyotrophic lateral sclerosis	6	57	0.39537	0.759085	ko05014	ncbi_2891(GRIA2);ncbi_2903(GRIN2A);ncbi_7133(TNFRSF1B);ncbi_4741(NEFM);ncbi_4217(MAP3K5);ncbi_54205(CYCS)	K05198+K05209+K05141+K04573+K04426+K08738	Amyotrophic lateral sclerosis
Inflammatory mediator regulation of TRP channels	10	100	0.39595	0.759085	ko04750	ncbi_3479(IGF1);ncbi_623(BDKRB1);ncbi_91860(CALML4);ncbi_3708(ITPR1);ncbi_114(ADCY8);ncbi_8605(PLA2G4C);ncbi_815(CAMK2A);ncbi_9311(ASIC3);ncbi_5583(PRKCH);ncbi_55515(ASIC4)	K05459+K03915+K02183+K04958+K08048+K16342+K04515+K04830+K18051+K04831	Inflammatory mediator regulation of TRP channels
Tyrosine metabolism	4	36	0.398882	0.759085	ko00350	ncbi_7306(TYRP1);ncbi_314(AOC2);ncbi_259307(IL4I1);ncbi_8639(AOC3)	K00506+K00276+K03334+K00276	Tyrosine metabolism
Starch and sucrose metabolism	4	36	0.398882	0.759085	ko00500	ncbi_3099(HK2);ncbi_5236(PGM1);ncbi_5167(ENPP1);ncbi_283209(PGM2L1)	K00844+K01835+K01513+K11809	Starch and sucrose metabolism
EGFR tyrosine kinase inhibitor resistance	8	79	0.403672	0.763572	ko01521	ncbi_3569(IL6);ncbi_3479(IGF1);ncbi_7422(VEGFA);ncbi_7039(TGFA);ncbi_10000(AKT3);ncbi_25759(SHC2);ncbi_5154(PDGFA);ncbi_5604(MAP2K1)	K05405+K05459+K05448+K08774+K04456+K17447+K04359+K04368	EGFR tyrosine kinase inhibitor resistance
Amphetamine addiction	7	69	0.415174	0.780627	ko05031	ncbi_2891(GRIA2);ncbi_2903(GRIN2A);ncbi_9586(CREB5);ncbi_91860(CALML4);ncbi_6804(STX1A);ncbi_815(CAMK2A);ncbi_23237(ARC)	K05198+K05209+K09047+K02183+K04560+K04515+K15867	Amphetamine addiction
Morphine addiction	9	91	0.419353	0.78379	ko05032	ncbi_134(ADORA1);ncbi_2561(GABRB2);ncbi_5142(PDE4B);ncbi_114(ADCY8);ncbi_5138(PDE2A);ncbi_2569(GABRR1);ncbi_2570(GABRR2);ncbi_2791(GNG11);ncbi_2787(GNG5)	K04265+K05181+K13293+K08048+K18283+K05190+K05190+K04546+K04542	Morphine addiction
Epstein-Barr virus infection	19	201	0.42284	0.784674	ko05169	ncbi_3718(JAK3);ncbi_3569(IL6);ncbi_919(CD247);ncbi_864(RUNX3);ncbi_4791(NFKB2);ncbi_8900(CCNA1);ncbi_965(CD58);ncbi_10000(AKT3);ncbi_898(CCNE1);ncbi_956(ENTPD3);ncbi_7097(TLR2);ncbi_894(CCND2);ncbi_8819(SAP30);ncbi_4794(NFKBIE);ncbi_3280(HES1);ncbi_5971(RELB);ncbi_10912(GADD45G);ncbi_54205(CYCS);ncbi_3439(IFNA1)	K11218+K05405+K06453+K09279+K04469+K06627+K06492+K04456+K06626+K01510+K10159+K10151+K19202+K05872+K06054+K09253+K04402+K08738+K05414	Epstein-Barr virus infection
Amino sugar and nucleotide sugar metabolism	5	48	0.424824	0.784674	ko00520	ncbi_3099(HK2);ncbi_5236(PGM1);ncbi_80896(NPL);ncbi_9945(GFPT2);ncbi_10007(GNPDA1)	K00844+K01835+K01639+K00820+K02564	Amino sugar and nucleotide sugar metabolism
Vitamin B6 metabolism	1	6	0.427785	0.785524	ko00750	ncbi_57026(PDXP)	K07758	Vitamin B6 metabolism
Glutamatergic synapse	11	114	0.433264	0.786386	ko04724	ncbi_2891(GRIA2);ncbi_2903(GRIN2A);ncbi_3708(ITPR1);ncbi_114(ADCY8);ncbi_8605(PLA2G4C);ncbi_6507(SLC1A3);ncbi_9456(HOMER1);ncbi_2900(GRIK4);ncbi_2791(GNG11);ncbi_2787(GNG5);ncbi_57030(SLC17A7)	K05198+K05209+K04958+K08048+K16342+K05614+K15010+K05204+K04546+K04542+K12302	Glutamatergic synapse
Serotonergic synapse	11	114	0.433264	0.786386	ko04726	ncbi_2561(GABRB2);ncbi_3363(HTR7);ncbi_5742(PTGS1);ncbi_5743(PTGS2);ncbi_247(ALOX15B);ncbi_3708(ITPR1);ncbi_8605(PLA2G4C);ncbi_3781(KCNN2);ncbi_5604(MAP2K1);ncbi_2791(GNG11);ncbi_2787(GNG5)	K05181+K04163+K00509+K11987+K08022+K04958+K16342+K04943+K04368+K04546+K04542	Serotonergic synapse
Human cytomegalovirus infection	21	225	0.439135	0.792462	ko05163	ncbi_1029(CDKN2A);ncbi_3576(CXCL8);ncbi_3569(IL6);ncbi_5743(PTGS2);ncbi_414062(CCL3L3);ncbi_7852(CXCR4);ncbi_9586(CREB5);ncbi_7422(VEGFA);ncbi_91860(CALML4);ncbi_3708(ITPR1);ncbi_114(ADCY8);ncbi_4773(NFATC2);ncbi_10000(AKT3);ncbi_1230(CCR1);ncbi_6376(CX3CL1);ncbi_5604(MAP2K1);ncbi_2791(GNG11);ncbi_2787(GNG5);ncbi_54205(CYCS);ncbi_6349(CCL3L1);ncbi_3439(IFNA1)	K06621+K10030+K05405+K11987+K05408+K04189+K09047+K05448+K02183+K04958+K08048+K17332+K04456+K04176+K05508+K04368+K04546+K04542+K08738+K05408+K05414	Human cytomegalovirus infection
Steroid hormone biosynthesis	6	60	0.444313	0.794404	ko00140	ncbi_1588(CYP19A1);ncbi_1545(CYP1B1);ncbi_1551(CYP3A7);ncbi_1571(CYP2E1);ncbi_3290(HSD11B1);ncbi_1645(AKR1C1)	K07434+K07410+K17691+K07415+K15680+K00212	Steroid hormone biosynthesis
T cell receptor signaling pathway	10	104	0.445271	0.794404	ko04660	ncbi_3586(IL10);ncbi_919(CD247);ncbi_1437(CSF2);ncbi_10451(VAV3);ncbi_5063(PAK3);ncbi_4773(NFATC2);ncbi_10000(AKT3);ncbi_5604(MAP2K1);ncbi_4794(NFKBIE);ncbi_3937(LCP2)	K05443+K06453+K05427+K05730+K05733+K17332+K04456+K04368+K05872+K07361	T cell receptor signaling pathway
Measles	13	138	0.454822	0.79925	ko05162	ncbi_3718(JAK3);ncbi_3552(IL1A);ncbi_3569(IL6);ncbi_3560(IL2RB);ncbi_3592(IL12A);ncbi_10000(AKT3);ncbi_898(CCNE1);ncbi_7097(TLR2);ncbi_3306(HSPA2);ncbi_894(CCND2);ncbi_3310(HSPA6);ncbi_54205(CYCS);ncbi_3439(IFNA1)	K11218+K04383+K05405+K05069+K05406+K04456+K06626+K10159+K03283+K10151+K03283+K08738+K05414	Measles
Various types of N-glycan biosynthesis	4	39	0.460385	0.79925	ko00513	ncbi_11320(MGAT4A);ncbi_8703(B4GALT3);ncbi_1603(DAD1);ncbi_283358(B4GALNT3)	K00738+K07968+K12668+K09656	Various types of N-glycan biosynthesis
N-Glycan biosynthesis	5	50	0.460714	0.79925	ko00510	ncbi_4248(MGAT3);ncbi_84620(ST6GAL2);ncbi_11320(MGAT4A);ncbi_8703(B4GALT3);ncbi_1603(DAD1)	K00737+K00779+K00738+K07968+K12668	N-Glycan biosynthesis
Hedgehog signaling pathway	5	50	0.460714	0.79925	ko04340	ncbi_894(CCND2);ncbi_1454(CSNK1E);ncbi_3549(IHH);ncbi_50846(DHH);ncbi_64399(HHIP)	K10151+K08960+K11989+K11990+K06231	Hedgehog signaling pathway
Cholesterol metabolism	5	50	0.460714	0.79925	ko04979	ncbi_348(APOE);ncbi_4864(NPC1);ncbi_1593(CYP27A1);ncbi_51129(ANGPTL4);ncbi_9388(LIPG)	K04524+K12385+K00488+K08767+K22284	Cholesterol metabolism
Thyroid hormone signaling pathway	11	118	0.479931	0.827033	ko04919	ncbi_4854(NOTCH3);ncbi_476(ATP1A1);ncbi_1734(-);ncbi_8202(NCOA3);ncbi_10000(AKT3);ncbi_487(ATP2A1);ncbi_482(ATP1B2);ncbi_481(ATP1B1);ncbi_483(ATP1B3);ncbi_5604(MAP2K1);ncbi_4851(NOTCH1)	K20995+K01539+K17904+K11256+K04456+K05853+K01540+K01540+K01540+K04368+K02599	Thyroid hormone signaling pathway
Th17 cell differentiation	10	107	0.481997	0.827033	ko04659	ncbi_3718(JAK3);ncbi_3569(IL6);ncbi_7040(TGFB1);ncbi_919(CD247);ncbi_3560(IL2RB);ncbi_7046(TGFBR1);ncbi_4773(NFATC2);ncbi_4794(NFKBIE);ncbi_9466(IL27RA);ncbi_30009(TBX21)	K11218+K05405+K13375+K06453+K05069+K04674+K17332+K05872+K19598+K10166	Th17 cell differentiation
Natural killer cell mediated cytotoxicity	11	119	0.491494	0.831261	ko04650	ncbi_3689(ITGB2);ncbi_919(CD247);ncbi_1437(CSF2);ncbi_10451(VAV3);ncbi_4773(NFATC2);ncbi_25759(SHC2);ncbi_5604(MAP2K1);ncbi_2207(FCER1G);ncbi_3937(LCP2);ncbi_3439(IFNA1);ncbi_80328(ULBP2)	K06464+K06453+K05427+K05730+K17332+K17447+K04368+K07983+K07361+K05414+K07986	Natural killer cell mediated cytotoxicity
Growth hormone synthesis, secretion and action	11	119	0.491494	0.831261	ko04935	ncbi_3486(IGFBP3);ncbi_3479(IGF1);ncbi_9586(CREB5);ncbi_6752(SSTR2);ncbi_3708(ITPR1);ncbi_114(ADCY8);ncbi_55811(ADCY10);ncbi_10000(AKT3);ncbi_8471(IRS4);ncbi_25759(SHC2);ncbi_5604(MAP2K1)	K10138+K05459+K09047+K04218+K04958+K08048+K11265+K04456+K17446+K17447+K04368	Growth hormone synthesis, secretion and action
Arachidonic acid metabolism	6	63	0.492403	0.831261	ko00590	ncbi_1571(CYP2E1);ncbi_5742(PTGS1);ncbi_5743(PTGS2);ncbi_247(ALOX15B);ncbi_8605(PLA2G4C);ncbi_9536(PTGES)	K07415+K00509+K11987+K08022+K16342+K15729	Arachidonic acid metabolism
Cardiac muscle contraction	8	87	0.513722	0.859254	ko04260	ncbi_7168(TPM1);ncbi_476(ATP1A1);ncbi_487(ATP2A1);ncbi_482(ATP1B2);ncbi_9167(COX7A2L);ncbi_481(ATP1B1);ncbi_483(ATP1B3);ncbi_59283(CACNG8)	K10373+K01539+K05853+K01540+K02270+K01540+K01540+K04873	Cardiac muscle contraction
Tryptophan metabolism	4	42	0.519571	0.859254	ko00380	ncbi_1545(CYP1B1);ncbi_8942(KYNU);ncbi_259307(IL4I1);ncbi_6999(TDO2)	K07410+K01556+K03334+K00453	Tryptophan metabolism
Cortisol synthesis and secretion	6	65	0.523689	0.859254	ko04927	ncbi_9586(CREB5);ncbi_3708(ITPR1);ncbi_114(ADCY8);ncbi_8913(CACNA1G);ncbi_183(AGT);ncbi_3777(KCNK3)	K09047+K04958+K08048+K04854+K09821+K04914	Cortisol synthesis and secretion
Riboflavin metabolism	1	8	0.524991	0.859254	ko00740	ncbi_5167(ENPP1)	K01513	Riboflavin metabolism
Galactose metabolism	3	31	0.52814	0.859254	ko00052	ncbi_3099(HK2);ncbi_5236(PGM1);ncbi_231(AKR1B1)	K00844+K01835+K00011	Galactose metabolism
Antifolate resistance	3	31	0.52814	0.859254	ko01523	ncbi_1244(ABCC2);ncbi_3569(IL6);ncbi_2348(FOLR1)	K05666+K05405+K13649	Antifolate resistance
Asthma	3	31	0.52814	0.859254	ko05310	ncbi_3586(IL10);ncbi_5553(PRG2);ncbi_2207(FCER1G)	K05443+K10786+K07983	Asthma
Type I diabetes mellitus	4	43	0.538616	0.871496	ko04940	ncbi_3552(IL1A);ncbi_3592(IL12A);ncbi_5798(PTPRN);ncbi_1363(CPE)	K04383+K05406+K07817+K01294	Type I diabetes mellitus
Steroid biosynthesis	2	20	0.541216	0.871496	ko00100	ncbi_1591(CYP24A1);ncbi_1594(CYP27B1)	K07436+K07438	Steroid biosynthesis
Cholinergic synapse	10	113	0.553525	0.88677	ko04725	ncbi_3759(KCNJ2);ncbi_9586(CREB5);ncbi_3708(ITPR1);ncbi_114(ADCY8);ncbi_10000(AKT3);ncbi_815(CAMK2A);ncbi_5604(MAP2K1);ncbi_2791(GNG11);ncbi_2787(GNG5);ncbi_3770(KCNJ14)	K04996+K09047+K04958+K08048+K04456+K04515+K04368+K04546+K04542+K05007	Cholinergic synapse
Retrograde endocannabinoid signaling	13	148	0.559682	0.892082	ko04723	ncbi_2561(GABRB2);ncbi_2891(GRIA2);ncbi_5743(PTGS2);ncbi_3708(ITPR1);ncbi_114(ADCY8);ncbi_2569(GABRR1);ncbi_56901(NDUFA4L2);ncbi_2570(GABRR2);ncbi_2791(GNG11);ncbi_4706(NDUFAB1);ncbi_2787(GNG5);ncbi_57030(SLC17A7);ncbi_4536(-)	K05181+K05198+K11987+K04958+K08048+K05190+K03948+K05190+K04546+K03955+K04542+K12302+K03879	Retrograde endocannabinoid signaling
Glycolysis / Gluconeogenesis	6	68	0.56908	0.902481	ko00010	ncbi_3099(HK2);ncbi_5224(PGAM2);ncbi_7167(TPI1);ncbi_441531(PGAM4);ncbi_5236(PGM1);ncbi_2026(ENO2)	K00844+K01834+K01803+K01834+K01835+K01689	Glycolysis / Gluconeogenesis
ABC transporters	4	45	0.575515	0.908099	ko02010	ncbi_24(ABCA4);ncbi_1244(ABCC2);ncbi_9619(ABCG1);ncbi_154664(ABCA13)	K05644+K05666+K05679+K05647	ABC transporters
Endometrial cancer	5	58	0.595485	0.934911	ko05213	ncbi_51176(LEF1);ncbi_6932(TCF7);ncbi_10000(AKT3);ncbi_5604(MAP2K1);ncbi_10912(GADD45G)	K04492+K02620+K04456+K04368+K04402	Endometrial cancer
Synthesis and degradation of ketone bodies	1	10	0.605704	0.943582	ko00072	ncbi_622(BDH1)	K00019	Synthesis and degradation of ketone bodies
Glucagon signaling pathway	9	106	0.607018	0.943582	ko04922	ncbi_5224(PGAM2);ncbi_9586(CREB5);ncbi_441531(PGAM4);ncbi_91860(CALML4);ncbi_3708(ITPR1);ncbi_10000(AKT3);ncbi_102724428(LOC102724428);ncbi_815(CAMK2A);ncbi_150094(SIK1)	K01834+K09047+K01834+K02183+K04958+K04456+K19008+K04515+K19008	Glucagon signaling pathway
Ether lipid metabolism	4	47	0.610686	0.944607	ko00565	ncbi_8605(PLA2G4C);ncbi_9514(GAL3ST1);ncbi_8612(PLPP2);ncbi_54947(LPCAT2)	K16342+K01019+K01080+K13510	Ether lipid metabolism
Protein export	2	23	0.618669	0.952265	ko03060	ncbi_6729(SRP54);ncbi_6734(SRPRA)	K03106+K13431	Protein export
Viral myocarditis	5	60	0.626139	0.959063	ko05416	ncbi_3689(ITGB2);ncbi_1604(CD55);ncbi_1525(CXADR);ncbi_284217(LAMA1);ncbi_54205(CYCS)	K06464+K04006+K06788+K05637+K08738	Viral myocarditis
Dopaminergic synapse	11	132	0.633586	0.965757	ko04728	ncbi_1813(DRD2);ncbi_1815(DRD4);ncbi_2891(GRIA2);ncbi_2903(GRIN2A);ncbi_9586(CREB5);ncbi_91860(CALML4);ncbi_3708(ITPR1);ncbi_10000(AKT3);ncbi_815(CAMK2A);ncbi_2791(GNG11);ncbi_2787(GNG5)	K04145+K04147+K05198+K05209+K09047+K02183+K04958+K04456+K04515+K04546+K04542	Dopaminergic synapse
Oxidative phosphorylation	11	133	0.643652	0.972198	ko00190	ncbi_245973(ATP6V1C2);ncbi_533(ATP6V0B);ncbi_9296(ATP6V1F);ncbi_9167(COX7A2L);ncbi_10063(COX17);ncbi_56901(NDUFA4L2);ncbi_526(ATP6V1B2);ncbi_4706(NDUFAB1);ncbi_23545(ATP6V0A2);ncbi_245972(ATP6V0D2);ncbi_4536(-)	K02148+K03661+K02151+K02270+K02260+K03948+K02147+K03955+K02154+K02146+K03879	Oxidative phosphorylation
Cocaine addiction	4	49	0.644004	0.972198	ko05030	ncbi_1813(DRD2);ncbi_2891(GRIA2);ncbi_2903(GRIN2A);ncbi_9586(CREB5)	K04145+K05198+K05209+K09047	Cocaine addiction
African trypanosomiasis	3	37	0.650474	0.977267	ko05143	ncbi_3586(IL10);ncbi_3569(IL6);ncbi_3592(IL12A)	K05443+K05405+K05406	African trypanosomiasis
Glycosylphosphatidylinositol (GPI)-anchor biosynthesis	2	25	0.664471	0.989815	ko00563	ncbi_5277(PIGA);ncbi_9487(PIGL)	K03857+K03434	Glycosylphosphatidylinositol (GPI)-anchor biosynthesis
Necroptosis	13	159	0.66513	0.989815	ko04217	ncbi_3718(JAK3);ncbi_3552(IL1A);ncbi_292(SLC25A5);ncbi_8605(PLA2G4C);ncbi_330(BIRC3);ncbi_90865(IL33);ncbi_815(CAMK2A);ncbi_2495(FTH1);ncbi_3015(H2AZ1);ncbi_55506(MACROH2A2);ncbi_3439(IFNA1);ncbi_92815(H2AW);ncbi_124044(SPATA2L)	K11218+K04383+K05863+K16342+K16060+K12967+K04515+K00522+K11251+K11251+K05414+K11251+K17595	Necroptosis
Primary immunodeficiency	3	38	0.668507	0.990147	ko05340	ncbi_3718(JAK3);ncbi_326(AIRE);ncbi_3575(IL7R)	K11218+K10603+K05072	Primary immunodeficiency
Non-alcoholic fatty liver disease	12	149	0.682417	0.994528	ko04932	ncbi_3552(IL1A);ncbi_3576(CXCL8);ncbi_3569(IL6);ncbi_7040(TGFB1);ncbi_1571(CYP2E1);ncbi_1649(DDIT3);ncbi_10000(AKT3);ncbi_9167(COX7A2L);ncbi_56901(NDUFA4L2);ncbi_4706(NDUFAB1);ncbi_4217(MAP3K5);ncbi_54205(CYCS)	K04383+K10030+K05405+K13375+K07415+K04452+K04456+K02270+K03948+K03955+K04426+K08738	Non-alcoholic fatty liver disease
Folate biosynthesis	2	26	0.685658	0.994528	ko00790	ncbi_2643(GCH1);ncbi_231(AKR1B1)	K01495+K00011	Folate biosynthesis
Maturity onset diabetes of the young	2	26	0.685658	0.994528	ko04950	ncbi_3087(HHEX);ncbi_3280(HES1)	K08024+K06054	Maturity onset diabetes of the young
Longevity regulating pathway	7	89	0.687302	0.994528	ko04211	ncbi_3479(IGF1);ncbi_6648(SOD2);ncbi_9586(CREB5);ncbi_60673(ATG101);ncbi_114(ADCY8);ncbi_10000(AKT3);ncbi_8471(IRS4)	K05459+K04564+K09047+K19730+K08048+K04456+K17446	Longevity regulating pathway
PD-L1 expression and PD-1 checkpoint pathway in cancer	7	89	0.687302	0.994528	ko05235	ncbi_919(CD247);ncbi_4773(NFATC2);ncbi_10000(AKT3);ncbi_7097(TLR2);ncbi_5604(MAP2K1);ncbi_4794(NFKBIE);ncbi_55509(BATF3)	K06453+K17332+K04456+K10159+K04368+K05872+K09034	PD-L1 expression and PD-1 checkpoint pathway in cancer
Retinol metabolism	5	66	0.709245	1	ko00830	ncbi_1551(CYP3A7);ncbi_56603(CYP26B1);ncbi_8608(RDH16);ncbi_50700(RDH8);ncbi_157506(RDH10)	K17691+K12664+K11154+K11150+K11151	Retinol metabolism
Metabolic pathways	126	1478	0.719159	1	ko01100	ncbi_760(CA2);ncbi_1588(CYP19A1);ncbi_2525(FUT3);ncbi_2643(GCH1);ncbi_2710(GK);ncbi_2731(GLDC);ncbi_3099(HK2);ncbi_3423(IDS);ncbi_4860(PNP);ncbi_5224(PGAM2);ncbi_7167(TPI1);ncbi_4758(NEU1);ncbi_272(AMPD3);ncbi_7306(TYRP1);ncbi_1551(CYP3A7);ncbi_1571(CYP2E1);ncbi_1591(CYP24A1);ncbi_1593(CYP27A1);ncbi_1594(CYP27B1);ncbi_2982(GUCY1A1);ncbi_2983(GUCY1B1);ncbi_5742(PTGS1);ncbi_5743(PTGS2);ncbi_119548(…	K18245+K07434+K00716+K01495+K00864+K00281+K00844+K01136+K03783+K01834+K01803+K01186+K01490+K00506+K17691+K07415+K07436+K00488+K07438+K12318+K12319+K00509+K11987+K14076+K18532+K01834+K01556+K13293+K00948+K08022+K02148+K03661+K03370+K00737+K00933+K01512+K08048+K00710+K08744+K19006+K00779+K04718+K06124+K18283+K18533+K00276+K16342+K00738+K14755+K11265+K01476+K01835+K20279+K00826+K01758+K00799+K02151+…	Metabolic pathways
Salmonella infection	17	214	0.72256	1	ko05132	ncbi_3576(CXCL8);ncbi_3569(IL6);ncbi_5063(PAK3);ncbi_51176(LEF1);ncbi_6932(TCF7);ncbi_330(BIRC3);ncbi_10000(AKT3);ncbi_399(RHOH);ncbi_29109(FHOD1);ncbi_7097(TLR2);ncbi_8767(RIPK2);ncbi_5604(MAP2K1);ncbi_388(RHOB);ncbi_23207(PLEKHM2);ncbi_51429(SNX9);ncbi_54205(CYCS);ncbi_147700(KLC3)	K10030+K05405+K05733+K04492+K02620+K16060+K04456+K07873+K23938+K10159+K08846+K04368+K07856+K15348+K17923+K08738+K10407	Salmonella infection
Phototransduction	2	28	0.724732	1	ko04744	ncbi_91860(CALML4);ncbi_2979(GUCA1B)	K02183+K08328	Phototransduction
Linoleic acid metabolism	2	29	0.742681	1	ko00591	ncbi_1571(CYP2E1);ncbi_8605(PLA2G4C)	K07415+K16342	Linoleic acid metabolism
Adipocytokine signaling pathway	5	69	0.745596	1	ko04920	ncbi_7133(TNFRSF1B);ncbi_10000(AKT3);ncbi_2180(ACSL1);ncbi_8471(IRS4);ncbi_4794(NFKBIE)	K05141+K04456+K01897+K17446+K05872	Adipocytokine signaling pathway
Influenza A	13	169	0.747532	1	ko05164	ncbi_3552(IL1A);ncbi_3576(CXCL8);ncbi_3569(IL6);ncbi_3592(IL12A);ncbi_292(SLC25A5);ncbi_5646(PRSS3);ncbi_90865(IL33);ncbi_10000(AKT3);ncbi_5604(MAP2K1);ncbi_29107(NXT1);ncbi_54205(CYCS);ncbi_3439(IFNA1);ncbi_91543(RSAD2)	K04383+K10030+K05405+K05406+K05863+K01312+K12967+K04456+K04368+K14285+K08738+K05414+K15045	Influenza A
B cell receptor signaling pathway	6	82	0.747793	1	ko04662	ncbi_10451(VAV3);ncbi_4773(NFATC2);ncbi_10000(AKT3);ncbi_5604(MAP2K1);ncbi_4794(NFKBIE);ncbi_118788(PIK3AP1)	K05730+K17332+K04456+K04368+K05872+K12230	B cell receptor signaling pathway
Chemical carcinogenesis - DNA adducts	6	82	0.747793	1	ko05204	ncbi_1545(CYP1B1);ncbi_1551(CYP3A7);ncbi_1571(CYP2E1);ncbi_5743(PTGS2);ncbi_9446(GSTO1);ncbi_3290(HSD11B1)	K07410+K17691+K07415+K11987+K00799+K15680	Chemical carcinogenesis - DNA adducts
Staphylococcus aureus infection	7	95	0.750998	1	ko05150	ncbi_3689(ITGB2);ncbi_3875(KRT18);ncbi_3872(KRT17);ncbi_3586(IL10);ncbi_2357(FPR1);ncbi_719(C3AR1);ncbi_3868(KRT16)	K06464+K07604+K07604+K05443+K04172+K04009+K07604	Staphylococcus aureus infection
Insulin resistance	8	108	0.75478	1	ko04931	ncbi_3569(IL6);ncbi_6195(RPS6KA1);ncbi_9586(CREB5);ncbi_133522(PPARGC1B);ncbi_10000(AKT3);ncbi_57761(TRIB3);ncbi_183(AGT);ncbi_9945(GFPT2)	K05405+K04373+K09047+K17962+K04456+K19518+K09821+K00820	Insulin resistance
Prolactin signaling pathway	5	70	0.756939	1	ko04917	ncbi_10000(AKT3);ncbi_25759(SHC2);ncbi_894(CCND2);ncbi_5604(MAP2K1);ncbi_8600(TNFSF11)	K04456+K17447+K10151+K04368+K05473	Prolactin signaling pathway
Pentose phosphate pathway	2	30	0.759618	1	ko00030	ncbi_5634(PRPS2);ncbi_5236(PGM1)	K00948+K01835	Pentose phosphate pathway
Alcoholism	14	184	0.767303	1	ko05034	ncbi_135(ADORA2A);ncbi_1813(DRD2);ncbi_2903(GRIN2A);ncbi_9586(CREB5);ncbi_91860(CALML4);ncbi_2030(SLC29A1);ncbi_25759(SHC2);ncbi_3015(H2AZ1);ncbi_5604(MAP2K1);ncbi_2791(GNG11);ncbi_2787(GNG5);ncbi_55506(MACROH2A2);ncbi_84254(CAMKK1);ncbi_92815(H2AW)	K04266+K04145+K05209+K09047+K02183+K15014+K17447+K11251+K04368+K04546+K04542+K11251+K00908+K11251	Alcoholism
Choline metabolism in cancer	7	98	0.779155	1	ko05231	ncbi_204962(SLC44A5);ncbi_8605(PLA2G4C);ncbi_10000(AKT3);ncbi_9162(DGKI);ncbi_5154(PDGFA);ncbi_5604(MAP2K1);ncbi_8612(PLPP2)	K15377+K16342+K04456+K00901+K04359+K04368+K01080	Choline metabolism in cancer
Endocytosis	19	247	0.779351	1	ko04144	ncbi_2348(FOLR1);ncbi_3560(IL2RB);ncbi_7852(CXCR4);ncbi_30011(SH3KBP1);ncbi_116987(AGAP1);ncbi_116988(AGAP3);ncbi_116986(AGAP2);ncbi_7037(TFRC);ncbi_7046(TGFBR1);ncbi_23327(NEDD4L);ncbi_5662(PSD);ncbi_84440(RAB11FIP4);ncbi_3306(HSPA2);ncbi_273(AMPH);ncbi_3310(HSPA6);ncbi_11031(RAB31);ncbi_23550(PSD4);ncbi_116984(ARAP2);ncbi_84249(PSD2)	K13649+K05069+K04189+K12470+K12491+K12491+K17848+K06503+K04674+K13305+K12494+K12485+K03283+K12562+K03283+K07891+K12494+K18440+K12494	Endocytosis
Cell cycle	9	124	0.78366	1	ko04110	ncbi_1029(CDKN2A);ncbi_7040(TGFB1);ncbi_8900(CCNA1);ncbi_898(CCNE1);ncbi_10926(DBF4);ncbi_7043(TGFB3);ncbi_894(CCND2);ncbi_1030(CDKN2B);ncbi_10912(GADD45G)	K06621+K13375+K06627+K06626+K06629+K13377+K10151+K04685+K04402	Cell cycle
Autophagy - animal	10	137	0.786585	1	ko04140	ncbi_60673(ATG101);ncbi_3708(ITPR1);ncbi_10000(AKT3);ncbi_203228(C9orf72);ncbi_1612(DAPK1);ncbi_1508(CTSB);ncbi_8471(IRS4);ncbi_5604(MAP2K1);ncbi_54541(DDIT4);ncbi_58528(RRAGD)	K19730+K04958+K04456+K23609+K08803+K01363+K17446+K04368+K08270+K16186	Autophagy - animal
Type II diabetes mellitus	3	46	0.788483	1	ko04930	ncbi_3099(HK2);ncbi_8913(CACNA1G);ncbi_8471(IRS4)	K00844+K04854+K17446	Type II diabetes mellitus
Human immunodeficiency virus 1 infection	16	212	0.789412	1	ko05170	ncbi_919(CD247);ncbi_7852(CXCR4);ncbi_91860(CALML4);ncbi_7133(TNFRSF1B);ncbi_3708(ITPR1);ncbi_5063(PAK3);ncbi_4773(NFATC2);ncbi_3984(LIMK1);ncbi_10000(AKT3);ncbi_8905(AP1S2);ncbi_7097(TLR2);ncbi_5604(MAP2K1);ncbi_2791(GNG11);ncbi_2787(GNG5);ncbi_54205(CYCS);ncbi_3439(IFNA1)	K06453+K04189+K02183+K05141+K04958+K05733+K17332+K05743+K04456+K12394+K10159+K04368+K04546+K04542+K08738+K05414	Human immunodeficiency virus 1 infection
Primary bile acid biosynthesis	1	17	0.794613	1	ko00120	ncbi_1593(CYP27A1)	K00488	Primary bile acid biosynthesis
Selenocompound metabolism	1	17	0.794613	1	ko00450	ncbi_1491(CTH)	K01758	Selenocompound metabolism
Inositol phosphate metabolism	5	74	0.798523	1	ko00562	ncbi_7167(TPI1);ncbi_23007(PLCH1);ncbi_8871(SYNJ2);ncbi_9651(PLCH2);ncbi_3706(ITPKA)	K01803+K19006+K20279+K19006+K00911	Inositol phosphate metabolism
SNARE interactions in vesicular transport	2	33	0.804747	1	ko04130	ncbi_6804(STX1A);ncbi_6809(STX3)	K04560+K08486	SNARE interactions in vesicular transport
Graft-versus-host disease	2	33	0.804747	1	ko05332	ncbi_3552(IL1A);ncbi_3569(IL6)	K04383+K05405	Graft-versus-host disease
Metabolism of xenobiotics by cytochrome P450	5	75	0.807996	1	ko00980	ncbi_1545(CYP1B1);ncbi_1571(CYP2E1);ncbi_9446(GSTO1);ncbi_3290(HSD11B1);ncbi_1645(AKR1C1)	K07410+K07415+K00799+K15680+K00212	Metabolism of xenobiotics by cytochrome P450
Fatty acid biosynthesis	1	18	0.812894	1	ko00061	ncbi_2180(ACSL1)	K01897	Fatty acid biosynthesis
Other glycan degradation	1	18	0.812894	1	ko00511	ncbi_4758(NEU1)	K01186	Other glycan degradation
2-Oxocarboxylic acid metabolism	1	18	0.812894	1	ko01210	ncbi_586(BCAT1)	K00826	2-Oxocarboxylic acid metabolism
GABAergic synapse	6	89	0.814129	1	ko04727	ncbi_2561(GABRB2);ncbi_114(ADCY8);ncbi_2569(GABRR1);ncbi_2570(GABRR2);ncbi_2791(GNG11);ncbi_2787(GNG5)	K05181+K08048+K05190+K05190+K04546+K04542	GABAergic synapse
Parkinson disease	10	142	0.821779	1	ko05012	ncbi_6622(SNCA);ncbi_135(ADORA2A);ncbi_1813(DRD2);ncbi_292(SLC25A5);ncbi_9167(COX7A2L);ncbi_56901(NDUFA4L2);ncbi_4706(NDUFAB1);ncbi_10105(PPIF);ncbi_54205(CYCS);ncbi_4536(-)	K04528+K04266+K04145+K05863+K02270+K03948+K03955+K09565+K08738+K03879	Parkinson disease
Cysteine and methionine metabolism	3	49	0.823106	1	ko00270	ncbi_586(BCAT1);ncbi_1491(CTH);ncbi_259307(IL4I1)	K00826+K01758+K03334	Cysteine and methionine metabolism
Glycosaminoglycan degradation	1	19	0.82955	1	ko00531	ncbi_3423(IDS)	K01136	Glycosaminoglycan degradation
Huntington disease	20	271	0.83983	1	ko05016	ncbi_6648(SOD2);ncbi_2891(GRIA2);ncbi_9586(CREB5);ncbi_60673(ATG101);ncbi_3708(ITPR1);ncbi_292(SLC25A5);ncbi_6804(STX1A);ncbi_6507(SLC1A3);ncbi_51807(TUBA8);ncbi_7277(TUBA4A);ncbi_9167(COX7A2L);ncbi_7052(TGM2);ncbi_56901(NDUFA4L2);ncbi_4706(NDUFAB1);ncbi_10105(PPIF);ncbi_4217(MAP3K5);ncbi_54205(CYCS);ncbi_8632(DNAH17);ncbi_147700(KLC3);ncbi_4536(-)	K04564+K05198+K09047+K19730+K04958+K05863+K04560+K05614+K07374+K07374+K02270+K05625+K03948+K03955+K09565+K04426+K08738+K10408+K10407+K03879	Huntington disease
Alanine, aspartate and glutamate metabolism	2	36	0.842183	1	ko00250	ncbi_259307(IL4I1);ncbi_9945(GFPT2)	K03334+K00820	Alanine, aspartate and glutamate metabolism
Drug metabolism - other enzymes	5	79	0.842387	1	ko00983	ncbi_1571(CYP2E1);ncbi_1066(CES1);ncbi_9446(GSTO1);ncbi_7378(UPP1);ncbi_978(CDA)	K07415+K01044+K00799+K00757+K01489	Drug metabolism - other enzymes
One carbon pool by folate	1	20	0.844726	1	ko00670	ncbi_10797(MTHFD2)	K13403	One carbon pool by folate
Nicotinate and nicotinamide metabolism	2	37	0.853138	1	ko00760	ncbi_4860(PNP);ncbi_5167(ENPP1)	K03783+K01513	Nicotinate and nicotinamide metabolism
Arginine biosynthesis	1	21	0.858552	1	ko00220	ncbi_384(ARG2)	K01476	Arginine biosynthesis
Allograft rejection	2	38	0.863395	1	ko05330	ncbi_3586(IL10);ncbi_3592(IL12A)	K05443+K05406	Allograft rejection
Viral carcinogenesis	14	201	0.864798	1	ko05203	ncbi_1029(CDKN2A);ncbi_3718(JAK3);ncbi_1959(EGR2);ncbi_9586(CREB5);ncbi_4791(NFKB2);ncbi_87(ACTN1);ncbi_8900(CCNA1);ncbi_1960(EGR3);ncbi_898(CCNE1);ncbi_5366(PMAIP1);ncbi_894(CCND2);ncbi_9261(MAPKAPK2);ncbi_1030(CDKN2B);ncbi_245972(ATP6V0D2)	K06621+K11218+K12496+K09047+K04469+K05699+K06627+K12497+K06626+K10131+K10151+K04443+K04685+K02146	Viral carcinogenesis
Terpenoid backbone biosynthesis	1	22	0.871149	1	ko00900	ncbi_2342(FNTB)	K05954	Terpenoid backbone biosynthesis
Fat digestion and absorption	2	39	0.872992	1	ko04975	ncbi_29881(NPC1L1);ncbi_8612(PLPP2)	K14461+K01080	Fat digestion and absorption
RIG-I-like receptor signaling pathway	4	70	0.879944	1	ko04622	ncbi_3576(CXCL8);ncbi_3592(IL12A);ncbi_3439(IFNA1);ncbi_338376(IFNE)	K10030+K05406+K05414+K05442	RIG-I-like receptor signaling pathway
Histidine metabolism	1	23	0.882625	1	ko00340	ncbi_57571(CARNS1)	K14755	Histidine metabolism
Mannose type O-glycan biosynthesis	1	23	0.882625	1	ko00515	ncbi_8703(B4GALT3)	K07968	Mannose type O-glycan biosynthesis
Renin-angiotensin system	1	23	0.882625	1	ko04614	ncbi_183(AGT)	K09821	Renin-angiotensin system
Thermogenesis	16	231	0.883494	1	ko04714	ncbi_6195(RPS6KA1);ncbi_9586(CREB5);ncbi_123096(SLC25A29);ncbi_114(ADCY8);ncbi_55811(ADCY10);ncbi_2260(FGFR1);ncbi_5593(PRKG2);ncbi_2180(ACSL1);ncbi_9167(COX7A2L);ncbi_10063(COX17);ncbi_56901(NDUFA4L2);ncbi_656(BMP8B);ncbi_4706(NDUFAB1);ncbi_4217(MAP3K5);ncbi_353500(BMP8A);ncbi_4536(-)	K04373+K09047+K15109+K08048+K11265+K04362+K19477+K01897+K02270+K02260+K03948+K16622+K03955+K04426+K16622+K03879	Thermogenesis
Progesterone-mediated oocyte maturation	6	99	0.884164	1	ko04914	ncbi_3479(IGF1);ncbi_6195(RPS6KA1);ncbi_8900(CCNA1);ncbi_114(ADCY8);ncbi_10000(AKT3);ncbi_5604(MAP2K1)	K05459+K04373+K06627+K08048+K04456+K04368	Progesterone-mediated oocyte maturation
Oocyte meiosis	8	128	0.892183	1	ko04114	ncbi_3479(IGF1);ncbi_6195(RPS6KA1);ncbi_91860(CALML4);ncbi_3708(ITPR1);ncbi_114(ADCY8);ncbi_898(CCNE1);ncbi_815(CAMK2A);ncbi_5604(MAP2K1)	K05459+K04373+K02183+K04958+K08048+K06626+K04515+K04368	Oocyte meiosis
Vitamin digestion and absorption	1	24	0.893081	1	ko04977	ncbi_10560(SLC19A2)	K14610	Vitamin digestion and absorption
Carbon metabolism	7	116	0.900408	1	ko01200	ncbi_2731(GLDC);ncbi_3099(HK2);ncbi_5224(PGAM2);ncbi_7167(TPI1);ncbi_441531(PGAM4);ncbi_5634(PRPS2);ncbi_2026(ENO2)	K00281+K00844+K01834+K01803+K01834+K00948+K01689	Carbon metabolism
alpha-Linolenic acid metabolism	1	25	0.902606	1	ko00592	ncbi_8605(PLA2G4C)	K16342	alpha-Linolenic acid metabolism
Vasopressin-regulated water reabsorption	2	44	0.912295	1	ko04962	ncbi_9586(CREB5);ncbi_360(AQP3)	K09047+K09876	Vasopressin-regulated water reabsorption
Systemic lupus erythematosus	8	133	0.914099	1	ko05322	ncbi_3586(IL10);ncbi_2903(GRIN2A);ncbi_6738(RO60);ncbi_87(ACTN1);ncbi_3015(H2AZ1);ncbi_6628(SNRPB);ncbi_55506(MACROH2A2);ncbi_92815(H2AW)	K05443+K05209+K11089+K05699+K11251+K11086+K11251+K11251	Systemic lupus erythematosus
Fatty acid elongation	1	27	0.91919	1	ko00062	ncbi_9200(HACD1)	K10703	Fatty acid elongation
Biosynthesis of unsaturated fatty acids	1	27	0.91919	1	ko01040	ncbi_9200(HACD1)	K10703	Biosynthesis of unsaturated fatty acids
Ribosome biogenesis in eukaryotes	4	78	0.924968	1	ko03008	ncbi_102157402(AK6);ncbi_29889(GNL2);ncbi_29107(NXT1);ncbi_26354(GNL3)	K18532+K14537+K14285+K14538	Ribosome biogenesis in eukaryotes
Butanoate metabolism	1	28	0.926392	1	ko00650	ncbi_622(BDH1)	K00019	Butanoate metabolism
Cytosolic DNA-sensing pathway	3	63	0.927503	1	ko04623	ncbi_3569(IL6);ncbi_90865(IL33);ncbi_3439(IFNA1)	K05405+K12967+K05414	Cytosolic DNA-sensing pathway
RNA degradation	4	79	0.929373	1	ko03018	ncbi_10950(BTG3);ncbi_2026(ENO2);ncbi_3313(HSPA9);ncbi_10200(MPHOSPH6)	K14443+K01689+K04043+K12593	RNA degradation
Valine, leucine and isoleucine degradation	2	48	0.935199	1	ko00280	ncbi_586(BCAT1);ncbi_259307(IL4I1)	K00826+K03334	Valine, leucine and isoleucine degradation
Glyoxylate and dicarboxylate metabolism	1	30	0.93893	1	ko00630	ncbi_2731(GLDC)	K00281	Glyoxylate and dicarboxylate metabolism
Phosphatidylinositol signaling system	5	99	0.946764	1	ko04070	ncbi_91860(CALML4);ncbi_3708(ITPR1);ncbi_8871(SYNJ2);ncbi_9162(DGKI);ncbi_3706(ITPKA)	K02183+K04958+K20279+K00901+K00911	Phosphatidylinositol signaling system
Autophagy - other	1	32	0.949335	1	ko04136	ncbi_60673(ATG101)	K19730	Autophagy - other
Pathogenic Escherichia coli infection	12	202	0.953478	1	ko05130	ncbi_3576(CXCL8);ncbi_3569(IL6);ncbi_4645(MYO5B);ncbi_5063(PAK3);ncbi_10458(BAIAP2);ncbi_23562(CLDN14);ncbi_51807(TUBA8);ncbi_7277(TUBA4A);ncbi_1364(CLDN4);ncbi_4643(MYO1E);ncbi_55971(BAIAP2L1);ncbi_54205(CYCS)	K10030+K05405+K10357+K05733+K05627+K06087+K07374+K07374+K06087+K10356+K20127+K08738	Pathogenic Escherichia coli infection
Base excision repair	1	33	0.953854	1	ko03410	ncbi_54107(POLE3)	K02326	Base excision repair
Autoimmune thyroid disease	2	53	0.955914	1	ko05320	ncbi_3586(IL10);ncbi_3439(IFNA1)	K05443+K05414	Autoimmune thyroid disease
Pentose and glucuronate interconversions	1	34	0.95797	1	ko00040	ncbi_231(AKR1B1)	K00011	Pentose and glucuronate interconversions
Fanconi anemia pathway	2	54	0.959216	1	ko03460	ncbi_2175(FANCA);ncbi_3280(HES1)	K10888+K06054	Fanconi anemia pathway
AMPK signaling pathway	6	120	0.961854	1	ko04152	ncbi_3479(IGF1);ncbi_9586(CREB5);ncbi_8900(CCNA1);ncbi_10000(AKT3);ncbi_5210(PFKFB4);ncbi_8471(IRS4)	K05459+K09047+K06627+K04456+K19030+K17446	AMPK signaling pathway
DNA replication	1	36	0.965134	1	ko03030	ncbi_54107(POLE3)	K02326	DNA replication
Protein processing in endoplasmic reticulum	9	166	0.965187	1	ko04141	ncbi_91319(DERL3);ncbi_1649(DDIT3);ncbi_55432(YOD1);ncbi_10808(HSPH1);ncbi_258010(SVIP);ncbi_1603(DAD1);ncbi_3306(HSPA2);ncbi_3310(HSPA6);ncbi_4217(MAP3K5)	K13989+K04452+K13719+K09485+K14014+K12668+K03283+K03283+K04426	Protein processing in endoplasmic reticulum
Fatty acid metabolism	2	57	0.967759	1	ko01212	ncbi_2180(ACSL1);ncbi_9200(HACD1)	K01897+K10703	Fatty acid metabolism
Insulin signaling pathway	7	139	0.969298	1	ko04910	ncbi_3099(HK2);ncbi_91860(CALML4);ncbi_10580(SORBS1);ncbi_10000(AKT3);ncbi_8471(IRS4);ncbi_25759(SHC2);ncbi_5604(MAP2K1)	K00844+K02183+K06086+K04456+K17446+K17447+K04368	Insulin signaling pathway
Tight junction	9	169	0.970019	1	ko04530	ncbi_87(ACTN1);ncbi_23327(NEDD4L);ncbi_23562(CLDN14);ncbi_51807(TUBA8);ncbi_58494(JAM2);ncbi_7277(TUBA4A);ncbi_1364(CLDN4);ncbi_7074(TIAM1);ncbi_4217(MAP3K5)	K05699+K13305+K06087+K07374+K06735+K07374+K06087+K05731+K04426	Tight junction
Antigen processing and presentation	3	77	0.972378	1	ko04612	ncbi_1508(CTSB);ncbi_3306(HSPA2);ncbi_3310(HSPA6)	K01363+K03283+K03283	Antigen processing and presentation
Pyruvate metabolism	1	39	0.97366	1	ko00620	ncbi_97(ACYP1)	K01512	Pyruvate metabolism
Mitophagy - animal	2	65	0.982944	1	ko04137	ncbi_4286(MITF);ncbi_64786(TBC1D15)	K09455+K20168	Mitophagy - animal
Ribosome	6	134	0.983077	1	ko03010	ncbi_6207(RPS13);ncbi_6229(RPS24);ncbi_6233(RPS27A);ncbi_100529239(RPS10-NUDT3);ncbi_64928(MRPL14);ncbi_64968(MRPS6)	K02953+K02974+K02977+K02947+K02874+K02990	Ribosome
Fatty acid degradation	1	44	0.983499	1	ko00071	ncbi_2180(ACSL1)	K01897	Fatty acid degradation
Basal transcription factors	1	45	0.984972	1	ko03022	ncbi_6884(TAF13)	K03127	Basal transcription factors
Nucleotide excision repair	1	47	0.987537	1	ko03420	ncbi_54107(POLE3)	K02326	Nucleotide excision repair
Hepatitis C	7	155	0.98755	1	ko05160	ncbi_23562(CLDN14);ncbi_10000(AKT3);ncbi_1364(CLDN4);ncbi_5604(MAP2K1);ncbi_54205(CYCS);ncbi_3439(IFNA1);ncbi_91543(RSAD2)	K06087+K04456+K06087+K04368+K08738+K05414+K15045	Hepatitis C
Drug metabolism - cytochrome P450	2	71	0.989505	1	ko00982	ncbi_1571(CYP2E1);ncbi_9446(GSTO1)	K07415+K00799	Drug metabolism - cytochrome P450
Bacterial invasion of epithelial cells	2	73	0.991086	1	ko05100	ncbi_2335(FN1);ncbi_25759(SHC2)	K05717+K17447	Bacterial invasion of epithelial cells
Glutathione metabolism	1	55	0.994108	1	ko00480	ncbi_9446(GSTO1)	K00799	Glutathione metabolism
Ubiquitin mediated proteolysis	5	135	0.994435	1	ko04120	ncbi_326(AIRE);ncbi_23327(NEDD4L);ncbi_134111(UBE2QL1);ncbi_330(BIRC3);ncbi_79444(BIRC7)	K10603+K13305+K10582+K16060+K16061	Ubiquitin mediated proteolysis
Shigellosis	11	235	0.995453	1	ko05131	ncbi_2697(GJA1);ncbi_3099(HK2);ncbi_3576(CXCL8);ncbi_1437(CSF2);ncbi_3708(ITPR1);ncbi_87(ACTN1);ncbi_10000(AKT3);ncbi_8767(RIPK2);ncbi_2706(GJB2);ncbi_54205(CYCS);ncbi_58528(RRAGD)	K07372+K00844+K10030+K05427+K04958+K05699+K04456+K08846+K07621+K08738+K16186	Shigellosis
Peroxisome	2	82	0.995755	1	ko04146	ncbi_6648(SOD2);ncbi_2180(ACSL1)	K04564+K01897	Peroxisome
Taste transduction	2	82	0.995755	1	ko04742	ncbi_114(ADCY8);ncbi_50834(TAS2R1)	K08048+K08474	Taste transduction
NOD-like receptor signaling pathway	7	180	0.997278	1	ko04621	ncbi_3576(CXCL8);ncbi_3569(IL6);ncbi_3708(ITPR1);ncbi_330(BIRC3);ncbi_1508(CTSB);ncbi_8767(RIPK2);ncbi_3439(IFNA1)	K10030+K05405+K04958+K16060+K01363+K08846+K05414	NOD-like receptor signaling pathway
Spliceosome	4	134	0.998327	1	ko03040	ncbi_3306(HSPA2);ncbi_3310(HSPA6);ncbi_6627(SNRPA1);ncbi_6628(SNRPB)	K03283+K03283+K11092+K11086	Spliceosome
Nucleocytoplasmic transport	4	159	0.999746	1	ko03013	ncbi_387082(SUMO4);ncbi_1917(EEF1A2);ncbi_10289(EIF1B);ncbi_29107(NXT1)	K12160+K03231+K03113+K14285	Nucleocytoplasmic transport
mRNA surveillance pathway	1	90	0.99978	1	ko03015	ncbi_29107(NXT1)	K14285	mRNA surveillance pathway
Olfactory transduction	5	436	1	1	ko04740	ncbi_91860(CALML4);ncbi_5138(PDE2A);ncbi_5593(PRKG2);ncbi_815(CAMK2A);ncbi_5997(RGS2)	K02183+K18283+K19477+K04515+K18154	Olfactory transduction
Herpes simplex virus 1 infection	11	488	1	1	ko05168	ncbi_3569(IL6);ncbi_3592(IL12A);ncbi_139735(ZFP92);ncbi_330(BIRC3);ncbi_342892(ZNF850);ncbi_10000(AKT3);ncbi_10308(ZNF267);ncbi_7097(TLR2);ncbi_8740(TNFSF14);ncbi_54205(CYCS);ncbi_3439(IFNA1)	K05405+K05406+K09228+K16060+K09228+K04456+K09228+K10159+K05477+K08738+K05414	Herpes simplex virus 1 infection
