# Supplementary material for: Efficient Fabrication of Human Corneal Stromal Cell Spheroids and Promoting Cell Stemness Based on 3D-Printed Derived PDMS Microwell Platform
Source: Biomolecules. 2025 Mar 19;15(3):438. doi: 10.3390/biom15030438 (PMC11940411; doi:10.3390/biom15030438)
Supplement: Supplementary file 1 [file biomolecules-15-00438-s001.zip › Table S4.xlsx]

## Sheet: Sheet1
Title.Enriched pathways in the proteomics
Pathway	CSC-vs-E8 (969)	All (3760)	Pvalue	Qvalue	Pathway ID	Proteins	K_IDs
ECM-receptor interaction	33	49	9.40844e-10	1.7873e-07	ko04512	ncbi_1277(COL1A1);ncbi_1278(COL1A2);ncbi_1311(COMP);ncbi_3655(ITGA6);ncbi_3690(ITGB3);ncbi_3691(ITGB4);ncbi_3914(LAMB3);ncbi_6696(SPP1);ncbi_960(CD44);ncbi_3676(ITGA4);ncbi_22801(ITGA11);ncbi_3910(LAMA4);ncbi_3679(ITGA7);ncbi_9900(SV2A);ncbi_3339(HSPG2);ncbi_8515(ITGA10);ncbi_2335(FN1);ncbi_7058(THBS2);ncbi_961(CD47);ncbi_1291(COL6A1);ncbi_1292(COL6A2);ncbi_3371(TNC);ncbi_3675(ITGA3);ncbi_3678(IT…	K06236+K06236+K04659+K06485+K06493+K06525+K06244+K06250+K06256+K06483+K06587+K06241+K06583+K06258+K06255+K06586+K05717+K04659+K06266+K06238+K06238+K06252+K06482+K06484+K06591+K05636+K06243+K05635+K16338+K06238+K05637+K06252+K06480
Metabolic pathways	303	903	1.10669e-09	1.7873e-07	ko01100	ncbi_35(ACADS);ncbi_37(ACADVL);ncbi_100(ADA);ncbi_411(ARSB);ncbi_760(CA2);ncbi_875(CBS);ncbi_2548(GAA);ncbi_2581(GALC);ncbi_2584(GALK1);ncbi_2592(GALT);ncbi_2710(GK);ncbi_2821(GPI);ncbi_2990(GUSB);ncbi_3145(HMBS);ncbi_4668(NAGA);ncbi_4860(PNP);ncbi_4942(OAT);ncbi_5095(PCCA);ncbi_5230(PGK1);ncbi_5351(PLOD1);ncbi_5373(PMM2);ncbi_7167(TPI1);ncbi_224(ALDH3A2);ncbi_2132(EXT2);ncbi_2582(GALE);ncbi_2720…	K00248+K09479+K01488+K01135+K18245+K01697+K12316+K01202+K00849+K00965+K00864+K01810+K01195+K01749+K01204+K03783+K00819+K01965+K00927+K00473+K17497+K01803+K00128+K02367+K01784+K12309+K12405+K00869+K01186+K01027+K00939+K01490+K00759+K01966+K00383+K00622+K14677+K00121+K07249+K00128+K00129+K00129+K00129+K00214+K05901+K05917+K00287+K10106+K00799+K00799+K23790+K00799+K00799+K00021+K00355+K13645+K01852+…
Cell adhesion molecules	34	52	1.72128e-09	1.85324e-07	ko04514	ncbi_3383(ICAM1);ncbi_3655(ITGA6);ncbi_3897(L1CAM);ncbi_5175(PECAM1);ncbi_4684(NCAM1);ncbi_3676(ITGA4);ncbi_23114(NFASC);ncbi_947(CD34);ncbi_5819(NECTIN2);ncbi_7412(VCAM1);ncbi_3134(HLA-F);ncbi_4267(CD99);ncbi_1462(VCAN);ncbi_965(CD58);ncbi_9019(MPZL1);ncbi_22829(NLGN4Y);ncbi_83692(CD99L2);ncbi_5010(CLDN11);ncbi_83700(JAM3);ncbi_3105(HLA-A);ncbi_3107(HLA-C);ncbi_214(ALCAM);ncbi_25945(NECTIN3);ncb…	K06490+K06485+K06550+K06471+K06491+K06483+K06757+K06474+K06531+K06527+K06751+K06520+K06793+K06492+K06770+K07378+K06520+K06087+K06785+K06751+K06751+K06547+K06592+K07378+K06736+K05695+K06710+K06591+K16336+K16338+K07379+K06751+K06751+K23268
Hematopoietic cell lineage	16	22	5.0003e-06	0.000403774	ko04640	ncbi_3655(ITGA6);ncbi_3690(ITGB3);ncbi_929(CD14);ncbi_960(CD44);ncbi_3589(IL11);ncbi_1435(CSF1);ncbi_3676(ITGA4);ncbi_4254(KITLG);ncbi_4311(MME);ncbi_947(CD34);ncbi_7037(TFRC);ncbi_3590(IL11RA);ncbi_290(ANPEP);ncbi_3675(ITGA3);ncbi_3678(ITGA5);ncbi_3672(ITGA1)	K06485+K06493+K04391+K06256+K05417+K05453+K06483+K05461+K01389+K06474+K06503+K05056+K11140+K06482+K06484+K06480
Protein digestion and absorption	21	36	3.24423e-05	0.00209577	ko04974	ncbi_1277(COL1A1);ncbi_1278(COL1A2);ncbi_1281(COL3A1);ncbi_1294(COL7A1);ncbi_1300(COL10A1);ncbi_4311(MME);ncbi_6510(SLC1A5);ncbi_1301(COL11A1);ncbi_54407(SLC38A2);ncbi_206358(SLC36A1);ncbi_80781(COL18A1);ncbi_1803(DPP4);ncbi_7373(COL14A1);ncbi_1291(COL6A1);ncbi_1292(COL6A2);ncbi_1306(COL15A1);ncbi_3783(KCNN4);ncbi_1293(COL6A3);ncbi_1303(COL12A1);ncbi_50509(COL5A3);ncbi_169044(COL22A1)	K06236+K06236+K19720+K16628+K19479+K01389+K05616+K19721+K14207+K14209+K06823+K01278+K08133+K06238+K06238+K08135+K04945+K06238+K08132+K19721+K16630
Glycolysis / Gluconeogenesis	24	46	0.00010601	0.00554311	ko00010	ncbi_2821(GPI);ncbi_5230(PGK1);ncbi_7167(TPI1);ncbi_224(ALDH3A2);ncbi_128(ADH5);ncbi_217(ALDH2);ncbi_218(ALDH3A1);ncbi_220(ALDH1A3);ncbi_221(ALDH3B1);ncbi_5106(PCK2);ncbi_55902(ACSS2);ncbi_5236(PGM1);ncbi_3945(LDHB);ncbi_10327(AKR1A1);ncbi_84532(ACSS1);ncbi_2597(GAPDH);ncbi_669(BPGM);ncbi_5223(PGAM1);ncbi_83440(ADPGK);ncbi_2026(ENO2);ncbi_230(ALDOC);ncbi_55276(PGM2);ncbi_5232(PGK2);ncbi_130589(GA…	K01810+K00927+K01803+K00128+K00121+K00128+K00129+K00129+K00129+K01596+K01895+K01835+K00016+K00002+K01895+K00134+K01837+K01834+K08074+K01689+K01623+K15779+K00927+K01785
Metabolism of xenobiotics by cytochrome P450	16	26	0.000120129	0.00554311	ko00980	ncbi_1545(CYP1B1);ncbi_128(ADH5);ncbi_218(ALDH3A1);ncbi_220(ALDH1A3);ncbi_221(ALDH3B1);ncbi_2946(GSTM2);ncbi_2947(GSTM3);ncbi_2950(GSTP1);ncbi_2952(GSTT1);ncbi_2953(GSTT2);ncbi_653689(GSTT2B);ncbi_9446(GSTO1);ncbi_3290(HSD11B1);ncbi_873(CBR1);ncbi_8574(AKR7A2);ncbi_1645(AKR1C1)	K07410+K00121+K00129+K00129+K00129+K00799+K00799+K23790+K00799+K00799+K00799+K00799+K15680+K00079+K15303+K00212
Steroid biosynthesis	11	15	0.000150375	0.0060714	ko00100	ncbi_3988(LIPA);ncbi_1595(CYP51A1);ncbi_4047(LSS);ncbi_6307(MSMO1);ncbi_1717(DHCR7);ncbi_6646(SOAT1);ncbi_2222(FDFT1);ncbi_3930(LBR);ncbi_6713(SQLE);ncbi_10682(EBP);ncbi_1718(DHCR24)	K01052+K05917+K01852+K07750+K00213+K00637+K00801+K19532+K00511+K01824+K09828
Cytokine-cytokine receptor interaction	21	40	0.000255556	0.00917161	ko04060	ncbi_355(FAS);ncbi_3459(IFNGR1);ncbi_3588(IL10RB);ncbi_3589(IL11);ncbi_7040(TGFB1);ncbi_1435(CSF1);ncbi_9235(IL32);ncbi_7048(TGFBR2);ncbi_7132(TNFRSF1A);ncbi_90(ACVR1);ncbi_3590(IL11RA);ncbi_9180(OSMR);ncbi_3603(IL16);ncbi_3572(IL6ST);ncbi_7043(TGFB3);ncbi_4982(TNFRSF11B);ncbi_6347(CCL2);ncbi_657(BMPR1A);ncbi_9518(GDF15);ncbi_51330(TNFRSF12A);ncbi_353500(BMP8A)	K04390+K05132+K05135+K05417+K13375+K05453+K22632+K04388+K03158+K04675+K05056+K05057+K22628+K05060+K13377+K05148+K14624+K04673+K05504+K05149+K16622
Amyotrophic lateral sclerosis	18	34	0.000618113	0.0185947	ko05014	ncbi_6647(SOD1);ncbi_5530(PPP3CA);ncbi_5534(PPP3R1);ncbi_493869(GPX8);ncbi_7132(TNFRSF1A);ncbi_4741(NEFM);ncbi_79139(DERL1);ncbi_5532(PPP3CB);ncbi_598(BCL2L1);ncbi_637(BID);ncbi_834(CASP1);ncbi_836(CASP3);ncbi_847(CAT);ncbi_572(BAD);ncbi_9973(CCS);ncbi_4747(NEFL);ncbi_5630(PRPH);ncbi_2882(GPX7)	K04565+K04348+K06268+K00432+K03158+K04573+K11519+K04348+K04570+K04726+K01370+K02187+K03781+K02158+K04569+K04572+K07607+K00432
Mucin type O-glycan biosynthesis	12	19	0.000633256	0.0185947	ko00512	ncbi_29071(C1GALT1C1);ncbi_100528030(POC1B-GALNT4);ncbi_79623(GALNT14);ncbi_2590(GALNT2);ncbi_11227(GALNT5);ncbi_51809(GALNT7);ncbi_2589(GALNT1);ncbi_8693(GALNT4);ncbi_9334(B4GALT5);ncbi_11226(GALNT6);ncbi_56913(C1GALT1);ncbi_79695(GALNT12)	K09653+K00710+K00710+K00710+K00710+K00710+K00710+K00710+K09905+K00710+K00731+K00710
Chemical carcinogenesis - DNA adducts	17	32	0.000830552	0.0223557	ko05204	ncbi_1545(CYP1B1);ncbi_9(NAT1);ncbi_128(ADH5);ncbi_218(ALDH3A1);ncbi_220(ALDH1A3);ncbi_221(ALDH3B1);ncbi_2946(GSTM2);ncbi_2947(GSTM3);ncbi_2950(GSTP1);ncbi_2952(GSTT1);ncbi_2953(GSTT2);ncbi_6817(SULT1A1);ncbi_653689(GSTT2B);ncbi_883(KYAT1);ncbi_9446(GSTO1);ncbi_3290(HSD11B1);ncbi_873(CBR1)	K07410+K00622+K00121+K00129+K00129+K00129+K00799+K00799+K23790+K00799+K00799+K01014+K00799+K00816+K00799+K15680+K00079
Graft-versus-host disease	6	7	0.00158151	0.0392945	ko05332	ncbi_355(FAS);ncbi_3134(HLA-F);ncbi_3105(HLA-A);ncbi_3107(HLA-C);ncbi_3106(HLA-B);ncbi_3133(HLA-E)	K04390+K06751+K06751+K06751+K06751+K06751
Other types of O-glycan biosynthesis	17	34	0.00199706	0.0460749	ko00514	ncbi_29071(C1GALT1C1);ncbi_8985(PLOD3);ncbi_283464(GXYLT1);ncbi_84620(ST6GAL2);ncbi_100528030(POC1B-GALNT4);ncbi_79623(GALNT14);ncbi_2590(GALNT2);ncbi_23127(COLGALT2);ncbi_11227(GALNT5);ncbi_51809(GALNT7);ncbi_2683(B4GALT1);ncbi_2589(GALNT1);ncbi_8693(GALNT4);ncbi_11226(GALNT6);ncbi_56913(C1GALT1);ncbi_79695(GALNT12);ncbi_56983(POGLUT1)	K09653+K13646+K13676+K00779+K00710+K00710+K00710+K11703+K00710+K00710+K07966+K00710+K00710+K00710+K00731+K00710+K13667
Pentose and glucuronate interconversions	8	12	0.00337516	0.0726784	ko00040	ncbi_2990(GUSB);ncbi_10327(AKR1A1);ncbi_6120(RPE);ncbi_231(AKR1B1);ncbi_9942(XYLB);ncbi_51084(CRYL1);ncbi_6652(SORD);ncbi_57016(AKR1B10)	K01195+K00002+K01783+K00011+K00854+K13247+K00008+K00011
Autoimmune thyroid disease	6	8	0.00494294	0.0939159	ko05320	ncbi_355(FAS);ncbi_3134(HLA-F);ncbi_3105(HLA-A);ncbi_3107(HLA-C);ncbi_3106(HLA-B);ncbi_3133(HLA-E)	K04390+K06751+K06751+K06751+K06751+K06751
Allograft rejection	6	8	0.00494294	0.0939159	ko05330	ncbi_355(FAS);ncbi_3134(HLA-F);ncbi_3105(HLA-A);ncbi_3107(HLA-C);ncbi_3106(HLA-B);ncbi_3133(HLA-E)	K04390+K06751+K06751+K06751+K06751+K06751
Galactose metabolism	12	23	0.00591436	0.103321	ko00052	ncbi_2548(GAA);ncbi_2584(GALK1);ncbi_2592(GALT);ncbi_2582(GALE);ncbi_2720(GLB1);ncbi_5236(PGM1);ncbi_2595(GANC);ncbi_231(AKR1B1);ncbi_2683(B4GALT1);ncbi_55276(PGM2);ncbi_57016(AKR1B10);ncbi_130589(GALM)	K12316+K00849+K00965+K01784+K12309+K01835+K12317+K00011+K07966+K15779+K00011+K01785
Glutathione metabolism	17	37	0.00607773	0.103321	ko00480	ncbi_2936(GSR);ncbi_2946(GSTM2);ncbi_2947(GSTM3);ncbi_2950(GSTP1);ncbi_2952(GSTT1);ncbi_2953(GSTT2);ncbi_493869(GPX8);ncbi_653689(GSTT2B);ncbi_290(ANPEP);ncbi_9446(GSTO1);ncbi_2729(GCLC);ncbi_79017(GGCT);ncbi_2730(GCLM);ncbi_2686(GGT7);ncbi_2882(GPX7);ncbi_51056(LAP3);ncbi_26873(OPLAH)	K00383+K00799+K00799+K23790+K00799+K00799+K00432+K00799+K11140+K00799+K11204+K00682+K11205+K00681+K00432+K11142+K01469
Purine metabolism	29	74	0.00726395	0.114574	ko00230	ncbi_100(ADA);ncbi_4860(PNP);ncbi_203(AK1);ncbi_272(AMPD3);ncbi_353(APRT);ncbi_51251(NT5C3A);ncbi_8654(PDE5A);ncbi_5144(PDE4D);ncbi_113(ADCY7);ncbi_115(ADCY9);ncbi_132(ADK);ncbi_9583(ENTPD4);ncbi_318(NUDT2);ncbi_5236(PGM1);ncbi_204(AK2);ncbi_4907(NT5E);ncbi_271(AMPD2);ncbi_3704(ITPA);ncbi_5147(PDE6D);ncbi_10201(NME6);ncbi_109(ADCY3);ncbi_4882(NPR2);ncbi_5471(PPAT);ncbi_8833(GMPS);ncbi_5167(ENPP1)…	K01488+K03783+K00939+K01490+K00759+K01081+K13762+K13293+K08047+K08049+K00856+K12305+K01518+K01835+K00939+K19970+K01490+K01519+K13758+K00940+K08043+K12324+K00764+K01951+K01513+K00939+K01952+K18424+K15779
Fluid shear stress and atherosclerosis	34	90	0.00744906	0.114574	ko05418	ncbi_3383(ICAM1);ncbi_3690(ITGB3);ncbi_7056(THBD);ncbi_5175(PECAM1);ncbi_2946(GSTM2);ncbi_2947(GSTM3);ncbi_2950(GSTP1);ncbi_2952(GSTT1);ncbi_2953(GSTT2);ncbi_1728(NQO1);ncbi_7132(TNFRSF1A);ncbi_7412(VCAM1);ncbi_653689(GSTT2B);ncbi_90(ACVR1);ncbi_4313(MMP2);ncbi_4205(MEF2A);ncbi_4208(MEF2C);ncbi_8878(SQSTM1);ncbi_9181(ARHGEF2);ncbi_857(CAV1);ncbi_59341(TRPV4);ncbi_9446(GSTO1);ncbi_10000(AKT3);ncbi…	K06490+K06493+K03907+K06471+K00799+K00799+K23790+K00799+K00799+K00355+K03158+K06527+K00799+K04675+K01398+K09260+K04454+K14381+K12791+K06278+K04973+K00799+K04456+K03671+K04440+K04430+K08107+K00510+K04448+K14624+K16336+K16338+K04673+K01403
Pancreatic secretion	16	35	0.00816371	0.119858	ko04972	ncbi_760(CA2);ncbi_493(ATP2B4);ncbi_6558(SLC12A2);ncbi_8671(SLC4A4);ncbi_3708(ITPR1);ncbi_113(ADCY7);ncbi_115(ADCY9);ncbi_8766(RAB11A);ncbi_109(ADCY3);ncbi_488(ATP2A2);ncbi_5578(PRKCA);ncbi_9545(RAB3D);ncbi_683(BST1);ncbi_489(ATP2A3);ncbi_4218(RAB8A);ncbi_9635(CLCA2)	K18245+K05850+K10951+K13575+K04958+K08047+K08049+K07904+K08043+K05853+K02677+K07884+K18152+K05853+K07901+K05028
Arrhythmogenic right ventricular cardiomyopathy	17	39	0.011417	0.160335	ko05412	ncbi_2697(GJA1);ncbi_3655(ITGA6);ncbi_3690(ITGB3);ncbi_3691(ITGB4);ncbi_781(CACNA2D1);ncbi_3676(ITGA4);ncbi_22801(ITGA11);ncbi_3679(ITGA7);ncbi_8515(ITGA10);ncbi_1000(CDH2);ncbi_488(ATP2A2);ncbi_3675(ITGA3);ncbi_3678(ITGA5);ncbi_3696(ITGB8);ncbi_489(ATP2A3);ncbi_284217(LAMA1);ncbi_3672(ITGA1)	K07372+K06485+K06493+K06525+K04858+K06483+K06587+K06583+K06586+K06736+K05853+K06482+K06484+K06591+K05853+K05637+K06480
Calcium signaling pathway	24	61	0.0132083	0.177762	ko04020	ncbi_1910(EDNRB);ncbi_5530(PPP3CA);ncbi_5534(PPP3R1);ncbi_493(ATP2B4);ncbi_2064(ERBB2);ncbi_3708(ITPR1);ncbi_113(ADCY7);ncbi_115(ADCY9);ncbi_5532(PPP3CB);ncbi_8877(SPHK1);ncbi_444(ASPH);ncbi_1909(EDNRA);ncbi_816(CAMK2B);ncbi_817(CAMK2D);ncbi_109(ADCY3);ncbi_4638(MYLK);ncbi_5156(PDGFRA);ncbi_488(ATP2A2);ncbi_5335(PLCG1);ncbi_5578(PRKCA);ncbi_7134(TNNC1);ncbi_2185(PTK2B);ncbi_489(ATP2A3);ncbi_11302…	K04198+K04348+K06268+K05850+K05083+K04958+K08047+K08049+K04348+K04718+K00476+K04197+K04515+K04515+K08043+K00907+K04363+K05853+K01116+K02677+K05865+K05871+K05853+K05857
Amino sugar and nucleotide sugar metabolism	18	43	0.0151007	0.192776	ko00520	ncbi_2584(GALK1);ncbi_2592(GALT);ncbi_2821(GPI);ncbi_5373(PMM2);ncbi_2582(GALE);ncbi_51005(AMDHD2);ncbi_5236(PGM1);ncbi_5238(PGM3);ncbi_80896(NPL);ncbi_2673(GFPT1);ncbi_4351(MPI);ncbi_51700(CYB5R2);ncbi_7264(GFUS);ncbi_6675(UAP1);ncbi_10007(GNPDA1);ncbi_55276(PGM2);ncbi_54187(NANS);ncbi_91373(UAP1L1)	K00849+K00965+K01810+K17497+K01784+K01443+K01835+K01836+K01639+K00820+K01809+K00326+K02377+K00972+K02564+K15779+K05304+K00972
Focal adhesion	46	134	0.0155176	0.192776	ko04510	ncbi_1277(COL1A1);ncbi_1278(COL1A2);ncbi_1311(COMP);ncbi_3655(ITGA6);ncbi_3690(ITGB3);ncbi_3691(ITGB4);ncbi_3914(LAMB3);ncbi_6696(SPP1);ncbi_3676(ITGA4);ncbi_29780(PARVB);ncbi_22801(ITGA11);ncbi_2064(ERBB2);ncbi_7791(ZYX);ncbi_5829(PXN);ncbi_87(ACTN1);ncbi_3910(LAMA4);ncbi_3679(ITGA7);ncbi_4660(PPP1R12B);ncbi_857(CAV1);ncbi_10000(AKT3);ncbi_5599(MAPK8);ncbi_8515(ITGA10);ncbi_2335(FN1);ncbi_4638(M…	K06236+K06236+K04659+K06485+K06493+K06525+K06244+K06250+K06483+K06275+K06587+K05083+K06273+K05760+K05699+K06241+K06583+K12329+K06278+K04456+K04440+K06586+K05717+K00907+K04363+K05703+K04659+K06271+K06238+K06238+K06252+K06482+K06484+K06591+K04448+K05636+K06243+K05635+K04410+K02677+K02158+K06238+K04438+K05637+K06252+K06480
Peroxisome	23	59	0.017018	0.203586	ko04146	ncbi_215(ABCD1);ncbi_5190(PEX6);ncbi_3295(HSD17B4);ncbi_4598(MVK);ncbi_6647(SOD1);ncbi_6342(SCP2);ncbi_8310(ACOX3);ncbi_5825(ABCD3);ncbi_30(ACAA1);ncbi_1962(EHHADH);ncbi_8799(PEX11B);ncbi_10478(SLC25A17);ncbi_2180(ACSL1);ncbi_83594(NUDT12);ncbi_8443(GNPAT);ncbi_2181(ACSL3);ncbi_847(CAT);ncbi_8504(PEX3);ncbi_8540(AGPS);ncbi_9409(PEX16);ncbi_5827(PXMP2);ncbi_26063(DECR2);ncbi_84188(FAR1)	K05675+K13339+K12405+K00869+K04565+K08764+K00232+K05677+K07513+K07514+K13352+K13354+K01897+K03426+K00649+K01897+K03781+K13336+K00803+K13335+K13347+K13237+K13356
Drug metabolism - cytochrome P450	11	23	0.0183486	0.203854	ko00982	ncbi_128(ADH5);ncbi_218(ALDH3A1);ncbi_220(ALDH1A3);ncbi_221(ALDH3B1);ncbi_2946(GSTM2);ncbi_2947(GSTM3);ncbi_2950(GSTP1);ncbi_2952(GSTT1);ncbi_2953(GSTT2);ncbi_653689(GSTT2B);ncbi_9446(GSTO1)	K00121+K00129+K00129+K00129+K00799+K00799+K23790+K00799+K00799+K00799+K00799
Malaria	11	23	0.0183486	0.203854	ko05144	ncbi_1311(COMP);ncbi_3383(ICAM1);ncbi_5175(PECAM1);ncbi_7040(TGFB1);ncbi_7412(VCAM1);ncbi_975(CD81);ncbi_7097(TLR2);ncbi_7043(TGFB3);ncbi_7058(THBS2);ncbi_6347(CCL2);ncbi_6383(SDC2)	K04659+K06490+K06471+K13375+K06527+K06508+K10159+K13377+K04659+K14624+K16336
Herpes simplex virus 1 infection	42	122	0.0192071	0.203854	ko05168	ncbi_355(FAS);ncbi_3690(ITGB3);ncbi_3459(IFNGR1);ncbi_6891(TAP2);ncbi_6890(TAP1);ncbi_972(CD74);ncbi_4938(OAS1);ncbi_4939(OAS2);ncbi_7132(TNFRSF1A);ncbi_6672(SP100);ncbi_3134(HLA-F);ncbi_5610(EIF2AK2);ncbi_598(BCL2L1);ncbi_637(BID);ncbi_3661(IRF3);ncbi_5451(POU2F1);ncbi_57506(MAVS);ncbi_10000(AKT3);ncbi_3105(HLA-A);ncbi_3107(HLA-C);ncbi_340061(STING1);ncbi_7097(TLR2);ncbi_3716(JAK1);ncbi_836(CASP…	K04390+K06493+K05132+K05654+K05653+K06505+K14216+K14216+K03158+K15413+K06751+K16195+K04570+K04726+K05411+K09364+K12648+K04456+K06751+K06751+K12654+K10159+K11217+K02187+K11220+K11221+K12646+K06484+K14624+K08058+K05401+K02373+K08055+K02158+K06731+K08057+K06751+K06751+K14216+K12893+K01165+K12647
Drug metabolism - other enzymes	18	44	0.019565	0.203854	ko00983	ncbi_2990(GUSB);ncbi_7172(TPMT);ncbi_9(NAT1);ncbi_2946(GSTM2);ncbi_2947(GSTM3);ncbi_2950(GSTP1);ncbi_2952(GSTT1);ncbi_2953(GSTT2);ncbi_1066(CES1);ncbi_653689(GSTT2B);ncbi_1890(TYMP);ncbi_51727(CMPK1);ncbi_9446(GSTO1);ncbi_3704(ITPA);ncbi_7378(UPP1);ncbi_10201(NME6);ncbi_8824(CES2);ncbi_8833(GMPS)	K01195+K00569+K00622+K00799+K00799+K23790+K00799+K00799+K01044+K00799+K00758+K13800+K00799+K01519+K00757+K00940+K03927+K01951
Human immunodeficiency virus 1 infection	46	136	0.0204527	0.206445	ko05170	ncbi_355(FAS);ncbi_6891(TAP2);ncbi_6890(TAP1);ncbi_5530(PPP3CA);ncbi_5534(PPP3R1);ncbi_2790(GNG10);ncbi_7132(TNFRSF1A);ncbi_5829(PXN);ncbi_3134(HLA-F);ncbi_3708(ITPR1);ncbi_162(AP1B1);ncbi_5532(PPP3CB);ncbi_2771(GNAI2);ncbi_9730(DCAF1);ncbi_598(BCL2L1);ncbi_637(BID);ncbi_3661(IRF3);ncbi_3984(LIMK1);ncbi_10000(AKT3);ncbi_3105(HLA-A);ncbi_3107(HLA-C);ncbi_1073(CFL2);ncbi_9582(APOBEC3B);ncbi_5599(MA…	K04390+K05654+K05653+K04348+K06268+K04545+K03158+K05760+K06751+K04958+K12392+K04348+K04630+K11789+K04570+K04726+K05411+K05743+K04456+K06751+K06751+K05765+K18750+K04440+K04536+K12394+K12654+K10159+K18750+K02187+K22544+K04448+K04410+K01116+K02677+K08058+K10612+K02373+K08055+K05871+K02158+K06731+K08057+K04438+K06751+K06751
Influenza A	34	96	0.0216089	0.209943	ko05164	ncbi_355(FAS);ncbi_1019(CDK4);ncbi_3383(ICAM1);ncbi_3459(IFNGR1);ncbi_4938(OAS1);ncbi_4939(OAS2);ncbi_7132(TNFRSF1A);ncbi_5610(EIF2AK2);ncbi_2224(FDPS);ncbi_4599(MX1);ncbi_637(BID);ncbi_3661(IRF3);ncbi_57506(MAVS);ncbi_10000(AKT3);ncbi_8766(RAB11A);ncbi_834(CASP1);ncbi_4793(NFKBIB);ncbi_10241(CALCOCO2);ncbi_11100(HNRNPUL1);ncbi_3838(KPNA2);ncbi_3716(JAK1);ncbi_836(CASP3);ncbi_6772(STAT1);ncbi_677…	K04390+K02089+K06490+K05132+K14216+K14216+K03158+K16195+K00787+K14754+K04726+K05411+K12648+K04456+K07904+K01370+K02581+K21348+K15047+K15043+K11217+K02187+K11220+K11221+K12646+K02677+K14624+K05401+K02373+K10652+K14216+K01165+K12647+K15045
Dilated cardiomyopathy	21	54	0.0226899	0.209943	ko05414	ncbi_3655(ITGA6);ncbi_3690(ITGB3);ncbi_3691(ITGB4);ncbi_7040(TGFB1);ncbi_781(CACNA2D1);ncbi_3676(ITGA4);ncbi_22801(ITGA11);ncbi_113(ADCY7);ncbi_115(ADCY9);ncbi_3679(ITGA7);ncbi_8515(ITGA10);ncbi_109(ADCY3);ncbi_7043(TGFB3);ncbi_488(ATP2A2);ncbi_3675(ITGA3);ncbi_3678(ITGA5);ncbi_3696(ITGB8);ncbi_7134(TNNC1);ncbi_489(ATP2A3);ncbi_284217(LAMA1);ncbi_3672(ITGA1)	K06485+K06493+K06525+K13375+K04858+K06483+K06587+K08047+K08049+K06583+K06586+K08043+K13377+K05853+K06482+K06484+K06591+K05865+K05853+K05637+K06480
Type I diabetes mellitus	6	10	0.0227492	0.209943	ko04940	ncbi_355(FAS);ncbi_3134(HLA-F);ncbi_3105(HLA-A);ncbi_3107(HLA-C);ncbi_3106(HLA-B);ncbi_3133(HLA-E)	K04390+K06751+K06751+K06751+K06751+K06751
PPAR signaling pathway	17	42	0.02564	0.216631	ko03320	ncbi_2710(GK);ncbi_6342(SCP2);ncbi_5106(PCK2);ncbi_51129(ANGPTL4);ncbi_1622(DBI);ncbi_3157(HMGCS1);ncbi_8310(ACOX3);ncbi_123(PLIN2);ncbi_30(ACAA1);ncbi_1962(EHHADH);ncbi_5360(PLTP);ncbi_9415(FADS2);ncbi_2180(ACSL1);ncbi_2181(ACSL3);ncbi_2171(FABP5);ncbi_4199(ME1);ncbi_6319(SCD)	K00864+K08764+K01596+K08767+K08762+K01641+K00232+K17284+K07513+K07514+K08761+K10226+K01897+K01897+K08754+K00029+K00507
Glutamatergic synapse	17	42	0.02564	0.216631	ko04724	ncbi_5530(PPP3CA);ncbi_5534(PPP3R1);ncbi_2790(GNG10);ncbi_3708(ITPR1);ncbi_113(ADCY7);ncbi_115(ADCY9);ncbi_5337(PLD1);ncbi_5532(PPP3CB);ncbi_9454(HOMER3);ncbi_2771(GNAI2);ncbi_6507(SLC1A3);ncbi_2744(GLS);ncbi_9456(HOMER1);ncbi_2782(GNB1);ncbi_54407(SLC38A2);ncbi_109(ADCY3);ncbi_5578(PRKCA)	K04348+K06268+K04545+K04958+K08047+K08049+K01115+K04348+K15010+K04630+K05614+K01425+K15010+K04536+K14207+K08043+K02677
Bile secretion	11	24	0.0261726	0.216631	ko04976	ncbi_760(CA2);ncbi_3949(LDLR);ncbi_3156(HMGCR);ncbi_949(SCARB1);ncbi_8671(SLC4A4);ncbi_10257(ABCC4);ncbi_113(ADCY7);ncbi_115(ADCY9);ncbi_57552(NCEH1);ncbi_109(ADCY3);ncbi_358(AQP1)	K18245+K12473+K00021+K13885+K13575+K05673+K08047+K08049+K14349+K08043+K09864
Sphingolipid metabolism	12	27	0.0267877	0.216631	ko00600	ncbi_2581(GALC);ncbi_2720(GLB1);ncbi_4758(NEU1);ncbi_427(ASAH1);ncbi_166929(SGMS2);ncbi_8877(SPHK1);ncbi_91012(CERS5);ncbi_55304(SPTLC3);ncbi_7357(UGCG);ncbi_8611(PLPP1);ncbi_8613(PLPP3);ncbi_9517(SPTLC2)	K01202+K12309+K01186+K12348+K04714+K04718+K23727+K00654+K00720+K01080+K01080+K00654
Epstein-Barr virus infection	41	121	0.0268274	0.216631	ko05169	ncbi_355(FAS);ncbi_1019(CDK4);ncbi_1643(DDB2);ncbi_3383(ICAM1);ncbi_1026(CDKN1A);ncbi_6891(TAP2);ncbi_6890(TAP1);ncbi_960(CD44);ncbi_4938(OAS1);ncbi_4939(OAS2);ncbi_4791(NFKB2);ncbi_3134(HLA-F);ncbi_4067(LYN);ncbi_5610(EIF2AK2);ncbi_965(CD58);ncbi_637(BID);ncbi_3661(IRF3);ncbi_57506(MAVS);ncbi_10000(AKT3);ncbi_3105(HLA-A);ncbi_3107(HLA-C);ncbi_4793(NFKBIB);ncbi_5599(MAPK8);ncbi_6416(MAP2K4);ncbi_…	K04390+K02089+K10140+K06490+K06625+K05654+K05653+K06256+K14216+K14216+K04469+K06751+K05854+K16195+K06492+K04726+K05411+K12648+K04456+K06751+K06751+K02581+K04440+K04430+K10591+K10159+K06063+K11217+K02187+K11220+K11221+K12646+K04448+K08058+K02373+K08055+K08057+K12159+K06751+K06751+K14216
Human papillomavirus infection	62	194	0.0280991	0.221366	ko05165	ncbi_5663(PSEN1);ncbi_355(FAS);ncbi_1019(CDK4);ncbi_1277(COL1A1);ncbi_1278(COL1A2);ncbi_1311(COMP);ncbi_3655(ITGA6);ncbi_3690(ITGB3);ncbi_3691(ITGB4);ncbi_3914(LAMB3);ncbi_1026(CDKN1A);ncbi_4854(NOTCH3);ncbi_7337(UBE3A);ncbi_6696(SPP1);ncbi_3676(ITGA4);ncbi_22801(ITGA11);ncbi_529(ATP6V1E1);ncbi_7132(TNFRSF1A);ncbi_5829(PXN);ncbi_3134(HLA-F);ncbi_3910(LAMA4);ncbi_5610(EIF2AK2);ncbi_4599(MX1);ncbi_…	K04505+K04390+K02089+K06236+K06236+K04659+K06485+K06493+K06525+K06244+K06625+K20995+K10587+K06250+K06483+K06587+K02150+K03158+K05760+K06751+K06241+K16195+K14754+K06583+K03456+K05411+K20994+K04456+K06751+K06751+K00444+K14608+K06586+K05717+K11217+K02187+K04659+K11220+K11221+K02145+K02147+K06238+K06238+K06252+K06482+K06484+K06591+K05636+K06243+K05635+K05401+K02432+K02373+K02158+K06238+K02152+K12159+…
Glycerolipid metabolism	13	31	0.0358648	0.269683	ko00561	ncbi_2710(GK);ncbi_224(ALDH3A2);ncbi_217(ALDH2);ncbi_11343(MGLL);ncbi_10327(AKR1A1);ncbi_23175(LPIN1);ncbi_1606(DGKA);ncbi_231(AKR1B1);ncbi_9663(LPIN2);ncbi_8611(PLPP1);ncbi_8613(PLPP3);ncbi_56895(AGPAT4);ncbi_57016(AKR1B10)	K00864+K00128+K00128+K01054+K00002+K15728+K00901+K00011+K15728+K01080+K01080+K13523+K00011
Hypertrophic cardiomyopathy	20	53	0.0359021	0.269683	ko05410	ncbi_3655(ITGA6);ncbi_3690(ITGB3);ncbi_3691(ITGB4);ncbi_7040(TGFB1);ncbi_781(CACNA2D1);ncbi_1636(ACE);ncbi_3676(ITGA4);ncbi_22801(ITGA11);ncbi_51422(PRKAG2);ncbi_3679(ITGA7);ncbi_8515(ITGA10);ncbi_7043(TGFB3);ncbi_488(ATP2A2);ncbi_3675(ITGA3);ncbi_3678(ITGA5);ncbi_3696(ITGB8);ncbi_7134(TNNC1);ncbi_489(ATP2A3);ncbi_284217(LAMA1);ncbi_3672(ITGA1)	K06485+K06493+K06525+K13375+K04858+K01283+K06483+K06587+K07200+K06583+K06586+K13377+K05853+K06482+K06484+K06591+K05865+K05853+K05637+K06480
AGE-RAGE signaling pathway in diabetic complications	23	63	0.0377368	0.277022	ko04933	ncbi_1019(CDK4);ncbi_1277(COL1A1);ncbi_1278(COL1A2);ncbi_1281(COL3A1);ncbi_3383(ICAM1);ncbi_7056(THBD);ncbi_5054(SERPINE1);ncbi_7040(TGFB1);ncbi_7048(TGFBR2);ncbi_7412(VCAM1);ncbi_4313(MMP2);ncbi_4088(SMAD3);ncbi_10000(AKT3);ncbi_5599(MAPK8);ncbi_2335(FN1);ncbi_7043(TGFB3);ncbi_836(CASP3);ncbi_6772(STAT1);ncbi_3725(JUN);ncbi_5335(PLCG1);ncbi_5578(PRKCA);ncbi_6347(CCL2);ncbi_113026(PLCD3)	K02089+K06236+K06236+K19720+K06490+K03907+K03982+K13375+K04388+K06527+K01398+K23605+K04456+K04440+K05717+K13377+K02187+K11220+K04448+K01116+K02677+K14624+K05857
Axon guidance	34	100	0.0393614	0.282528	ko04360	ncbi_3897(L1CAM);ncbi_5530(PPP3CA);ncbi_5534(PPP3R1);ncbi_55740(ENAH);ncbi_8829(NRP1);ncbi_7223(TRPC4);ncbi_5532(PPP3CB);ncbi_8482(SEMA7A);ncbi_54434(SSH1);ncbi_1020(CDK5);ncbi_2771(GNAI2);ncbi_3984(LIMK1);ncbi_816(CAMK2B);ncbi_817(CAMK2D);ncbi_1073(CFL2);ncbi_219699(UNC5B);ncbi_7474(WNT5A);ncbi_6586(SLIT3);ncbi_9353(SLIT2);ncbi_10509(SEMA4B);ncbi_10512(SEMA3C);ncbi_2534(FYN);ncbi_23654(PLXNB2);n…	K06550+K04348+K06268+K05746+K06724+K04967+K04348+K06529+K05766+K02090+K04630+K05743+K04515+K04515+K05765+K07521+K00444+K06850+K06839+K06521+K06840+K05703+K06821+K05462+K04410+K01116+K02677+K04352+K06841+K05463+K05113+K06840+K07829+K04968
PI3K-Akt signaling pathway	51	159	0.0409912	0.287829	ko04151	ncbi_1019(CDK4);ncbi_1277(COL1A1);ncbi_1278(COL1A2);ncbi_1311(COMP);ncbi_3655(ITGA6);ncbi_3690(ITGB3);ncbi_3691(ITGB4);ncbi_3914(LAMB3);ncbi_1026(CDKN1A);ncbi_6696(SPP1);ncbi_1435(CSF1);ncbi_2246(FGF1);ncbi_3676(ITGA4);ncbi_4254(KITLG);ncbi_22801(ITGA11);ncbi_2064(ERBB2);ncbi_2790(GNG10);ncbi_5106(PCK2);ncbi_3910(LAMA4);ncbi_7534(YWHAZ);ncbi_3679(ITGA7);ncbi_9180(OSMR);ncbi_5519(PPP2R1B);ncbi_598…	K02089+K06236+K06236+K04659+K06485+K06493+K06525+K06244+K06625+K06250+K05453+K18496+K06483+K05461+K06587+K05083+K04545+K01596+K06241+K16197+K06583+K05057+K03456+K04570+K04456+K04450+K04536+K06586+K05717+K10159+K11217+K04363+K04289+K04659+K06238+K06238+K05462+K06252+K06482+K06484+K06591+K05636+K06243+K05635+K02677+K02158+K06238+K05637+K16198+K06252+K06480
Antigen processing and presentation	14	35	0.0452823	0.307197	ko04612	ncbi_6891(TAP2);ncbi_6890(TAP1);ncbi_821(CANX);ncbi_972(CD74);ncbi_3134(HLA-F);ncbi_1520(CTSS);ncbi_3105(HLA-A);ncbi_3107(HLA-C);ncbi_1508(CTSB);ncbi_6892(TAPBP);ncbi_567(B2M);ncbi_811(CALR);ncbi_3106(HLA-B);ncbi_3133(HLA-E)	K05654+K05653+K08054+K06505+K06751+K01368+K06751+K06751+K01363+K08058+K08055+K08057+K06751+K06751
Glycerophospholipid metabolism	18	48	0.0479909	0.307197	ko00564	ncbi_55500(ETNK1);ncbi_5337(PLD1);ncbi_79143(MBOAT7);ncbi_5833(PCYT2);ncbi_23175(LPIN1);ncbi_10434(LYPLA1);ncbi_8443(GNPAT);ncbi_23761(PISD);ncbi_1606(DGKA);ncbi_23659(PLA2G15);ncbi_9663(LPIN2);ncbi_8611(PLPP1);ncbi_8613(PLPP3);ncbi_8760(CDS2);ncbi_10162(LPCAT3);ncbi_11313(LYPLA2);ncbi_56895(AGPAT4);ncbi_79888(LPCAT1)	K00894+K01115+K13516+K00967+K15728+K06128+K00649+K01613+K00901+K06129+K15728+K01080+K01080+K00981+K13515+K06130+K13523+K13510
TGF-beta signaling pathway	18	48	0.0479909	0.307197	ko04350	ncbi_2200(FBN1);ncbi_4052(LTBP1);ncbi_7040(TGFB1);ncbi_285704(RGMB);ncbi_7048(TGFBR2);ncbi_90(ACVR1);ncbi_4088(SMAD3);ncbi_7044(LEFTY2);ncbi_5519(PPP2R1B);ncbi_26585(GREM1);ncbi_7043(TGFB3);ncbi_2331(FMOD);ncbi_3397(ID1);ncbi_657(BMPR1A);ncbi_1030(CDKN2B);ncbi_10637(LEFTY1);ncbi_64388(GREM2);ncbi_353500(BMP8A)	K06825+K19559+K13375+K06847+K04388+K04675+K23605+K04668+K03456+K23318+K13377+K08121+K04680+K04673+K04685+K04668+K23318+K16622
ABC transporters	9	20	0.0484943	0.307197	ko02010	ncbi_215(ABCD1);ncbi_6891(TAP2);ncbi_6890(TAP1);ncbi_10057(ABCC5);ncbi_21(ABCA3);ncbi_10257(ABCC4);ncbi_5825(ABCD3);ncbi_89845(ABCC10);ncbi_23460(ABCA6)	K05675+K05654+K05653+K05668+K05643+K05673+K05677+K05674+K05649
Fructose and mannose metabolism	11	26	0.0485048	0.307197	ko00051	ncbi_5373(PMM2);ncbi_7167(TPI1);ncbi_5208(PFKFB2);ncbi_5209(PFKFB3);ncbi_4351(MPI);ncbi_7264(GFUS);ncbi_231(AKR1B1);ncbi_6652(SORD);ncbi_230(ALDOC);ncbi_57016(AKR1B10);ncbi_57103(TIGAR)	K17497+K01803+K19029+K01103+K01809+K02377+K00011+K00008+K01623+K00011+K14634
Toxoplasmosis	23	65	0.0533126	0.328771	ko05145	ncbi_3655(ITGA6);ncbi_3914(LAMB3);ncbi_3459(IFNGR1);ncbi_3949(LDLR);ncbi_3588(IL10RB);ncbi_7040(TGFB1);ncbi_7132(TNFRSF1A);ncbi_3910(LAMA4);ncbi_2771(GNAI2);ncbi_598(BCL2L1);ncbi_10000(AKT3);ncbi_4793(NFKBIB);ncbi_5599(MAPK8);ncbi_7097(TLR2);ncbi_3716(JAK1);ncbi_7043(TGFB3);ncbi_836(CASP3);ncbi_6772(STAT1);ncbi_3912(LAMB1);ncbi_3913(LAMB2);ncbi_3915(LAMC1);ncbi_572(BAD);ncbi_284217(LAMA1)	K06485+K06244+K05132+K12473+K05135+K13375+K03158+K06241+K04630+K04570+K04456+K02581+K04440+K10159+K11217+K13377+K02187+K11220+K05636+K06243+K05635+K02158+K05637
Cysteine and methionine metabolism	15	39	0.0548324	0.328771	ko00270	ncbi_875(CBS);ncbi_883(KYAT1);ncbi_3945(LDHB);ncbi_586(BCAT1);ncbi_1491(CTH);ncbi_2729(GCLC);ncbi_4190(MDH1);ncbi_58478(ENOPH1);ncbi_55256(ADI1);ncbi_2730(GCLM);ncbi_102724560(LOC102724560);ncbi_4507(MTAP);ncbi_4144(MAT2A);ncbi_27430(MAT2B);ncbi_29968(PSAT1)	K01697+K00816+K00016+K00826+K01758+K11204+K00025+K09880+K08967+K11205+K01697+K00772+K00789+K00789+K00831
Vitamin digestion and absorption	5	9	0.0549648	0.328771	ko04977	ncbi_6948(TCN2);ncbi_949(SCARB1);ncbi_686(BTD);ncbi_55788(LMBRD1);ncbi_8884(SLC5A6)	K14619+K13885+K01435+K14617+K14386
Rheumatoid arthritis	13	33	0.0593764	0.342723	ko05323	ncbi_3383(ICAM1);ncbi_3589(IL11);ncbi_7040(TGFB1);ncbi_1435(CSF1);ncbi_529(ATP6V1E1);ncbi_54(ACP5);ncbi_7097(TLR2);ncbi_7043(TGFB3);ncbi_523(ATP6V1A);ncbi_526(ATP6V1B2);ncbi_3725(JUN);ncbi_6347(CCL2);ncbi_9550(ATP6V1G1)	K06490+K05417+K13375+K05453+K02150+K14379+K10159+K13377+K02145+K02147+K04448+K14624+K02152
Biosynthesis of amino acids	21	59	0.0594194	0.342723	ko01230	ncbi_875(CBS);ncbi_5230(PGK1);ncbi_7167(TPI1);ncbi_95(ACY1);ncbi_7086(TKT);ncbi_440(ASNS);ncbi_586(BCAT1);ncbi_1491(CTH);ncbi_2597(GAPDH);ncbi_6120(RPE);ncbi_6470(SHMT1);ncbi_100526760(ABHD14A-ACY1);ncbi_5223(PGAM1);ncbi_102724560(LOC102724560);ncbi_2026(ENO2);ncbi_230(ALDOC);ncbi_4144(MAT2A);ncbi_6888(TALDO1);ncbi_27430(MAT2B);ncbi_29968(PSAT1);ncbi_5232(PGK2)	K01697+K00927+K01803+K14677+K00615+K01953+K00826+K01758+K00134+K01783+K00600+K14677+K01834+K01697+K01689+K01623+K00789+K00616+K00789+K00831+K00927
Renin-angiotensin system	6	12	0.061878	0.342819	ko04614	ncbi_1636(ACE);ncbi_4311(MME);ncbi_290(ANPEP);ncbi_5550(PREP);ncbi_7064(THOP1);ncbi_4012(LNPEP)	K01283+K01389+K11140+K01322+K01392+K01257
Proximal tubule bicarbonate reclamation	6	12	0.061878	0.342819	ko04964	ncbi_760(CA2);ncbi_5106(PCK2);ncbi_8671(SLC4A4);ncbi_4190(MDH1);ncbi_2744(GLS);ncbi_358(AQP1)	K18245+K01596+K13575+K00025+K01425+K09864
Osteoclast differentiation	23	66	0.0626201	0.342819	ko04380	ncbi_3690(ITGB3);ncbi_3459(IFNGR1);ncbi_7040(TGFB1);ncbi_1435(CSF1);ncbi_5530(PPP3CA);ncbi_5534(PPP3R1);ncbi_7048(TGFBR2);ncbi_7132(TNFRSF1A);ncbi_4791(NFKB2);ncbi_11025(LILRB3);ncbi_54(ACP5);ncbi_8878(SQSTM1);ncbi_5532(PPP3CB);ncbi_10000(AKT3);ncbi_5599(MAPK8);ncbi_3716(JAK1);ncbi_2534(FYN);ncbi_6772(STAT1);ncbi_6773(STAT2);ncbi_3725(JUN);ncbi_4982(TNFRSF11B);ncbi_7006(TEC);ncbi_102725035(LOC102…	K06493+K05132+K13375+K05453+K04348+K06268+K04388+K03158+K04469+K06512+K14379+K14381+K04348+K04456+K04440+K11217+K05703+K11220+K11221+K04448+K05148+K07364+K06512
Nicotinate and nicotinamide metabolism	10	24	0.0650261	0.350057	ko00760	ncbi_4860(PNP);ncbi_51251(NT5C3A);ncbi_22933(SIRT2);ncbi_4907(NT5E);ncbi_93100(NAPRT);ncbi_83594(NUDT12);ncbi_23475(QPRT);ncbi_4837(NNMT);ncbi_683(BST1);ncbi_5167(ENPP1)	K03783+K01081+K11412+K19970+K00763+K03426+K00767+K00541+K18152+K01513
Hepatitis C	31	94	0.0695306	0.36817	ko05160	ncbi_355(FAS);ncbi_1019(CDK4);ncbi_1026(CDKN1A);ncbi_3949(LDLR);ncbi_4938(OAS1);ncbi_4939(OAS2);ncbi_7132(TNFRSF1A);ncbi_949(SCARB1);ncbi_5610(EIF2AK2);ncbi_7534(YWHAZ);ncbi_4599(MX1);ncbi_5519(PPP2R1B);ncbi_5010(CLDN11);ncbi_637(BID);ncbi_3661(IRF3);ncbi_57506(MAVS);ncbi_10000(AKT3);ncbi_3434(IFIT1);ncbi_975(CD81);ncbi_3716(JAK1);ncbi_836(CASP3);ncbi_6772(STAT1);ncbi_6773(STAT2);ncbi_23586(DDX58…	K04390+K02089+K06625+K12473+K14216+K14216+K03158+K13885+K16195+K16197+K14754+K03456+K06087+K04726+K05411+K12648+K04456+K14217+K06508+K11217+K02187+K11220+K11221+K12646+K05401+K02373+K02158+K14216+K16198+K01165+K15045
Lysosome	32	98	0.0743674	0.38743	ko04142	ncbi_411(ARSB);ncbi_2517(FUCA1);ncbi_2548(GAA);ncbi_2581(GALC);ncbi_2990(GUSB);ncbi_3988(LIPA);ncbi_4668(NAGA);ncbi_4864(NPC1);ncbi_2720(GLB1);ncbi_4758(NEU1);ncbi_3482(IGF2R);ncbi_968(CD68);ncbi_54(ACP5);ncbi_1075(CTSC);ncbi_162(AP1B1);ncbi_427(ASAH1);ncbi_9583(ENTPD4);ncbi_10947(AP3M2);ncbi_1520(CTSS);ncbi_1174(AP1S1);ncbi_1508(CTSB);ncbi_1512(CTSH);ncbi_1519(CTSO);ncbi_23659(PLA2G15);ncbi_1057…	K01135+K01206+K12316+K01202+K01195+K01052+K01204+K12385+K12309+K01186+K06564+K06501+K14379+K01275+K12392+K12348+K12305+K12398+K01368+K12394+K01363+K01366+K01374+K06129+K13443+K04645+K12390+K01192+K01125+K04992+K01206+K10087
Riboflavin metabolism	4	7	0.077705	0.398393	ko00740	ncbi_645(BLVRB);ncbi_52(ACP1);ncbi_54(ACP5);ncbi_5167(ENPP1)	K05901+K14394+K14379+K01513
Kaposi sarcoma-associated herpesvirus infection	35	109	0.0793457	0.400448	ko05167	ncbi_355(FAS);ncbi_1019(CDK4);ncbi_3383(ICAM1);ncbi_100507436(MICA);ncbi_1026(CDKN1A);ncbi_3459(IFNGR1);ncbi_5530(PPP3CA);ncbi_5534(PPP3R1);ncbi_2790(GNG10);ncbi_7132(TNFRSF1A);ncbi_3134(HLA-F);ncbi_3708(ITPR1);ncbi_4067(LYN);ncbi_5610(EIF2AK2);ncbi_5532(PPP3CB);ncbi_3055(HCK);ncbi_3572(IL6ST);ncbi_637(BID);ncbi_3661(IRF3);ncbi_10000(AKT3);ncbi_3105(HLA-A);ncbi_3107(HLA-C);ncbi_5599(MAPK8);ncbi_6…	K04390+K02089+K06490+K07985+K06625+K05132+K04348+K06268+K04545+K03158+K06751+K04958+K05854+K16195+K04348+K08893+K05060+K04726+K05411+K04456+K06751+K06751+K04440+K04430+K04536+K11217+K02187+K11220+K11221+K04448+K01116+K05401+K02373+K06751+K06751
Endocrine and other factor-regulated calcium reabsorption	10	25	0.0842795	0.413759	ko04961	ncbi_493(ATP2B4);ncbi_1759(DNM1);ncbi_1173(AP2M1);ncbi_115(ADCY9);ncbi_26052(DNM3);ncbi_8766(RAB11A);ncbi_161(AP2A2);ncbi_1212(CLTB);ncbi_5578(PRKCA);ncbi_160(AP2A1)	K05850+K01528+K11826+K08049+K01528+K07904+K11824+K04645+K02677+K11824
Ether lipid metabolism	8	19	0.0895607	0.413759	ko00565	ncbi_5168(ENPP2);ncbi_5337(PLD1);ncbi_284161(GDPD1);ncbi_5049(PAFAH1B2);ncbi_8540(AGPS);ncbi_8611(PLPP1);ncbi_8613(PLPP3);ncbi_79888(LPCAT1)	K01122+K01115+K22387+K16795+K00803+K01080+K01080+K13510
Biosynthesis of unsaturated fatty acids	8	19	0.0895607	0.413759	ko01040	ncbi_3295(HSD17B4);ncbi_6342(SCP2);ncbi_401494(HACD4);ncbi_8310(ACOX3);ncbi_30(ACAA1);ncbi_9415(FADS2);ncbi_6319(SCD);ncbi_3992(FADS1)	K12405+K08764+K10703+K00232+K07513+K10226+K00507+K10224
Other glycan degradation	6	13	0.0906228	0.413759	ko00511	ncbi_2517(FUCA1);ncbi_2720(GLB1);ncbi_4758(NEU1);ncbi_4123(MAN2C1);ncbi_4126(MANBA);ncbi_2519(FUCA2)	K01206+K12309+K01186+K01191+K01192+K01206
Retinol metabolism	6	13	0.0906228	0.413759	ko00830	ncbi_128(ADH5);ncbi_216(ALDH1A1);ncbi_8228(PNPLA4);ncbi_8854(ALDH1A2);ncbi_9249(DHRS3);ncbi_54884(RETSAT)	K00121+K07249+K11157+K07249+K11146+K09516
Glycosaminoglycan biosynthesis - chondroitin sulfate / dermatan sulfate	7	16	0.0909501	0.413759	ko00532	ncbi_29940(DSE);ncbi_50515(CHST11);ncbi_55454(CSGALNACT2);ncbi_10090(UST);ncbi_56548(CHST7);ncbi_64132(XYLT2);ncbi_113189(CHST14)	K01794+K01017+K00746+K03193+K04743+K00771+K08105
Inflammatory bowel disease	7	16	0.0909501	0.413759	ko05321	ncbi_3459(IFNGR1);ncbi_7040(TGFB1);ncbi_4088(SMAD3);ncbi_7097(TLR2);ncbi_7043(TGFB3);ncbi_6772(STAT1);ncbi_3725(JUN)	K05132+K13375+K23605+K10159+K13377+K11220+K04448
MicroRNAs in cancer	33	104	0.0993101	0.445516	ko05206	ncbi_1545(CYP1B1);ncbi_3690(ITGB3);ncbi_7078(TIMP3);ncbi_1026(CDKN1A);ncbi_4854(NOTCH3);ncbi_960(CD44);ncbi_2064(ERBB2);ncbi_27086(FOXP1);ncbi_10014(HDAC5);ncbi_7430(EZR);ncbi_6935(ZEB1);ncbi_5328(PLAU);ncbi_4853(NOTCH2);ncbi_2744(GLS);ncbi_9493(KIF23);ncbi_8091(HMGA2);ncbi_8434(RECK);ncbi_5156(PDGFRA);ncbi_836(CASP3);ncbi_1946(EFNA5);ncbi_3162(HMOX1);ncbi_3371(TNC);ncbi_3678(ITGA5);ncbi_4082(MAR…	K07410+K06493+K16866+K06625+K20995+K06256+K05083+K23582+K11406+K08007+K09299+K01348+K20994+K01425+K17387+K09283+K17461+K04363+K02187+K05462+K00510+K06252+K06484+K12561+K01116+K02677+K13863+K23551+K10577+K01403+K04438+K08670+K06252
Human T-cell leukemia virus 1 infection	40	129	0.101544	0.449299	ko05166	ncbi_1019(CDK4);ncbi_3383(ICAM1);ncbi_1026(CDKN1A);ncbi_1959(EGR2);ncbi_7040(TGFB1);ncbi_706(TSPO);ncbi_5530(PPP3CA);ncbi_5534(PPP3R1);ncbi_8829(NRP1);ncbi_821(CANX);ncbi_7048(TGFBR2);ncbi_7132(TNFRSF1A);ncbi_4791(NFKB2);ncbi_3134(HLA-F);ncbi_113(ADCY7);ncbi_115(ADCY9);ncbi_2224(FDPS);ncbi_5532(PPP3CB);ncbi_4088(SMAD3);ncbi_598(BCL2L1);ncbi_10000(AKT3);ncbi_3105(HLA-A);ncbi_3107(HLA-C);ncbi_1386(…	K02089+K06490+K06625+K12496+K13375+K05770+K04348+K06268+K06724+K08054+K04388+K03158+K04469+K06751+K08047+K08049+K00787+K04348+K23605+K04570+K04456+K06751+K06751+K04450+K04440+K04430+K15304+K08043+K11217+K13377+K15305+K06271+K04448+K09341+K08055+K08057+K03355+K04685+K06751+K06751
Synaptic vesicle cycle	14	39	0.104586	0.456502	ko04721	ncbi_1759(DNM1);ncbi_6536(SLC6A9);ncbi_1173(AP2M1);ncbi_6812(STXBP1);ncbi_529(ATP6V1E1);ncbi_26052(DNM3);ncbi_6507(SLC1A3);ncbi_161(AP2A2);ncbi_1212(CLTB);ncbi_523(ATP6V1A);ncbi_526(ATP6V1B2);ncbi_8775(NAPA);ncbi_9550(ATP6V1G1);ncbi_160(AP2A1)	K01528+K05038+K11826+K15292+K02150+K01528+K05614+K11824+K04645+K02145+K02147+K15296+K02152+K11824
Vitamin B6 metabolism	3	5	0.111675	0.475388	ko00750	ncbi_8566(PDXK);ncbi_57026(PDXP);ncbi_29968(PSAT1)	K00868+K07758+K00831
beta-Alanine metabolism	9	23	0.111856	0.475388	ko00410	ncbi_35(ACADS);ncbi_224(ALDH3A2);ncbi_217(ALDH2);ncbi_218(ALDH3A1);ncbi_220(ALDH1A3);ncbi_221(ALDH3B1);ncbi_8310(ACOX3);ncbi_57571(CARNS1);ncbi_1962(EHHADH)	K00248+K00128+K00128+K00129+K00129+K00129+K00232+K14755+K07514
Human cytomegalovirus infection	41	134	0.116168	0.486572	ko05163	ncbi_355(FAS);ncbi_1019(CDK4);ncbi_3690(ITGB3);ncbi_1026(CDKN1A);ncbi_6891(TAP2);ncbi_6890(TAP1);ncbi_3588(IL10RB);ncbi_5530(PPP3CA);ncbi_5534(PPP3R1);ncbi_2790(GNG10);ncbi_7132(TNFRSF1A);ncbi_5829(PXN);ncbi_3134(HLA-F);ncbi_3708(ITPR1);ncbi_113(ADCY7);ncbi_115(ADCY9);ncbi_5532(PPP3CB);ncbi_2771(GNAI2);ncbi_637(BID);ncbi_3661(IRF3);ncbi_10000(AKT3);ncbi_3105(HLA-A);ncbi_3107(HLA-C);ncbi_1386(ATF2…	K04390+K02089+K06493+K06625+K05654+K05653+K05135+K04348+K06268+K04545+K03158+K05760+K06751+K04958+K08047+K08049+K04348+K04630+K04726+K05411+K04456+K06751+K06751+K04450+K16529+K04536+K12654+K08043+K11217+K04363+K02187+K02677+K14624+K08058+K02373+K08055+K05871+K08057+K04438+K06751+K06751
Cholesterol metabolism	12	33	0.1175	0.486572	ko04979	ncbi_348(APOE);ncbi_3988(LIPA);ncbi_4864(NPC1);ncbi_3949(LDLR);ncbi_706(TSPO);ncbi_51129(ANGPTL4);ncbi_949(SCARB1);ncbi_57552(NCEH1);ncbi_5360(PLTP);ncbi_6646(SOAT1);ncbi_10577(NPC2);ncbi_26119(LDLRAP1)	K04524+K01052+K12385+K12473+K05770+K08767+K13885+K14349+K08761+K00637+K13443+K12474
Collecting duct acid secretion	7	17	0.121604	0.496727	ko04966	ncbi_760(CA2);ncbi_1188(CLCNKB);ncbi_529(ATP6V1E1);ncbi_523(ATP6V1A);ncbi_526(ATP6V1B2);ncbi_9550(ATP6V1G1);ncbi_10723(SLC12A7)	K18245+K05018+K02150+K02145+K02147+K02152+K13627
Thiamine metabolism	4	8	0.124534	0.496727	ko00730	ncbi_203(AK1);ncbi_52(ACP1);ncbi_204(AK2);ncbi_26289(AK5)	K00939+K14394+K00939+K00939
Viral myocarditis	11	30	0.124566	0.496727	ko05416	ncbi_3383(ICAM1);ncbi_3134(HLA-F);ncbi_857(CAV1);ncbi_637(BID);ncbi_3105(HLA-A);ncbi_3107(HLA-C);ncbi_836(CASP3);ncbi_2534(FYN);ncbi_3106(HLA-B);ncbi_3133(HLA-E);ncbi_284217(LAMA1)	K06490+K06751+K06278+K04726+K06751+K06751+K02187+K05703+K06751+K06751+K05637
Glycosylphosphatidylinositol (GPI)-anchor biosynthesis	5	11	0.127071	0.500534	ko00563	ncbi_54872(PIGG);ncbi_51604(PIGT);ncbi_8733(GPAA1);ncbi_94005(PIGS);ncbi_128869(PIGU)	K05310+K05292+K05289+K05291+K05293
Th17 cell differentiation	16	47	0.128967	0.501882	ko04659	ncbi_3459(IFNGR1);ncbi_7040(TGFB1);ncbi_5530(PPP3CA);ncbi_5534(PPP3R1);ncbi_861(RUNX1);ncbi_7048(TGFBR2);ncbi_5532(PPP3CB);ncbi_4088(SMAD3);ncbi_3572(IL6ST);ncbi_4793(NFKBIB);ncbi_5599(MAPK8);ncbi_3716(JAK1);ncbi_6772(STAT1);ncbi_196(AHR);ncbi_3725(JUN);ncbi_5335(PLCG1)	K05132+K13375+K04348+K06268+K08367+K04388+K04348+K23605+K05060+K02581+K04440+K11217+K11220+K09093+K04448+K01116
Renin secretion	10	27	0.132052	0.502719	ko04924	ncbi_1636(ACE);ncbi_5530(PPP3CA);ncbi_5534(PPP3R1);ncbi_3708(ITPR1);ncbi_5532(PPP3CB);ncbi_1909(EDNRA);ncbi_2771(GNAI2);ncbi_1508(CTSB);ncbi_358(AQP1);ncbi_9635(CLCA2)	K01283+K04348+K06268+K04958+K04348+K04197+K04630+K01363+K09864+K05028
Phagosome	28	89	0.132295	0.502719	ko04145	ncbi_1311(COMP);ncbi_3690(ITGB3);ncbi_6891(TAP2);ncbi_929(CD14);ncbi_6890(TAP1);ncbi_821(CANX);ncbi_529(ATP6V1E1);ncbi_949(SCARB1);ncbi_3134(HLA-F);ncbi_7037(TFRC);ncbi_338382(RAB7B);ncbi_1520(CTSS);ncbi_3105(HLA-A);ncbi_3107(HLA-C);ncbi_7277(TUBA4A);ncbi_7097(TLR2);ncbi_715(C1R);ncbi_7058(THBS2);ncbi_523(ATP6V1A);ncbi_526(ATP6V1B2);ncbi_3678(ITGA5);ncbi_811(CALR);ncbi_9550(ATP6V1G1);ncbi_3106(HL…	K04659+K06493+K05654+K04391+K05653+K08054+K02150+K13885+K06751+K06503+K07898+K01368+K06751+K06751+K07374+K10159+K01330+K04659+K02145+K02147+K06484+K08057+K02152+K06751+K06751+K13883+K10062+K13813
Glycine, serine and threonine metabolism	9	24	0.139954	0.525641	ko00260	ncbi_875(CBS);ncbi_1757(SARDH);ncbi_1491(CTH);ncbi_6470(SHMT1);ncbi_669(BPGM);ncbi_5223(PGAM1);ncbi_102724560(LOC102724560);ncbi_2653(GCSH);ncbi_29968(PSAT1)	K01697+K00314+K01758+K00600+K01837+K01834+K01697+K02437+K00831
Hepatitis B	32	104	0.143127	0.531378	ko05161	ncbi_355(FAS);ncbi_1643(DDB2);ncbi_1026(CDKN1A);ncbi_1959(EGR2);ncbi_7040(TGFB1);ncbi_7048(TGFBR2);ncbi_7534(YWHAZ);ncbi_4088(SMAD3);ncbi_637(BID);ncbi_3661(IRF3);ncbi_1960(EGR3);ncbi_57506(MAVS);ncbi_10000(AKT3);ncbi_1386(ATF2);ncbi_5599(MAPK8);ncbi_6416(MAP2K4);ncbi_3339(HSPG2);ncbi_7097(TLR2);ncbi_3716(JAK1);ncbi_7043(TGFB3);ncbi_836(CASP3);ncbi_6772(STAT1);ncbi_6773(STAT2);ncbi_23586(DDX58);n…	K04390+K10140+K06625+K12496+K13375+K04388+K16197+K23605+K04726+K05411+K12497+K12648+K04456+K04450+K04440+K04430+K06255+K10159+K11217+K13377+K02187+K11220+K11221+K12646+K04448+K02677+K05401+K02373+K05871+K02158+K01403+K12647
Neuroactive ligand-receptor interaction	8	21	0.148235	0.539555	ko04080	ncbi_1910(EDNRB);ncbi_706(TSPO);ncbi_2922(GRP);ncbi_1909(EDNRA);ncbi_1902(LPAR1);ncbi_1903(S1PR3);ncbi_9002(F2RL3);ncbi_4828(NMB)	K04198+K05770+K05224+K04197+K04289+K04290+K04236+K05223
Phospholipase D signaling pathway	24	76	0.150041	0.539555	ko04072	ncbi_4254(KITLG);ncbi_1759(DNM1);ncbi_22808(MRAS);ncbi_22800(RRAS2);ncbi_113(ADCY7);ncbi_115(ADCY9);ncbi_5337(PLD1);ncbi_8394(PIP5K1A);ncbi_26052(DNM3);ncbi_8877(SPHK1);ncbi_23396(PIP5K1C);ncbi_10000(AKT3);ncbi_109(ADCY3);ncbi_1606(DGKA);ncbi_5156(PDGFRA);ncbi_1902(LPAR1);ncbi_2534(FYN);ncbi_5335(PLCG1);ncbi_5578(PRKCA);ncbi_8611(PLPP1);ncbi_8613(PLPP3);ncbi_2185(PTK2B);ncbi_6237(RRAS);ncbi_56895…	K05461+K01528+K07831+K07830+K08047+K08049+K01115+K00889+K01528+K04718+K00889+K04456+K08043+K00901+K04363+K04289+K05703+K01116+K02677+K01080+K01080+K05871+K07829+K13523
Ferroptosis	11	31	0.15034	0.539555	ko04216	ncbi_5621(PRNP);ncbi_7037(TFRC);ncbi_23516(SLC39A14);ncbi_64116(SLC39A8);ncbi_2729(GCLC);ncbi_2180(ACSL1);ncbi_2730(GCLM);ncbi_2181(ACSL3);ncbi_3162(HMOX1);ncbi_10162(LPCAT3);ncbi_81631(MAP1LC3B)	K05634+K06503+K14720+K14714+K11204+K01897+K11205+K01897+K00510+K13515+K10435
Apelin signaling pathway	25	80	0.157736	0.559876	ko04371	ncbi_4854(NOTCH3);ncbi_6696(SPP1);ncbi_5054(SERPINE1);ncbi_4635(MYL4);ncbi_10014(HDAC5);ncbi_2790(GNG10);ncbi_4899(NRF1);ncbi_51422(PRKAG2);ncbi_22808(MRAS);ncbi_3708(ITPR1);ncbi_22800(RRAS2);ncbi_113(ADCY7);ncbi_115(ADCY9);ncbi_4205(MEF2A);ncbi_4208(MEF2C);ncbi_59(ACTA2);ncbi_8877(SPHK1);ncbi_4088(SMAD3);ncbi_2771(GNAI2);ncbi_10000(AKT3);ncbi_4209(MEF2D);ncbi_2782(GNB1);ncbi_109(ADCY3);ncbi_4638…	K20995+K06250+K03982+K12750+K11406+K04545+K11831+K07200+K07831+K04958+K07830+K08047+K08049+K09260+K04454+K12313+K04718+K23605+K04630+K04456+K09262+K04536+K08043+K00907+K07829
Taurine and hypotaurine metabolism	2	3	0.164941	0.567628	ko00430	ncbi_2686(GGT7);ncbi_84890(ADO)	K00681+K10712
Histidine metabolism	6	15	0.165436	0.567628	ko00340	ncbi_224(ALDH3A2);ncbi_217(ALDH2);ncbi_218(ALDH3A1);ncbi_220(ALDH1A3);ncbi_221(ALDH3B1);ncbi_57571(CARNS1)	K00128+K00128+K00129+K00129+K00129+K14755
Olfactory transduction	6	15	0.165436	0.567628	ko04740	ncbi_83988(NCALD);ncbi_5592(PRKG1);ncbi_816(CAMK2B);ncbi_817(CAMK2D);ncbi_2782(GNB1);ncbi_109(ADCY3)	K19695+K07376+K04515+K04515+K04536+K08043
Th1 and Th2 cell differentiation	12	35	0.16695	0.567628	ko04658	ncbi_3459(IFNGR1);ncbi_4854(NOTCH3);ncbi_5530(PPP3CA);ncbi_5534(PPP3R1);ncbi_5532(PPP3CB);ncbi_4853(NOTCH2);ncbi_4793(NFKBIB);ncbi_5599(MAPK8);ncbi_3716(JAK1);ncbi_6772(STAT1);ncbi_3725(JUN);ncbi_5335(PLCG1)	K05132+K20995+K04348+K06268+K04348+K20994+K02581+K04440+K11217+K11220+K04448+K01116
Amoebiasis	18	56	0.171656	0.577551	ko05146	ncbi_1277(COL1A1);ncbi_1278(COL1A2);ncbi_1281(COL3A1);ncbi_3914(LAMB3);ncbi_929(CD14);ncbi_7040(TGFB1);ncbi_87(ACTN1);ncbi_3910(LAMA4);ncbi_338382(RAB7B);ncbi_2335(FN1);ncbi_7097(TLR2);ncbi_7043(TGFB3);ncbi_836(CASP3);ncbi_3912(LAMB1);ncbi_3913(LAMB2);ncbi_3915(LAMC1);ncbi_5578(PRKCA);ncbi_284217(LAMA1)	K06236+K06236+K19720+K06244+K04391+K13375+K05699+K06241+K07898+K05717+K10159+K13377+K02187+K05636+K06243+K05635+K02677+K05637
Viral protein interaction with cytokine and cytokine receptor	5	12	0.173637	0.578192	ko04061	ncbi_3588(IL10RB);ncbi_1435(CSF1);ncbi_7132(TNFRSF1A);ncbi_3572(IL6ST);ncbi_6347(CCL2)	K05135+K05453+K03158+K05060+K14624
Pyruvate metabolism	11	32	0.178614	0.579863	ko00620	ncbi_224(ALDH3A2);ncbi_217(ALDH2);ncbi_5106(PCK2);ncbi_3029(HAGH);ncbi_55902(ACSS2);ncbi_97(ACYP1);ncbi_3945(LDHB);ncbi_4190(MDH1);ncbi_84532(ACSS1);ncbi_4199(ME1);ncbi_31(ACACA)	K00128+K00128+K01596+K01069+K01895+K01512+K00016+K00025+K01895+K00029+K11262
Gastric acid secretion	11	32	0.178614	0.579863	ko04971	ncbi_760(CA2);ncbi_3708(ITPR1);ncbi_7430(EZR);ncbi_113(ADCY7);ncbi_115(ADCY9);ncbi_2771(GNAI2);ncbi_816(CAMK2B);ncbi_817(CAMK2D);ncbi_109(ADCY3);ncbi_4638(MYLK);ncbi_5578(PRKCA)	K18245+K04958+K08007+K08047+K08049+K04630+K04515+K04515+K08043+K00907+K02677
alpha-Linolenic acid metabolism	3	6	0.181667	0.579863	ko00592	ncbi_8310(ACOX3);ncbi_30(ACAA1);ncbi_9415(FADS2)	K00232+K07513+K10226
Pentose phosphate pathway	8	22	0.183115	0.579863	ko00030	ncbi_2821(GPI);ncbi_7086(TKT);ncbi_5236(PGM1);ncbi_6120(RPE);ncbi_230(ALDOC);ncbi_6888(TALDO1);ncbi_25796(PGLS);ncbi_55276(PGM2)	K01810+K00615+K01835+K01783+K01623+K00616+K01057+K15779
Glyoxylate and dicarboxylate metabolism	8	22	0.183115	0.579863	ko00630	ncbi_5095(PCCA);ncbi_5096(PCCB);ncbi_55902(ACSS2);ncbi_4190(MDH1);ncbi_84532(ACSS1);ncbi_6470(SHMT1);ncbi_847(CAT);ncbi_2653(GCSH)	K01965+K01966+K01895+K00025+K01895+K00600+K03781+K02437
GABAergic synapse	10	29	0.191398	0.594719	ko04727	ncbi_2790(GNG10);ncbi_113(ADCY7);ncbi_115(ADCY9);ncbi_2771(GNAI2);ncbi_2744(GLS);ncbi_2782(GNB1);ncbi_54407(SLC38A2);ncbi_109(ADCY3);ncbi_5578(PRKCA);ncbi_92745(SLC38A5)	K04545+K08047+K08049+K04630+K01425+K04536+K14207+K08043+K02677+K14992
Fc gamma R-mediated phagocytosis	20	64	0.191488	0.594719	ko04666	ncbi_2934(GSN);ncbi_4067(LYN);ncbi_5337(PLD1);ncbi_8394(PIP5K1A);ncbi_8877(SPHK1);ncbi_3055(HCK);ncbi_23396(PIP5K1C);ncbi_10163(WASF2);ncbi_3984(LIMK1);ncbi_10000(AKT3);ncbi_1073(CFL2);ncbi_3636(INPPL1);ncbi_273(AMPH);ncbi_4082(MARCKS);ncbi_5335(PLCG1);ncbi_5578(PRKCA);ncbi_8611(PLPP1);ncbi_8613(PLPP3);ncbi_1399(CRKL);ncbi_65108(MARCKSL1)	K05768+K05854+K01115+K00889+K04718+K08893+K00889+K05748+K05743+K04456+K05765+K15909+K12562+K12561+K01116+K02677+K01080+K01080+K04438+K13536
cGMP-PKG signaling pathway	23	75	0.197167	0.606523	ko04022	ncbi_1910(EDNRB);ncbi_5530(PPP3CA);ncbi_5534(PPP3R1);ncbi_493(ATP2B4);ncbi_8654(PDE5A);ncbi_5592(PRKG1);ncbi_3708(ITPR1);ncbi_113(ADCY7);ncbi_115(ADCY9);ncbi_4205(MEF2A);ncbi_4208(MEF2C);ncbi_5532(PPP3CB);ncbi_1909(EDNRA);ncbi_2771(GNAI2);ncbi_10000(AKT3);ncbi_1386(ATF2);ncbi_4209(MEF2D);ncbi_109(ADCY3);ncbi_4638(MYLK);ncbi_4882(NPR2);ncbi_488(ATP2A2);ncbi_572(BAD);ncbi_489(ATP2A3)	K04198+K04348+K06268+K05850+K13762+K07376+K04958+K08047+K08049+K09260+K04454+K04348+K04197+K04630+K04456+K04450+K09262+K08043+K00907+K12324+K05853+K02158+K05853
Fatty acid metabolism	15	47	0.208757	0.628437	ko01212	ncbi_35(ACADS);ncbi_37(ACADVL);ncbi_3295(HSD17B4);ncbi_6342(SCP2);ncbi_401494(HACD4);ncbi_8310(ACOX3);ncbi_30(ACAA1);ncbi_1962(EHHADH);ncbi_9415(FADS2);ncbi_2180(ACSL1);ncbi_2181(ACSL3);ncbi_2194(FASN);ncbi_6319(SCD);ncbi_3992(FADS1);ncbi_31(ACACA)	K00248+K09479+K12405+K08764+K10703+K00232+K07513+K07514+K10226+K01897+K01897+K00665+K00507+K10224+K11262
Circadian entrainment	11	33	0.20917	0.628437	ko04713	ncbi_2790(GNG10);ncbi_5592(PRKG1);ncbi_3708(ITPR1);ncbi_113(ADCY7);ncbi_115(ADCY9);ncbi_2771(GNAI2);ncbi_816(CAMK2B);ncbi_817(CAMK2D);ncbi_2782(GNB1);ncbi_109(ADCY3);ncbi_5578(PRKCA)	K04545+K07376+K04958+K08047+K08049+K04630+K04515+K04515+K04536+K08043+K02677
Butanoate metabolism	6	16	0.210127	0.628437	ko00650	ncbi_35(ACADS);ncbi_5019(OXCT1);ncbi_3157(HMGCS1);ncbi_1962(EHHADH);ncbi_65985(AACS);ncbi_56898(BDH2)	K00248+K01027+K01641+K07514+K01907+K00019
Measles	25	83	0.212851	0.630743	ko05162	ncbi_355(FAS);ncbi_1019(CDK4);ncbi_4938(OAS1);ncbi_4939(OAS2);ncbi_5610(EIF2AK2);ncbi_4599(MX1);ncbi_598(BCL2L1);ncbi_637(BID);ncbi_3661(IRF3);ncbi_57506(MAVS);ncbi_10000(AKT3);ncbi_4793(NFKBIB);ncbi_5599(MAPK8);ncbi_7097(TLR2);ncbi_3716(JAK1);ncbi_836(CASP3);ncbi_6772(STAT1);ncbi_6773(STAT2);ncbi_23586(DDX58);ncbi_3725(JUN);ncbi_4179(CD46);ncbi_8772(FADD);ncbi_572(BAD);ncbi_4940(OAS3);ncbi_64135…	K04390+K02089+K14216+K14216+K16195+K14754+K04570+K04726+K05411+K12648+K04456+K02581+K04440+K10159+K11217+K02187+K11220+K11221+K12646+K04448+K04007+K02373+K02158+K14216+K12647
Pathways in cancer	72	257	0.216991	0.637166	ko05200	ncbi_355(FAS);ncbi_1019(CDK4);ncbi_1643(DDB2);ncbi_1910(EDNRB);ncbi_3655(ITGA6);ncbi_3914(LAMB3);ncbi_1026(CDKN1A);ncbi_3459(IFNGR1);ncbi_4854(NOTCH3);ncbi_7040(TGFB1);ncbi_2246(FGF1);ncbi_2946(GSTM2);ncbi_2947(GSTM3);ncbi_2950(GSTP1);ncbi_2952(GSTT1);ncbi_2953(GSTT2);ncbi_4254(KITLG);ncbi_1728(NQO1);ncbi_861(RUNX1);ncbi_2064(ERBB2);ncbi_1487(CTBP1);ncbi_2790(GNG10);ncbi_7048(TGFBR2);ncbi_4791(NF…	K04390+K02089+K10140+K04198+K06485+K06244+K06625+K05132+K20995+K13375+K18496+K00799+K00799+K23790+K00799+K00799+K05461+K00355+K08367+K05083+K04496+K04545+K04388+K04469+K00799+K06241+K08047+K08049+K01398+K01115+K23605+K04197+K04630+K11256+K05060+K04570+K00799+K04726+K20994+K04456+K04515+K04515+K04397+K00444+K04440+K04536+K08803+K05717+K08043+K11217+K13377+K04363+K04289+K02187+K11220+K11221+K00510+…
Cortisol synthesis and secretion	8	23	0.221119	0.643437	ko04927	ncbi_3949(LDLR);ncbi_949(SCARB1);ncbi_3708(ITPR1);ncbi_113(ADCY7);ncbi_115(ADCY9);ncbi_57552(NCEH1);ncbi_1386(ATF2);ncbi_109(ADCY3)	K12473+K13885+K04958+K08047+K08049+K14349+K04450+K08043
Salivary secretion	10	30	0.224815	0.644629	ko04970	ncbi_493(ATP2B4);ncbi_6558(SLC12A2);ncbi_5592(PRKG1);ncbi_3708(ITPR1);ncbi_113(ADCY7);ncbi_115(ADCY9);ncbi_109(ADCY3);ncbi_3783(KCNN4);ncbi_5578(PRKCA);ncbi_683(BST1)	K05850+K10951+K07376+K04958+K08047+K08049+K08043+K04945+K02677+K18152
Steroid hormone biosynthesis	5	13	0.22552	0.644629	ko00140	ncbi_1545(CYP1B1);ncbi_412(STS);ncbi_3290(HSD11B1);ncbi_9420(CYP7B1);ncbi_1645(AKR1C1)	K07410+K01131+K15680+K07430+K00212
Proteoglycans in cancer	38	132	0.237946	0.670189	ko05205	ncbi_286(ANK1);ncbi_355(FAS);ncbi_1277(COL1A1);ncbi_1278(COL1A2);ncbi_3690(ITGB3);ncbi_7078(TIMP3);ncbi_1026(CDKN1A);ncbi_960(CD44);ncbi_7040(TGFB1);ncbi_2064(ERBB2);ncbi_5829(PXN);ncbi_22808(MRAS);ncbi_10855(HPSE);ncbi_3708(ITPR1);ncbi_22800(RRAS2);ncbi_7430(EZR);ncbi_4313(MMP2);ncbi_5328(PLAU);ncbi_4660(PPP1R12B);ncbi_857(CAV1);ncbi_2017(CTTN);ncbi_10000(AKT3);ncbi_816(CAMK2B);ncbi_817(CAMK2D);…	K10380+K04390+K06236+K06236+K06493+K16866+K06625+K06256+K13375+K05083+K05760+K07831+K07964+K04958+K07830+K08007+K01398+K01348+K12329+K06278+K06106+K04456+K04515+K04515+K00444+K06255+K05717+K10159+K02187+K08107+K06484+K01116+K02677+K16336+K16338+K02432+K01403+K07829
Starch and sucrose metabolism	7	20	0.238612	0.670189	ko00500	ncbi_2548(GAA);ncbi_2821(GPI);ncbi_5236(PGM1);ncbi_2595(GANC);ncbi_5167(ENPP1);ncbi_55276(PGM2);ncbi_283209(PGM2L1)	K12316+K01810+K01835+K12317+K01513+K15779+K11809
Insulin secretion	9	27	0.242205	0.674416	ko04911	ncbi_113(ADCY7);ncbi_115(ADCY9);ncbi_54795(TRPM4);ncbi_816(CAMK2B);ncbi_817(CAMK2D);ncbi_1386(ATF2);ncbi_109(ADCY3);ncbi_3783(KCNN4);ncbi_5578(PRKCA)	K08047+K08049+K04979+K04515+K04515+K04450+K08043+K04945+K02677
Relaxin signaling pathway	21	70	0.245109	0.676669	ko04926	ncbi_1277(COL1A1);ncbi_1278(COL1A2);ncbi_1281(COL3A1);ncbi_1910(EDNRB);ncbi_7040(TGFB1);ncbi_2790(GNG10);ncbi_7048(TGFBR2);ncbi_113(ADCY7);ncbi_115(ADCY9);ncbi_4313(MMP2);ncbi_59(ACTA2);ncbi_2771(GNAI2);ncbi_10000(AKT3);ncbi_1386(ATF2);ncbi_5599(MAPK8);ncbi_6416(MAP2K4);ncbi_2782(GNB1);ncbi_109(ADCY3);ncbi_3725(JUN);ncbi_5578(PRKCA);ncbi_4318(MMP9)	K06236+K06236+K19720+K04198+K13375+K04545+K04388+K08047+K08049+K01398+K12313+K04630+K04456+K04450+K04440+K04430+K04536+K08043+K04448+K02677+K01403
Retrograde endocannabinoid signaling	22	74	0.253403	0.683496	ko04723	ncbi_11343(MGLL);ncbi_2790(GNG10);ncbi_3708(ITPR1);ncbi_113(ADCY7);ncbi_115(ADCY9);ncbi_54539(NDUFB11);ncbi_2771(GNAI2);ncbi_4710(NDUFB4);ncbi_4719(NDUFS1);ncbi_4709(NDUFB3);ncbi_5599(MAPK8);ncbi_4715(NDUFB9);ncbi_4698(NDUFA5);ncbi_2782(GNB1);ncbi_109(ADCY3);ncbi_56901(NDUFA4L2);ncbi_5578(PRKCA);ncbi_4707(NDUFB1);ncbi_4708(NDUFB2);ncbi_4726(NDUFS6);ncbi_4701(NDUFA7);ncbi_4729(NDUFV2)	K01054+K04545+K04958+K08047+K08049+K11351+K04630+K03960+K03934+K03959+K04440+K03965+K03949+K04536+K08043+K03948+K02677+K03957+K03958+K03939+K03951+K03943
Caffeine metabolism	1	1	0.257713	0.683496	ko00232	ncbi_9(NAT1)	K00622
Synthesis and degradation of ketone bodies	3	7	0.259638	0.683496	ko00072	ncbi_5019(OXCT1);ncbi_3157(HMGCS1);ncbi_56898(BDH2)	K01027+K01641+K00019
Glycosphingolipid biosynthesis - lacto and neolacto series	3	7	0.259638	0.683496	ko00601	ncbi_8706(B3GALNT1);ncbi_6484(ST3GAL4);ncbi_2683(B4GALT1)	K00719+K03494+K07966
Intestinal immune network for IgA production	3	7	0.259638	0.683496	ko04672	ncbi_7040(TGFB1);ncbi_3676(ITGA4);ncbi_102723996(LOC102723996)	K13375+K06483+K06710
Thyroid hormone synthesis	10	31	0.260279	0.683496	ko04918	ncbi_2936(GSR);ncbi_493869(GPX8);ncbi_821(CANX);ncbi_3708(ITPR1);ncbi_113(ADCY7);ncbi_115(ADCY9);ncbi_1386(ATF2);ncbi_109(ADCY3);ncbi_5578(PRKCA);ncbi_2882(GPX7)	K00383+K00432+K08054+K04958+K08047+K08049+K04450+K08043+K02677+K00432
Chagas disease	18	60	0.267451	0.692061	ko05142	ncbi_355(FAS);ncbi_3459(IFNGR1);ncbi_5054(SERPINE1);ncbi_7040(TGFB1);ncbi_1636(ACE);ncbi_7048(TGFBR2);ncbi_7132(TNFRSF1A);ncbi_2771(GNAI2);ncbi_5519(PPP2R1B);ncbi_10000(AKT3);ncbi_5599(MAPK8);ncbi_6416(MAP2K4);ncbi_7097(TLR2);ncbi_7043(TGFB3);ncbi_3725(JUN);ncbi_6347(CCL2);ncbi_8772(FADD);ncbi_811(CALR)	K04390+K05132+K03982+K13375+K01283+K04388+K03158+K04630+K03456+K04456+K04440+K04430+K10159+K13377+K04448+K14624+K02373+K08057
Carbon metabolism	27	93	0.267825	0.692061	ko01200	ncbi_35(ACADS);ncbi_2821(GPI);ncbi_5095(PCCA);ncbi_5230(PGK1);ncbi_7167(TPI1);ncbi_5096(PCCB);ncbi_128(ADH5);ncbi_7086(TKT);ncbi_55902(ACSS2);ncbi_8310(ACOX3);ncbi_1962(EHHADH);ncbi_4190(MDH1);ncbi_84532(ACSS1);ncbi_2597(GAPDH);ncbi_6120(RPE);ncbi_6470(SHMT1);ncbi_5223(PGAM1);ncbi_83440(ADPGK);ncbi_847(CAT);ncbi_2026(ENO2);ncbi_4199(ME1);ncbi_2653(GCSH);ncbi_230(ALDOC);ncbi_6888(TALDO1);ncbi_2579…	K00248+K01810+K01965+K00927+K01803+K01966+K00121+K00615+K01895+K00232+K07514+K00025+K01895+K00134+K01783+K00600+K01834+K08074+K03781+K01689+K00029+K02437+K01623+K00616+K01057+K00831+K00927
Regulation of actin cytoskeleton	38	134	0.272199	0.693445	ko04810	ncbi_2934(GSN);ncbi_3655(ITGA6);ncbi_3690(ITGB3);ncbi_3691(ITGB4);ncbi_2246(FGF1);ncbi_3676(ITGA4);ncbi_22801(ITGA11);ncbi_55740(ENAH);ncbi_5829(PXN);ncbi_22808(MRAS);ncbi_87(ACTN1);ncbi_22800(RRAS2);ncbi_7430(EZR);ncbi_8394(PIP5K1A);ncbi_10458(BAIAP2);ncbi_3679(ITGA7);ncbi_79837(PIP4K2C);ncbi_54434(SSH1);ncbi_221178(SPATA13);ncbi_4660(PPP1R12B);ncbi_23396(PIP5K1C);ncbi_10163(WASF2);ncbi_3984(LIM…	K05768+K06485+K06493+K06525+K18496+K06483+K06587+K05746+K05760+K07831+K05699+K07830+K08007+K00889+K05627+K06583+K00920+K05766+K05769+K12329+K00889+K05748+K05743+K05765+K05751+K06586+K05717+K00907+K04363+K04289+K06482+K06484+K06591+K04410+K04438+K07829+K05767+K06480
Platinum drug resistance	16	53	0.274802	0.693445	ko01524	ncbi_355(FAS);ncbi_1026(CDKN1A);ncbi_2946(GSTM2);ncbi_2947(GSTM3);ncbi_2950(GSTP1);ncbi_2952(GSTT1);ncbi_2953(GSTT2);ncbi_2064(ERBB2);ncbi_653689(GSTT2B);ncbi_598(BCL2L1);ncbi_9446(GSTO1);ncbi_637(BID);ncbi_10000(AKT3);ncbi_836(CASP3);ncbi_8772(FADD);ncbi_572(BAD)	K04390+K06625+K00799+K00799+K23790+K00799+K00799+K05083+K00799+K04570+K00799+K04726+K04456+K02187+K02373+K02158
Parathyroid hormone synthesis, secretion and action	16	53	0.274802	0.693445	ko04928	ncbi_1026(CDKN1A);ncbi_860(RUNX2);ncbi_3708(ITPR1);ncbi_5144(PDE4D);ncbi_113(ADCY7);ncbi_115(ADCY9);ncbi_5337(PLD1);ncbi_4205(MEF2A);ncbi_4208(MEF2C);ncbi_2771(GNAI2);ncbi_1386(ATF2);ncbi_11214(AKAP13);ncbi_4209(MEF2D);ncbi_109(ADCY3);ncbi_5578(PRKCA);ncbi_4323(MMP14)	K06625+K09278+K04958+K13293+K08047+K08049+K01115+K09260+K04454+K04630+K04450+K16529+K09262+K08043+K02677+K07763
Porphyrin metabolism	7	21	0.283801	0.708351	ko00860	ncbi_2990(GUSB);ncbi_3145(HMBS);ncbi_644(BLVRA);ncbi_645(BLVRB);ncbi_1355(COX15);ncbi_3162(HMOX1);ncbi_326625(MMAB)	K01195+K01749+K00214+K05901+K02259+K00510+K00798
Pertussis	12	39	0.289926	0.708351	ko05133	ncbi_929(CD14);ncbi_2771(GNAI2);ncbi_3661(IRF3);ncbi_834(CASP1);ncbi_840(CASP7);ncbi_1073(CFL2);ncbi_5599(MAPK8);ncbi_716(C1S);ncbi_715(C1R);ncbi_836(CASP3);ncbi_3678(ITGA5);ncbi_3725(JUN)	K04391+K04630+K05411+K01370+K04397+K05765+K04440+K01331+K01330+K02187+K06484+K04448
Hippo signaling pathway	21	72	0.293237	0.708351	ko04390	ncbi_5054(SERPINE1);ncbi_7040(TGFB1);ncbi_2246(FGF1);ncbi_7048(TGFBR2);ncbi_122786(FRMD6);ncbi_10413(YAP1);ncbi_7534(YWHAZ);ncbi_4088(SMAD3);ncbi_25937(WWTR1);ncbi_5519(PPP2R1B);ncbi_7474(WNT5A);ncbi_85409(NKD2);ncbi_84962(AJUBA);ncbi_55233(MOB1A);ncbi_7043(TGFB3);ncbi_3397(ID1);ncbi_8324(FZD7);ncbi_657(BMPR1A);ncbi_7532(YWHAG);ncbi_7003(TEAD1);ncbi_353500(BMP8A)	K03982+K13375+K18496+K04388+K16822+K16687+K16197+K23605+K16820+K03456+K00444+K03213+K16682+K06685+K13377+K04680+K02432+K04673+K16198+K09448+K16622
Leukocyte transendothelial migration	18	61	0.294077	0.708351	ko04670	ncbi_3383(ICAM1);ncbi_5175(PECAM1);ncbi_3676(ITGA4);ncbi_7412(VCAM1);ncbi_5829(PXN);ncbi_87(ACTN1);ncbi_7430(EZR);ncbi_4267(CD99);ncbi_4313(MMP2);ncbi_2771(GNAI2);ncbi_83692(CD99L2);ncbi_5010(CLDN11);ncbi_83700(JAM3);ncbi_7070(THY1);ncbi_5335(PLCG1);ncbi_5578(PRKCA);ncbi_2185(PTK2B);ncbi_4318(MMP9)	K06490+K06471+K06483+K06527+K05760+K05699+K08007+K06520+K01398+K04630+K06520+K06087+K06785+K06514+K01116+K02677+K05871+K01403
Fatty acid degradation	10	32	0.297399	0.708351	ko00071	ncbi_35(ACADS);ncbi_37(ACADVL);ncbi_224(ALDH3A2);ncbi_128(ADH5);ncbi_217(ALDH2);ncbi_8310(ACOX3);ncbi_30(ACAA1);ncbi_1962(EHHADH);ncbi_2180(ACSL1);ncbi_2181(ACSL3)	K00248+K09479+K00128+K00121+K00128+K00232+K07513+K07514+K01897+K01897
Leishmaniasis	10	32	0.297399	0.708351	ko05140	ncbi_3459(IFNGR1);ncbi_7040(TGFB1);ncbi_3676(ITGA4);ncbi_4793(NFKBIB);ncbi_7097(TLR2);ncbi_3716(JAK1);ncbi_7043(TGFB3);ncbi_6772(STAT1);ncbi_3725(JUN);ncbi_65108(MARCKSL1)	K05132+K13375+K06483+K02581+K10159+K11217+K13377+K11220+K04448+K13536
Amphetamine addiction	8	25	0.304258	0.708351	ko05031	ncbi_5530(PPP3CA);ncbi_5534(PPP3R1);ncbi_5532(PPP3CB);ncbi_816(CAMK2B);ncbi_817(CAMK2D);ncbi_1386(ATF2);ncbi_3725(JUN);ncbi_5578(PRKCA)	K04348+K06268+K04348+K04515+K04515+K04450+K04448+K02677
Morphine addiction	8	25	0.304258	0.708351	ko05032	ncbi_2790(GNG10);ncbi_5144(PDE4D);ncbi_113(ADCY7);ncbi_115(ADCY9);ncbi_2771(GNAI2);ncbi_2782(GNB1);ncbi_109(ADCY3);ncbi_5578(PRKCA)	K04545+K13293+K08047+K08049+K04630+K04536+K08043+K02677
Tuberculosis	26	91	0.304783	0.708351	ko05152	ncbi_3459(IFNGR1);ncbi_929(CD14);ncbi_3588(IL10RB);ncbi_7040(TGFB1);ncbi_5530(PPP3CA);ncbi_5534(PPP3R1);ncbi_972(CD74);ncbi_7132(TNFRSF1A);ncbi_5532(PPP3CB);ncbi_8877(SPHK1);ncbi_637(BID);ncbi_1520(CTSS);ncbi_10000(AKT3);ncbi_816(CAMK2B);ncbi_817(CAMK2D);ncbi_5599(MAPK8);ncbi_1051(CEBPB);ncbi_7097(TLR2);ncbi_8915(BCL10);ncbi_3716(JAK1);ncbi_7043(TGFB3);ncbi_836(CASP3);ncbi_8767(RIPK2);ncbi_6772(S…	K05132+K04391+K05135+K13375+K04348+K06268+K06505+K03158+K04348+K04718+K04726+K01368+K04456+K04515+K04515+K04440+K10048+K10159+K07368+K11217+K13377+K02187+K08846+K11220+K02373+K02158
Phenylalanine metabolism	4	11	0.307978	0.708351	ko00360	ncbi_218(ALDH3A1);ncbi_220(ALDH1A3);ncbi_221(ALDH3B1);ncbi_4282(MIF)	K00129+K00129+K00129+K07253
Selenocompound metabolism	4	11	0.307978	0.708351	ko00450	ncbi_883(KYAT1);ncbi_1491(CTH);ncbi_22929(SEPHS1);ncbi_51540(SCLY)	K00816+K01758+K01008+K01763
Ovarian steroidogenesis	6	18	0.309218	0.708351	ko04913	ncbi_1545(CYP1B1);ncbi_3949(LDLR);ncbi_949(SCARB1);ncbi_113(ADCY7);ncbi_115(ADCY9);ncbi_109(ADCY3)	K07410+K12473+K13885+K08047+K08049+K08043
African trypanosomiasis	6	18	0.309218	0.708351	ko05143	ncbi_355(FAS);ncbi_3383(ICAM1);ncbi_7412(VCAM1);ncbi_3910(LAMA4);ncbi_5578(PRKCA);ncbi_7064(THOP1)	K04390+K06490+K06527+K06241+K02677+K01392
GnRH signaling pathway	15	51	0.323711	0.73633	ko04912	ncbi_3708(ITPR1);ncbi_113(ADCY7);ncbi_115(ADCY9);ncbi_4313(MMP2);ncbi_5337(PLD1);ncbi_816(CAMK2B);ncbi_817(CAMK2D);ncbi_5599(MAPK8);ncbi_6416(MAP2K4);ncbi_4216(MAP3K4);ncbi_109(ADCY3);ncbi_3725(JUN);ncbi_5578(PRKCA);ncbi_2185(PTK2B);ncbi_4323(MMP14)	K04958+K08047+K08049+K01398+K01115+K04515+K04515+K04440+K04430+K04428+K08043+K04448+K02677+K05871+K07763
Wnt signaling pathway	20	70	0.337094	0.75894	ko04310	ncbi_5663(PSEN1);ncbi_5530(PPP3CA);ncbi_5534(PPP3R1);ncbi_56998(CTNNBIP1);ncbi_1487(CTBP1);ncbi_5532(PPP3CB);ncbi_4088(SMAD3);ncbi_81839(VANGL1);ncbi_816(CAMK2B);ncbi_817(CAMK2D);ncbi_7474(WNT5A);ncbi_23002(DAAM1);ncbi_85409(NKD2);ncbi_5599(MAPK8);ncbi_2239(GPC4);ncbi_3725(JUN);ncbi_5578(PRKCA);ncbi_6422(SFRP1);ncbi_6423(SFRP2);ncbi_8324(FZD7)	K04505+K04348+K06268+K04493+K04496+K04348+K23605+K04510+K04515+K04515+K00444+K04512+K03213+K04440+K08110+K04448+K02677+K02166+K02176+K02432
Primary bile acid biosynthesis	3	8	0.340701	0.75894	ko00120	ncbi_3295(HSD17B4);ncbi_6342(SCP2);ncbi_9420(CYP7B1)	K12405+K08764+K07430
Nitrogen metabolism	3	8	0.340701	0.75894	ko00910	ncbi_760(CA2);ncbi_771(CA12);ncbi_11238(CA5B)	K18245+K01672+K01672
TNF signaling pathway	18	63	0.349565	0.768092	ko04668	ncbi_355(FAS);ncbi_3383(ICAM1);ncbi_1435(CSF1);ncbi_7132(TNFRSF1A);ncbi_7412(VCAM1);ncbi_10000(AKT3);ncbi_840(CASP7);ncbi_1386(ATF2);ncbi_10059(DNM1L);ncbi_5599(MAPK8);ncbi_6416(MAP2K4);ncbi_1051(CEBPB);ncbi_836(CASP3);ncbi_3725(JUN);ncbi_6347(CCL2);ncbi_8772(FADD);ncbi_4318(MMP9);ncbi_4323(MMP14)	K04390+K06490+K05453+K03158+K06527+K04456+K04397+K04450+K17065+K04440+K04430+K10048+K02187+K04448+K14624+K02373+K01403+K07763
Choline metabolism in cancer	18	63	0.349565	0.768092	ko05231	ncbi_5337(PLD1);ncbi_8394(PIP5K1A);ncbi_57153(SLC44A2);ncbi_23396(PIP5K1C);ncbi_10163(WASF2);ncbi_10000(AKT3);ncbi_5599(MAPK8);ncbi_10434(LYPLA1);ncbi_23446(SLC44A1);ncbi_1606(DGKA);ncbi_5156(PDGFRA);ncbi_3725(JUN);ncbi_5335(PLCG1);ncbi_5578(PRKCA);ncbi_6583(SLC22A4);ncbi_8611(PLPP1);ncbi_8613(PLPP3);ncbi_6581(SLC22A3)	K01115+K00889+K15377+K00889+K05748+K04456+K04440+K06128+K06515+K00901+K04363+K04448+K01116+K02677+K08202+K01080+K01080+K08200
Mineral absorption	6	19	0.361461	0.775643	ko04978	ncbi_493(ATP2B4);ncbi_261729(STEAP2);ncbi_3162(HMOX1);ncbi_475(ATOX1);ncbi_26872(STEAP1);ncbi_7779(SLC30A1)	K05850+K14738+K00510+K07213+K14737+K14688
Various types of N-glycan biosynthesis	9	30	0.362607	0.775643	ko00513	ncbi_4245(MGAT1);ncbi_57134(MAN1C1);ncbi_56052(ALG1);ncbi_7991(TUSC3);ncbi_2683(B4GALT1);ncbi_4247(MGAT2);ncbi_4121(MAN1A1);ncbi_11282(MGAT4B);ncbi_11253(MAN1B1)	K00726+K01230+K03842+K12669+K07966+K00736+K01230+K00738+K23741
Propanoate metabolism	9	30	0.362607	0.775643	ko00640	ncbi_35(ACADS);ncbi_5095(PCCA);ncbi_5096(PCCB);ncbi_55902(ACSS2);ncbi_8310(ACOX3);ncbi_1962(EHHADH);ncbi_3945(LDHB);ncbi_84532(ACSS1);ncbi_31(ACACA)	K00248+K01965+K01966+K01895+K00232+K07514+K00016+K01895+K11262
Notch signaling pathway	9	30	0.362607	0.775643	ko04330	ncbi_5663(PSEN1);ncbi_6310(ATXN1);ncbi_4854(NOTCH3);ncbi_1487(CTBP1);ncbi_83464(APH1B);ncbi_4853(NOTCH2);ncbi_23385(NCSTN);ncbi_22938(SNW1);ncbi_151636(DTX3L)	K04505+K23616+K20995+K04496+K06172+K20994+K06171+K06063+K06058
Apoptosis - multiple species	7	23	0.378767	0.799619	ko04215	ncbi_7132(TNFRSF1A);ncbi_598(BCL2L1);ncbi_637(BID);ncbi_840(CASP7);ncbi_5599(MAPK8);ncbi_836(CASP3);ncbi_8772(FADD)	K03158+K04570+K04726+K04397+K04440+K02187+K02373
Staphylococcus aureus infection	7	23	0.378767	0.799619	ko05150	ncbi_3383(ICAM1);ncbi_3857(KRT9);ncbi_3861(KRT14);ncbi_716(C1S);ncbi_715(C1R);ncbi_1828(DSG1);ncbi_192666(KRT24)	K06490+K07604+K07604+K01331+K01330+K07596+K07604
N-Glycan biosynthesis	12	42	0.395114	0.828671	ko00510	ncbi_4245(MGAT1);ncbi_57171(DOLPP1);ncbi_84620(ST6GAL2);ncbi_57134(MAN1C1);ncbi_56052(ALG1);ncbi_7991(TUSC3);ncbi_4249(MGAT5);ncbi_2683(B4GALT1);ncbi_4247(MGAT2);ncbi_4121(MAN1A1);ncbi_11282(MGAT4B);ncbi_11253(MAN1B1)	K00726+K07252+K00779+K01230+K03842+K12669+K00744+K07966+K00736+K01230+K00738+K23741
Folate biosynthesis	5	16	0.39766	0.828671	ko00790	ncbi_1719(DHFR);ncbi_873(CBR1);ncbi_231(AKR1B1);ncbi_6697(SPR);ncbi_57016(AKR1B10)	K00287+K00079+K00011+K00072+K00011
NF-kappa B signaling pathway	13	46	0.403576	0.83561	ko04064	ncbi_3383(ICAM1);ncbi_929(CD14);ncbi_7132(TNFRSF1A);ncbi_4791(NFKB2);ncbi_7412(VCAM1);ncbi_4067(LYN);ncbi_5328(PLAU);ncbi_598(BCL2L1);ncbi_8915(BCL10);ncbi_23586(DDX58);ncbi_5335(PLCG1);ncbi_7329(UBE2I);ncbi_7706(TRIM25)	K06490+K04391+K03158+K04469+K06527+K05854+K01348+K04570+K07368+K12646+K01116+K10577+K10652
NOD-like receptor signaling pathway	28	103	0.407194	0.83773	ko04621	ncbi_4938(OAS1);ncbi_4939(OAS2);ncbi_3708(ITPR1);ncbi_115362(GBP5);ncbi_598(BCL2L1);ncbi_3661(IRF3);ncbi_57506(MAVS);ncbi_834(CASP1);ncbi_4793(NFKBIB);ncbi_7295(TXN);ncbi_10059(DNM1L);ncbi_5599(MAPK8);ncbi_340061(STING1);ncbi_10628(TXNIP);ncbi_1508(CTSB);ncbi_3716(JAK1);ncbi_8767(RIPK2);ncbi_6772(STAT1);ncbi_6773(STAT2);ncbi_2633(GBP1);ncbi_3725(JUN);ncbi_6347(CCL2);ncbi_8772(FADD);ncbi_4940(OAS3…	K14216+K14216+K04958+K20898+K04570+K05411+K12648+K01370+K02581+K03671+K17065+K04440+K12654+K20910+K01363+K11217+K08846+K11220+K11221+K20899+K04448+K14624+K02373+K14216+K03443+K20909+K01165+K20899
Primary immunodeficiency	3	9	0.420957	0.860563	ko05340	ncbi_100(ADA);ncbi_6891(TAP2);ncbi_6890(TAP1)	K01488+K05654+K05653
Phosphatidylinositol signaling system	16	58	0.424598	0.862549	ko04070	ncbi_3708(ITPR1);ncbi_3628(INPP1);ncbi_8394(PIP5K1A);ncbi_3612(IMPA1);ncbi_79837(PIP4K2C);ncbi_8871(SYNJ2);ncbi_23396(PIP5K1C);ncbi_22876(INPP5F);ncbi_8898(MTMR2);ncbi_1606(DGKA);ncbi_3636(INPPL1);ncbi_5335(PLCG1);ncbi_5578(PRKCA);ncbi_8760(CDS2);ncbi_55300(PI4K2B);ncbi_113026(PLCD3)	K04958+K01107+K00889+K01092+K00920+K20279+K00889+K21798+K18081+K00901+K15909+K01116+K02677+K00981+K13711+K05857
Regulation of lipolysis in adipocytes	8	28	0.437486	0.883176	ko04923	ncbi_11343(MGLL);ncbi_5592(PRKG1);ncbi_113(ADCY7);ncbi_115(ADCY9);ncbi_2771(GNAI2);ncbi_10000(AKT3);ncbi_109(ADCY3);ncbi_51099(ABHD5)	K01054+K07376+K08047+K08049+K04630+K04456+K08043+K13699
Fatty acid biosynthesis	4	13	0.441651	0.886046	ko00061	ncbi_2180(ACSL1);ncbi_2181(ACSL3);ncbi_2194(FASN);ncbi_31(ACACA)	K01897+K01897+K00665+K11262
Vibrio cholerae infection	10	36	0.454044	0.89743	ko05110	ncbi_529(ATP6V1E1);ncbi_6558(SLC12A2);ncbi_115(ADCY9);ncbi_9414(TJP2);ncbi_109(ADCY3);ncbi_523(ATP6V1A);ncbi_526(ATP6V1B2);ncbi_5335(PLCG1);ncbi_5578(PRKCA);ncbi_9550(ATP6V1G1)	K02150+K10951+K08049+K06098+K08043+K02145+K02147+K01116+K02677+K02152
Tyrosine metabolism	5	17	0.455679	0.89743	ko00350	ncbi_128(ADH5);ncbi_218(ALDH3A1);ncbi_220(ALDH1A3);ncbi_221(ALDH3B1);ncbi_4282(MIF)	K00121+K00129+K00129+K00129+K07253
RIG-I-like receptor signaling pathway	11	40	0.460809	0.89743	ko04622	ncbi_3661(IRF3);ncbi_57506(MAVS);ncbi_4793(NFKBIB);ncbi_5599(MAPK8);ncbi_340061(STING1);ncbi_23586(DDX58);ncbi_8772(FADD);ncbi_7706(TRIM25);ncbi_9636(ISG15);ncbi_64135(IFIH1);ncbi_79132(DHX58)	K05411+K12648+K02581+K04440+K12654+K12646+K02373+K10652+K12159+K12647+K12649
Aldosterone synthesis and secretion	11	40	0.460809	0.89743	ko04925	ncbi_3949(LDLR);ncbi_493(ATP2B4);ncbi_949(SCARB1);ncbi_3708(ITPR1);ncbi_113(ADCY7);ncbi_115(ADCY9);ncbi_816(CAMK2B);ncbi_817(CAMK2D);ncbi_1386(ATF2);ncbi_109(ADCY3);ncbi_5578(PRKCA)	K12473+K05850+K13885+K04958+K08047+K08049+K04515+K04515+K04450+K08043+K02677
Hippo signaling pathway - multiple species	6	21	0.466234	0.89743	ko04392	ncbi_122786(FRMD6);ncbi_10413(YAP1);ncbi_25937(WWTR1);ncbi_84962(AJUBA);ncbi_55233(MOB1A);ncbi_7003(TEAD1)	K16822+K16687+K16820+K16682+K06685+K09448
Cholinergic synapse	12	44	0.466858	0.89743	ko04725	ncbi_2790(GNG10);ncbi_3708(ITPR1);ncbi_113(ADCY7);ncbi_115(ADCY9);ncbi_2771(GNAI2);ncbi_10000(AKT3);ncbi_816(CAMK2B);ncbi_817(CAMK2D);ncbi_2782(GNB1);ncbi_109(ADCY3);ncbi_2534(FYN);ncbi_5578(PRKCA)	K04545+K04958+K08047+K08049+K04630+K04456+K04515+K04515+K04536+K08043+K05703+K02677
Epithelial cell signaling in Helicobacter pylori infection	12	44	0.466858	0.89743	ko05120	ncbi_529(ATP6V1E1);ncbi_102(ADAM10);ncbi_4067(LYN);ncbi_83700(JAM3);ncbi_5599(MAPK8);ncbi_6416(MAP2K4);ncbi_836(CASP3);ncbi_523(ATP6V1A);ncbi_526(ATP6V1B2);ncbi_3725(JUN);ncbi_5335(PLCG1);ncbi_9550(ATP6V1G1)	K02150+K06704+K05854+K06785+K04440+K04430+K02187+K02145+K02147+K04448+K01116+K02152
Inositol phosphate metabolism	13	48	0.472332	0.89743	ko00562	ncbi_7167(TPI1);ncbi_3628(INPP1);ncbi_8394(PIP5K1A);ncbi_3612(IMPA1);ncbi_79837(PIP4K2C);ncbi_8871(SYNJ2);ncbi_23396(PIP5K1C);ncbi_22876(INPP5F);ncbi_8898(MTMR2);ncbi_3636(INPPL1);ncbi_5335(PLCG1);ncbi_55300(PI4K2B);ncbi_113026(PLCD3)	K01803+K01107+K00889+K01092+K00920+K20279+K00889+K21798+K18081+K15909+K01116+K13711+K05857
JAK-STAT signaling pathway	13	48	0.472332	0.89743	ko04630	ncbi_1026(CDKN1A);ncbi_3459(IFNGR1);ncbi_3588(IL10RB);ncbi_3589(IL11);ncbi_3590(IL11RA);ncbi_9180(OSMR);ncbi_3572(IL6ST);ncbi_598(BCL2L1);ncbi_10000(AKT3);ncbi_3716(JAK1);ncbi_5156(PDGFRA);ncbi_6772(STAT1);ncbi_6773(STAT2)	K06625+K05132+K05135+K05417+K05056+K05057+K05060+K04570+K04456+K11217+K04363+K11220+K11221
MAPK signaling pathway	37	141	0.481425	0.909358	ko04010	ncbi_355(FAS);ncbi_929(CD14);ncbi_7040(TGFB1);ncbi_781(CACNA2D1);ncbi_1435(CSF1);ncbi_2246(FGF1);ncbi_4254(KITLG);ncbi_5530(PPP3CA);ncbi_5534(PPP3R1);ncbi_2064(ERBB2);ncbi_6195(RPS6KA1);ncbi_7048(TGFBR2);ncbi_23162(MAPK8IP3);ncbi_7132(TNFRSF1A);ncbi_4791(NFKB2);ncbi_22808(MRAS);ncbi_22800(RRAS2);ncbi_4208(MEF2C);ncbi_5532(PPP3CB);ncbi_10000(AKT3);ncbi_1386(ATF2);ncbi_5599(MAPK8);ncbi_6416(MAP2K4)…	K04390+K04391+K13375+K04858+K05453+K18496+K05461+K04348+K06268+K05083+K04373+K04388+K04436+K03158+K04469+K07831+K07830+K04454+K04348+K04456+K04450+K04440+K04430+K04428+K13377+K04363+K02187+K05462+K04448+K04410+K02677+K04352+K17614+K04438+K07829+K04424+K04457
Pantothenate and CoA biosynthesis	3	10	0.497569	0.928988	ko00770	ncbi_586(BCAT1);ncbi_5167(ENPP1);ncbi_55229(PANK4)	K00826+K01513+K09680
Sulfur metabolism	3	10	0.497569	0.928988	ko00920	ncbi_8991(SELENBP1);ncbi_58472(SQOR);ncbi_10380(BPNT1)	K17285+K22470+K01082
Natural killer cell mediated cytotoxicity	12	45	0.502331	0.932487	ko04650	ncbi_355(FAS);ncbi_3383(ICAM1);ncbi_3459(IFNGR1);ncbi_5530(PPP3CA);ncbi_5534(PPP3R1);ncbi_5532(PPP3CB);ncbi_637(BID);ncbi_836(CASP3);ncbi_2534(FYN);ncbi_5335(PLCG1);ncbi_5578(PRKCA);ncbi_2185(PTK2B)	K04390+K06490+K05132+K04348+K06268+K04348+K04726+K02187+K05703+K01116+K02677+K05871
Glycosaminoglycan degradation	4	14	0.505839	0.933634	ko00531	ncbi_411(ARSB);ncbi_2990(GUSB);ncbi_2720(GLB1);ncbi_10855(HPSE)	K01135+K01195+K12309+K07964
Small cell lung cancer	16	61	0.516653	0.948176	ko05222	ncbi_1019(CDK4);ncbi_1643(DDB2);ncbi_3655(ITGA6);ncbi_3914(LAMB3);ncbi_1026(CDKN1A);ncbi_3910(LAMA4);ncbi_598(BCL2L1);ncbi_10000(AKT3);ncbi_2335(FN1);ncbi_836(CASP3);ncbi_3675(ITGA3);ncbi_3912(LAMB1);ncbi_3913(LAMB2);ncbi_3915(LAMC1);ncbi_1030(CDKN2B);ncbi_284217(LAMA1)	K02089+K10140+K06485+K06244+K06625+K06241+K04570+K04456+K05717+K02187+K06482+K05636+K06243+K05635+K04685+K05637
C-type lectin receptor signaling pathway	17	65	0.519689	0.948359	ko04625	ncbi_1959(EGR2);ncbi_5530(PPP3CA);ncbi_5534(PPP3R1);ncbi_4791(NFKB2);ncbi_22808(MRAS);ncbi_3708(ITPR1);ncbi_22800(RRAS2);ncbi_5532(PPP3CB);ncbi_1960(EGR3);ncbi_10000(AKT3);ncbi_834(CASP1);ncbi_5599(MAPK8);ncbi_8915(BCL10);ncbi_6772(STAT1);ncbi_6773(STAT2);ncbi_3725(JUN);ncbi_6237(RRAS)	K12496+K04348+K06268+K04469+K07831+K04958+K07830+K04348+K12497+K04456+K01370+K04440+K07368+K11220+K11221+K04448+K07829
HIF-1 signaling pathway	19	73	0.525299	0.95321	ko04066	ncbi_5230(PGK1);ncbi_1026(CDKN1A);ncbi_3459(IFNGR1);ncbi_5054(SERPINE1);ncbi_2064(ERBB2);ncbi_7037(TFRC);ncbi_5209(PFKFB3);ncbi_3945(LDHB);ncbi_10000(AKT3);ncbi_816(CAMK2B);ncbi_817(CAMK2D);ncbi_2597(GAPDH);ncbi_2026(ENO2);ncbi_3162(HMOX1);ncbi_5335(PLCG1);ncbi_5578(PRKCA);ncbi_7076(TIMP1);ncbi_230(ALDOC);ncbi_5232(PGK2)	K00927+K06625+K05132+K03982+K05083+K06503+K01103+K00016+K04456+K04515+K04515+K00134+K01689+K00510+K01116+K02677+K16451+K01623+K00927
Melanogenesis	11	42	0.534488	0.963948	ko04916	ncbi_1910(EDNRB);ncbi_4254(KITLG);ncbi_113(ADCY7);ncbi_115(ADCY9);ncbi_2771(GNAI2);ncbi_816(CAMK2B);ncbi_817(CAMK2D);ncbi_7474(WNT5A);ncbi_109(ADCY3);ncbi_5578(PRKCA);ncbi_8324(FZD7)	K04198+K05461+K08047+K08049+K04630+K04515+K04515+K00444+K08043+K02677+K02432
B cell receptor signaling pathway	12	46	0.537185	0.963948	ko04662	ncbi_5530(PPP3CA);ncbi_5534(PPP3R1);ncbi_11025(LILRB3);ncbi_4067(LYN);ncbi_5532(PPP3CB);ncbi_10000(AKT3);ncbi_4793(NFKBIB);ncbi_975(CD81);ncbi_8915(BCL10);ncbi_3636(INPPL1);ncbi_3725(JUN);ncbi_102725035(LOC102725035)	K04348+K06268+K06512+K05854+K04348+K04456+K02581+K06508+K07368+K15909+K04448+K06512
Transcriptional misregulation in cancer	18	70	0.550739	0.980876	ko05202	ncbi_1643(DDB2);ncbi_1026(CDKN1A);ncbi_929(CD14);ncbi_861(RUNX1);ncbi_6760(SS18);ncbi_860(RUNX2);ncbi_7048(TGFBR2);ncbi_6935(ZEB1);ncbi_4208(MEF2C);ncbi_2078(ERG);ncbi_5328(PLAU);ncbi_2130(EWSR1);ncbi_598(BCL2L1);ncbi_1051(CEBPB);ncbi_7403(KDM6A);ncbi_8091(HMGA2);ncbi_4318(MMP9);ncbi_5546(PRCC)	K10140+K06625+K04391+K08367+K15623+K09278+K04388+K09299+K04454+K09435+K01348+K13209+K04570+K10048+K11447+K09283+K01403+K13105
Oxytocin signaling pathway	19	74	0.552692	0.980876	ko04921	ncbi_1026(CDKN1A);ncbi_781(CACNA2D1);ncbi_5530(PPP3CA);ncbi_5534(PPP3R1);ncbi_51422(PRKAG2);ncbi_3708(ITPR1);ncbi_113(ADCY7);ncbi_115(ADCY9);ncbi_4208(MEF2C);ncbi_5532(PPP3CB);ncbi_2771(GNAI2);ncbi_4660(PPP1R12B);ncbi_816(CAMK2B);ncbi_817(CAMK2D);ncbi_109(ADCY3);ncbi_4638(MYLK);ncbi_4882(NPR2);ncbi_3725(JUN);ncbi_5578(PRKCA)	K06625+K04858+K04348+K06268+K07200+K04958+K08047+K08049+K04454+K04348+K04630+K12329+K04515+K04515+K08043+K00907+K12324+K04448+K02677
Terpenoid backbone biosynthesis	5	19	0.565778	0.982241	ko00900	ncbi_4598(MVK);ncbi_3156(HMGCR);ncbi_3157(HMGCS1);ncbi_2224(FDPS);ncbi_4597(MVD)	K00869+K00021+K01641+K00787+K01597
Tryptophan metabolism	7	27	0.566302	0.982241	ko00380	ncbi_1545(CYP1B1);ncbi_224(ALDH3A2);ncbi_217(ALDH2);ncbi_8942(KYNU);ncbi_883(KYAT1);ncbi_1962(EHHADH);ncbi_847(CAT)	K07410+K00128+K00128+K01556+K00816+K07514+K03781
Bladder cancer	7	27	0.566302	0.982241	ko05219	ncbi_1019(CDK4);ncbi_1026(CDKN1A);ncbi_2064(ERBB2);ncbi_1890(TYMP);ncbi_4313(MMP2);ncbi_1612(DAPK1);ncbi_4318(MMP9)	K02089+K06625+K05083+K00758+K01398+K08803+K01403
p53 signaling pathway	9	35	0.567949	0.982241	ko04115	ncbi_355(FAS);ncbi_1019(CDK4);ncbi_1643(DDB2);ncbi_1026(CDKN1A);ncbi_5054(SERPINE1);ncbi_598(BCL2L1);ncbi_637(BID);ncbi_51246(SHISA5);ncbi_836(CASP3)	K04390+K02089+K10140+K06625+K03982+K04570+K04726+K10135+K02187
Fat digestion and absorption	3	11	0.568666	0.982241	ko04975	ncbi_949(SCARB1);ncbi_8611(PLPP1);ncbi_8613(PLPP3)	K13885+K01080+K01080
Glycosphingolipid biosynthesis - globo and isoglobo series	2	7	0.574248	0.986607	ko00603	ncbi_4668(NAGA);ncbi_8706(B3GALNT1)	K01204+K00719
Yersinia infection	21	83	0.581944	0.994539	ko05135	ncbi_3676(ITGA4);ncbi_6195(RPS6KA1);ncbi_7456(WIPF1);ncbi_5829(PXN);ncbi_8394(PIP5K1A);ncbi_10458(BAIAP2);ncbi_23396(PIP5K1C);ncbi_3661(IRF3);ncbi_10163(WASF2);ncbi_3984(LIMK1);ncbi_10000(AKT3);ncbi_834(CASP1);ncbi_5599(MAPK8);ncbi_6416(MAP2K4);ncbi_2335(FN1);ncbi_3678(ITGA5);ncbi_3725(JUN);ncbi_5335(PLCG1);ncbi_6347(CCL2);ncbi_2185(PTK2B);ncbi_1399(CRKL)	K06483+K04373+K19475+K05760+K00889+K05627+K00889+K05411+K05748+K05743+K04456+K01370+K04440+K04430+K05717+K06484+K04448+K01116+K14624+K05871+K04438
Valine, leucine and isoleucine biosynthesis	1	3	0.59112	0.995316	ko00290	ncbi_586(BCAT1)	K00826
Biotin metabolism	1	3	0.59112	0.995316	ko00780	ncbi_686(BTD)	K01435
Endocytosis	46	182	0.591643	0.995316	ko04144	ncbi_3949(LDLR);ncbi_3482(IGF2R);ncbi_1759(DNM1);ncbi_30011(SH3KBP1);ncbi_7048(TGFBR2);ncbi_1173(AP2M1);ncbi_116987(AGAP1);ncbi_116988(AGAP3);ncbi_7456(WIPF1);ncbi_3134(HLA-F);ncbi_51324(SPG21);ncbi_7037(TFRC);ncbi_5337(PLD1);ncbi_9922(IQSEC1);ncbi_8394(PIP5K1A);ncbi_26052(DNM3);ncbi_26286(ARFGAP3);ncbi_4088(SMAD3);ncbi_857(CAV1);ncbi_23396(PIP5K1C);ncbi_64744(SMAP2);ncbi_51100(SH3GLB1);ncbi_8766…	K12473+K06564+K01528+K12470+K04388+K11826+K12491+K12491+K19475+K06751+K19367+K06503+K01115+K12495+K00889+K01528+K12493+K23605+K06278+K00889+K12486+K11248+K07904+K06751+K11824+K06751+K12475+K17918+K17917+K12483+K10591+K12186+K04363+K04645+K12562+K07940+K07901+K06751+K06751+K07891+K12489+K11824+K12474+K07903+K12197+K12185
Pancreatic cancer	15	60	0.604252	0.998209	ko05212	ncbi_1019(CDK4);ncbi_1643(DDB2);ncbi_1026(CDKN1A);ncbi_7040(TGFB1);ncbi_2064(ERBB2);ncbi_7048(TGFBR2);ncbi_5337(PLD1);ncbi_4088(SMAD3);ncbi_598(BCL2L1);ncbi_10000(AKT3);ncbi_5599(MAPK8);ncbi_3716(JAK1);ncbi_7043(TGFB3);ncbi_6772(STAT1);ncbi_572(BAD)	K02089+K10140+K06625+K13375+K05083+K04388+K01115+K23605+K04570+K04456+K04440+K11217+K13377+K11220+K02158
Valine, leucine and isoleucine degradation	11	44	0.604452	0.998209	ko00280	ncbi_35(ACADS);ncbi_5095(PCCA);ncbi_224(ALDH3A2);ncbi_5019(OXCT1);ncbi_5096(PCCB);ncbi_217(ALDH2);ncbi_3157(HMGCS1);ncbi_30(ACAA1);ncbi_1962(EHHADH);ncbi_586(BCAT1);ncbi_65985(AACS)	K00248+K01965+K00128+K01027+K01966+K00128+K01641+K07513+K07514+K00826+K01907
Cushing syndrome	17	68	0.604886	0.998209	ko04934	ncbi_1019(CDK4);ncbi_1026(CDKN1A);ncbi_3949(LDLR);ncbi_949(SCARB1);ncbi_3708(ITPR1);ncbi_113(ADCY7);ncbi_115(ADCY9);ncbi_57552(NCEH1);ncbi_2771(GNAI2);ncbi_816(CAMK2B);ncbi_817(CAMK2D);ncbi_1386(ATF2);ncbi_7474(WNT5A);ncbi_109(ADCY3);ncbi_196(AHR);ncbi_8324(FZD7);ncbi_1030(CDKN2B)	K02089+K06625+K12473+K13885+K04958+K08047+K08049+K14349+K04630+K04515+K04515+K04450+K00444+K08043+K09093+K02432+K04685
cAMP signaling pathway	20	80	0.606334	0.998209	ko04024	ncbi_493(ATP2B4);ncbi_8310(ACOX3);ncbi_22800(RRAS2);ncbi_5144(PDE4D);ncbi_10257(ABCC4);ncbi_113(ADCY7);ncbi_115(ADCY9);ncbi_5337(PLD1);ncbi_1909(EDNRA);ncbi_2771(GNAI2);ncbi_10000(AKT3);ncbi_816(CAMK2B);ncbi_817(CAMK2D);ncbi_5599(MAPK8);ncbi_109(ADCY3);ncbi_488(ATP2A2);ncbi_3725(JUN);ncbi_572(BAD);ncbi_489(ATP2A3);ncbi_6237(RRAS)	K05850+K00232+K07830+K13293+K05673+K08047+K08049+K01115+K04197+K04630+K04456+K04515+K04515+K04440+K08043+K05853+K04448+K02158+K05853+K07829
Cellular senescence	24	96	0.608815	0.998209	ko04218	ncbi_1019(CDK4);ncbi_1026(CDKN1A);ncbi_5054(SERPINE1);ncbi_7040(TGFB1);ncbi_5530(PPP3CA);ncbi_5534(PPP3R1);ncbi_7048(TGFBR2);ncbi_22808(MRAS);ncbi_3134(HLA-F);ncbi_3708(ITPR1);ncbi_22800(RRAS2);ncbi_8878(SQSTM1);ncbi_5532(PPP3CB);ncbi_4088(SMAD3);ncbi_59341(TRPV4);ncbi_10000(AKT3);ncbi_3105(HLA-A);ncbi_3107(HLA-C);ncbi_677(ZFP36L1);ncbi_7043(TGFB3);ncbi_1030(CDKN2B);ncbi_3106(HLA-B);ncbi_3133(HLA…	K02089+K06625+K03982+K13375+K04348+K06268+K04388+K07831+K06751+K04958+K07830+K14381+K04348+K23605+K04973+K04456+K06751+K06751+K18753+K13377+K04685+K06751+K06751+K07829
Cocaine addiction	4	16	0.622763	1	ko05030	ncbi_1020(CDK5);ncbi_2771(GNAI2);ncbi_1386(ATF2);ncbi_3725(JUN)	K02090+K04630+K04450+K04448
Arginine biosynthesis	3	12	0.633171	1	ko00220	ncbi_95(ACY1);ncbi_2744(GLS);ncbi_100526760(ABHD14A-ACY1)	K14677+K01425+K14677
GnRH secretion	7	29	0.649802	1	ko04929	ncbi_6696(SPP1);ncbi_3708(ITPR1);ncbi_7223(TRPC4);ncbi_10000(AKT3);ncbi_3783(KCNN4);ncbi_5578(PRKCA);ncbi_7224(TRPC5)	K06250+K04958+K04967+K04456+K04945+K02677+K04968
Ascorbate and aldarate metabolism	2	8	0.652097	1	ko00053	ncbi_224(ALDH3A2);ncbi_217(ALDH2)	K00128+K00128
Glycosphingolipid biosynthesis - ganglio series	2	8	0.652097	1	ko00604	ncbi_2720(GLB1);ncbi_8869(ST3GAL5)	K12309+K03370
Endocrine resistance	15	62	0.660329	1	ko01522	ncbi_1019(CDK4);ncbi_1026(CDKN1A);ncbi_4854(NOTCH3);ncbi_2064(ERBB2);ncbi_113(ADCY7);ncbi_115(ADCY9);ncbi_4313(MMP2);ncbi_8202(NCOA3);ncbi_4853(NOTCH2);ncbi_10000(AKT3);ncbi_5599(MAPK8);ncbi_109(ADCY3);ncbi_3725(JUN);ncbi_572(BAD);ncbi_4318(MMP9)	K02089+K06625+K20995+K05083+K08047+K08049+K01398+K11256+K20994+K04456+K04440+K08043+K04448+K02158+K01403
Prion disease	5	21	0.66324	1	ko05020	ncbi_5621(PRNP);ncbi_6647(SOD1);ncbi_4684(NCAM1);ncbi_2534(FYN);ncbi_3915(LAMC1)	K05634+K04565+K06491+K05703+K05635
Complement and coagulation cascades	11	46	0.669016	1	ko04610	ncbi_7056(THBD);ncbi_5054(SERPINE1);ncbi_7035(TFPI);ncbi_5055(SERPINB2);ncbi_5328(PLAU);ncbi_716(C1S);ncbi_715(C1R);ncbi_1191(CLU);ncbi_4179(CD46);ncbi_9002(F2RL3);ncbi_10544(PROCR)	K03907+K03982+K03909+K19821+K01348+K01331+K01330+K17252+K04007+K04236+K06557
Pyrimidine metabolism	10	42	0.672373	1	ko00240	ncbi_4860(PNP);ncbi_51251(NT5C3A);ncbi_1890(TYMP);ncbi_9583(ENTPD4);ncbi_51727(CMPK1);ncbi_318(NUDT2);ncbi_4907(NT5E);ncbi_7378(UPP1);ncbi_10201(NME6);ncbi_5167(ENPP1)	K03783+K01081+K00758+K12305+K13800+K01518+K19970+K00757+K00940+K01513
ErbB signaling pathway	13	55	0.691881	1	ko04012	ncbi_1026(CDKN1A);ncbi_2064(ERBB2);ncbi_10000(AKT3);ncbi_816(CAMK2B);ncbi_817(CAMK2D);ncbi_5599(MAPK8);ncbi_6416(MAP2K4);ncbi_3725(JUN);ncbi_5062(PAK2);ncbi_5335(PLCG1);ncbi_5578(PRKCA);ncbi_572(BAD);ncbi_1399(CRKL)	K06625+K05083+K04456+K04515+K04515+K04440+K04430+K04448+K04410+K01116+K02677+K02158+K04438
Adherens junction	12	51	0.695118	1	ko04520	ncbi_2064(ERBB2);ncbi_7048(TGFBR2);ncbi_52(ACP1);ncbi_5819(NECTIN2);ncbi_87(ACTN1);ncbi_10458(BAIAP2);ncbi_4088(SMAD3);ncbi_10163(WASF2);ncbi_25945(NECTIN3);ncbi_4008(LMO7);ncbi_5792(PTPRF);ncbi_2534(FYN)	K05083+K04388+K14394+K06531+K05699+K05627+K23605+K05748+K06592+K06084+K05695+K05703
D-Glutamine and D-glutamate metabolism	1	4	0.696578	1	ko00471	ncbi_2744(GLS)	K01425
Phototransduction	1	4	0.696578	1	ko04744	ncbi_2782(GNB1)	K04536
Tight junction	22	92	0.698277	1	ko04530	ncbi_1019(CDK4);ncbi_861(RUNX1);ncbi_2064(ERBB2);ncbi_51422(PRKAG2);ncbi_87(ACTN1);ncbi_11346(SYNPO);ncbi_7430(EZR);ncbi_9181(ARHGEF2);ncbi_9414(TJP2);ncbi_5519(PPP2R1B);ncbi_2017(CTTN);ncbi_5010(CLDN11);ncbi_83700(JAM3);ncbi_84952(CGNL1);ncbi_4628(MYH10);ncbi_5599(MAPK8);ncbi_7277(TUBA4A);ncbi_4734(NEDD4);ncbi_3725(JUN);ncbi_4218(RAB8A);ncbi_51762(RAB8B);ncbi_79778(MICALL2)	K02089+K08367+K05083+K07200+K05699+K21112+K08007+K12791+K06098+K03456+K06106+K06087+K06785+K21110+K10352+K04440+K07374+K10591+K04448+K07901+K07902+K21068
Toll-like receptor signaling pathway	11	47	0.698908	1	ko04620	ncbi_6696(SPP1);ncbi_929(CD14);ncbi_3661(IRF3);ncbi_10000(AKT3);ncbi_5599(MAPK8);ncbi_6416(MAP2K4);ncbi_7097(TLR2);ncbi_6772(STAT1);ncbi_3725(JUN);ncbi_7098(TLR3);ncbi_8772(FADD)	K06250+K04391+K05411+K04456+K04440+K04430+K10159+K11220+K04448+K05401+K02373
Ubiquinone and other terpenoid-quinone biosynthesis	2	9	0.718137	1	ko00130	ncbi_2677(GGCX);ncbi_1728(NQO1)	K10106+K00355
Antifolate resistance	4	18	0.720506	1	ko01523	ncbi_1719(DHFR);ncbi_10057(ABCC5);ncbi_10257(ABCC4);ncbi_6470(SHMT1)	K00287+K05668+K05673+K00600
Arginine and proline metabolism	7	31	0.722968	1	ko00330	ncbi_4942(OAT);ncbi_224(ALDH3A2);ncbi_217(ALDH2);ncbi_57571(CARNS1);ncbi_283208(P4HA3);ncbi_112849(L3HYPDH);ncbi_51056(LAP3)	K00819+K00128+K00128+K14755+K00472+K18384+K11142
Cytosolic DNA-sensing pathway	7	31	0.722968	1	ko04623	ncbi_3661(IRF3);ncbi_57506(MAVS);ncbi_834(CASP1);ncbi_4793(NFKBIB);ncbi_340061(STING1);ncbi_23586(DDX58);ncbi_11277(TREX1)	K05411+K12648+K01370+K02581+K12654+K12646+K10790
Platelet activation	17	73	0.729608	1	ko04611	ncbi_1277(COL1A1);ncbi_1278(COL1A2);ncbi_1281(COL3A1);ncbi_3690(ITGB3);ncbi_5592(PRKG1);ncbi_3708(ITPR1);ncbi_4067(LYN);ncbi_113(ADCY7);ncbi_115(ADCY9);ncbi_2771(GNAI2);ncbi_10000(AKT3);ncbi_109(ADCY3);ncbi_4638(MYLK);ncbi_2534(FYN);ncbi_83660(TLN2);ncbi_8673(VAMP8);ncbi_9002(F2RL3)	K06236+K06236+K19720+K06493+K07376+K04958+K05854+K08047+K08049+K04630+K04456+K08043+K00907+K05703+K06271+K08512+K04236
Inflammatory mediator regulation of TRP channels	10	44	0.732475	1	ko04750	ncbi_3708(ITPR1);ncbi_113(ADCY7);ncbi_115(ADCY9);ncbi_59341(TRPV4);ncbi_816(CAMK2B);ncbi_817(CAMK2D);ncbi_5599(MAPK8);ncbi_109(ADCY3);ncbi_5335(PLCG1);ncbi_5578(PRKCA)	K04958+K08047+K08049+K04973+K04515+K04515+K04440+K08043+K01116+K02677
Adrenergic signaling in cardiomyocytes	16	69	0.7325	1	ko04261	ncbi_781(CACNA2D1);ncbi_493(ATP2B4);ncbi_4635(MYL4);ncbi_113(ADCY7);ncbi_115(ADCY9);ncbi_2771(GNAI2);ncbi_5519(PPP2R1B);ncbi_10000(AKT3);ncbi_816(CAMK2B);ncbi_817(CAMK2D);ncbi_1386(ATF2);ncbi_109(ADCY3);ncbi_488(ATP2A2);ncbi_5578(PRKCA);ncbi_7134(TNNC1);ncbi_489(ATP2A3)	K04858+K05850+K12750+K08047+K08049+K04630+K03456+K04456+K04515+K04515+K04450+K08043+K05853+K02677+K05865+K05853
Lysine degradation	9	40	0.738807	1	ko00310	ncbi_5351(PLOD1);ncbi_224(ALDH3A2);ncbi_217(ALDH2);ncbi_5352(PLOD2);ncbi_8985(PLOD3);ncbi_1962(EHHADH);ncbi_85007(PHYKPL);ncbi_23127(COLGALT2);ncbi_80854(SETD7)	K00473+K00128+K00128+K13645+K13646+K07514+K18202+K11703+K11431
VEGF signaling pathway	9	40	0.738807	1	ko04370	ncbi_5530(PPP3CA);ncbi_5534(PPP3R1);ncbi_5829(PXN);ncbi_5532(PPP3CB);ncbi_8877(SPHK1);ncbi_10000(AKT3);ncbi_5335(PLCG1);ncbi_5578(PRKCA);ncbi_572(BAD)	K04348+K06268+K05760+K04348+K04718+K04456+K01116+K02677+K02158
Long-term potentiation	8	36	0.746321	1	ko04720	ncbi_5530(PPP3CA);ncbi_5534(PPP3R1);ncbi_6195(RPS6KA1);ncbi_3708(ITPR1);ncbi_5532(PPP3CB);ncbi_816(CAMK2B);ncbi_817(CAMK2D);ncbi_5578(PRKCA)	K04348+K06268+K04373+K04958+K04348+K04515+K04515+K02677
Basal cell carcinoma	4	19	0.761767	1	ko05217	ncbi_1643(DDB2);ncbi_1026(CDKN1A);ncbi_7474(WNT5A);ncbi_8324(FZD7)	K10140+K06625+K00444+K02432
T cell receptor signaling pathway	13	58	0.767042	1	ko04660	ncbi_1019(CDK4);ncbi_5530(PPP3CA);ncbi_5534(PPP3R1);ncbi_5532(PPP3CB);ncbi_10000(AKT3);ncbi_4793(NFKBIB);ncbi_5599(MAPK8);ncbi_8915(BCL10);ncbi_2534(FYN);ncbi_3725(JUN);ncbi_5062(PAK2);ncbi_5335(PLCG1);ncbi_7006(TEC)	K02089+K04348+K06268+K04348+K04456+K02581+K04440+K07368+K05703+K04448+K04410+K01116+K07364
Glucagon signaling pathway	13	58	0.767042	1	ko04922	ncbi_5530(PPP3CA);ncbi_5534(PPP3R1);ncbi_5106(PCK2);ncbi_51422(PRKAG2);ncbi_3708(ITPR1);ncbi_5532(PPP3CB);ncbi_3945(LDHB);ncbi_10000(AKT3);ncbi_816(CAMK2B);ncbi_817(CAMK2D);ncbi_1386(ATF2);ncbi_5223(PGAM1);ncbi_31(ACACA)	K04348+K06268+K01596+K07200+K04958+K04348+K00016+K04456+K04515+K04515+K04450+K01834+K11262
Hepatocellular carcinoma	23	100	0.773452	1	ko05225	ncbi_1019(CDK4);ncbi_1643(DDB2);ncbi_1026(CDKN1A);ncbi_7040(TGFB1);ncbi_2946(GSTM2);ncbi_2947(GSTM3);ncbi_2950(GSTP1);ncbi_2952(GSTT1);ncbi_2953(GSTT2);ncbi_1728(NQO1);ncbi_7048(TGFBR2);ncbi_653689(GSTT2B);ncbi_4088(SMAD3);ncbi_598(BCL2L1);ncbi_9446(GSTO1);ncbi_10000(AKT3);ncbi_7474(WNT5A);ncbi_7043(TGFB3);ncbi_3162(HMOX1);ncbi_5335(PLCG1);ncbi_5578(PRKCA);ncbi_8324(FZD7);ncbi_572(BAD)	K02089+K10140+K06625+K13375+K00799+K00799+K23790+K00799+K00799+K00355+K04388+K00799+K23605+K04570+K00799+K04456+K00444+K13377+K00510+K01116+K02677+K02432+K02158
Phosphonate and phosphinate metabolism	1	5	0.774857	1	ko00440	ncbi_5833(PCYT2)	K00967
Adipocytokine signaling pathway	8	37	0.775058	1	ko04920	ncbi_5106(PCK2);ncbi_51422(PRKAG2);ncbi_7132(TNFRSF1A);ncbi_10000(AKT3);ncbi_4793(NFKBIB);ncbi_5599(MAPK8);ncbi_2180(ACSL1);ncbi_2181(ACSL3)	K01596+K07200+K03158+K04456+K02581+K04440+K01897+K01897
2-Oxocarboxylic acid metabolism	3	15	0.784658	1	ko01210	ncbi_95(ACY1);ncbi_586(BCAT1);ncbi_100526760(ABHD14A-ACY1)	K14677+K00826+K14677
Chronic myeloid leukemia	13	59	0.789069	1	ko05220	ncbi_1019(CDK4);ncbi_1643(DDB2);ncbi_1026(CDKN1A);ncbi_7040(TGFB1);ncbi_861(RUNX1);ncbi_1487(CTBP1);ncbi_7048(TGFBR2);ncbi_4088(SMAD3);ncbi_598(BCL2L1);ncbi_10000(AKT3);ncbi_7043(TGFB3);ncbi_572(BAD);ncbi_1399(CRKL)	K02089+K10140+K06625+K13375+K08367+K04496+K04388+K23605+K04570+K04456+K13377+K02158+K04438
Arachidonic acid metabolism	4	20	0.798125	1	ko00590	ncbi_493869(GPX8);ncbi_873(CBR1);ncbi_2882(GPX7);ncbi_113612(CYP2U1)	K00432+K00079+K00432+K07422
Gap junction	11	51	0.800912	1	ko04540	ncbi_2697(GJA1);ncbi_5592(PRKG1);ncbi_3708(ITPR1);ncbi_113(ADCY7);ncbi_115(ADCY9);ncbi_2771(GNAI2);ncbi_7277(TUBA4A);ncbi_109(ADCY3);ncbi_5156(PDGFRA);ncbi_1902(LPAR1);ncbi_5578(PRKCA)	K07372+K07376+K04958+K08047+K08049+K04630+K07374+K08043+K04363+K04289+K02677
Signaling pathways regulating pluripotency of stem cells	12	56	0.815435	1	ko04550	ncbi_90(ACVR1);ncbi_4088(SMAD3);ncbi_7044(LEFTY2);ncbi_3572(IL6ST);ncbi_10000(AKT3);ncbi_7474(WNT5A);ncbi_3716(JAK1);ncbi_3397(ID1);ncbi_8324(FZD7);ncbi_657(BMPR1A);ncbi_10637(LEFTY1);ncbi_84759(PCGF1)	K04675+K23605+K04668+K05060+K04456+K00444+K11217+K04680+K02432+K04673+K04668+K11487
Bacterial invasion of epithelial cells	12	56	0.815435	1	ko05100	ncbi_1759(DNM1);ncbi_5829(PXN);ncbi_23176(SEPTIN8);ncbi_26052(DNM3);ncbi_857(CAV1);ncbi_2017(CTTN);ncbi_10163(WASF2);ncbi_2335(FN1);ncbi_1212(CLTB);ncbi_391(RHOG);ncbi_3678(ITGA5);ncbi_1399(CRKL)	K01528+K05760+K16939+K01528+K06278+K06106+K05748+K05717+K04645+K07863+K06484+K04438
Vascular smooth muscle contraction	11	52	0.821964	1	ko04270	ncbi_5592(PRKG1);ncbi_3708(ITPR1);ncbi_113(ADCY7);ncbi_115(ADCY9);ncbi_59(ACTA2);ncbi_1909(EDNRA);ncbi_4660(PPP1R12B);ncbi_109(ADCY3);ncbi_4638(MYLK);ncbi_4882(NPR2);ncbi_5578(PRKCA)	K07376+K04958+K08047+K08049+K12313+K04197+K12329+K08043+K00907+K12324+K02677
PD-L1 expression and PD-1 checkpoint pathway in cancer	11	52	0.821964	1	ko05235	ncbi_3459(IFNGR1);ncbi_5530(PPP3CA);ncbi_5534(PPP3R1);ncbi_5532(PPP3CB);ncbi_10000(AKT3);ncbi_4793(NFKBIB);ncbi_7097(TLR2);ncbi_3716(JAK1);ncbi_6772(STAT1);ncbi_3725(JUN);ncbi_5335(PLCG1)	K05132+K04348+K06268+K04348+K04456+K02581+K10159+K11217+K11220+K04448+K01116
One carbon pool by folate	3	16	0.822018	1	ko00670	ncbi_1719(DHFR);ncbi_6470(SHMT1);ncbi_10797(MTHFD2)	K00287+K00600+K13403
SNARE interactions in vesicular transport	6	30	0.824135	1	ko04130	ncbi_143187(VTI1A);ncbi_10652(YKT6);ncbi_8673(VAMP8);ncbi_8676(STX11);ncbi_9342(SNAP29);ncbi_10791(VAMP5)	K08493+K08516+K08512+K08487+K08509+K08514
Viral carcinogenesis	32	141	0.828468	1	ko05203	ncbi_1019(CDK4);ncbi_2934(GSN);ncbi_1026(CDKN1A);ncbi_1959(EGR2);ncbi_7337(UBE3A);ncbi_10014(HDAC5);ncbi_4791(NFKB2);ncbi_6672(SP100);ncbi_5829(PXN);ncbi_3134(HLA-F);ncbi_87(ACTN1);ncbi_4067(LYN);ncbi_5610(EIF2AK2);ncbi_7534(YWHAZ);ncbi_55869(HDAC8);ncbi_3572(IL6ST);ncbi_3661(IRF3);ncbi_1960(EGR3);ncbi_3105(HLA-A);ncbi_3107(HLA-C);ncbi_1386(ATF2);ncbi_22938(SNW1);ncbi_3716(JAK1);ncbi_2961(GTF2E2)…	K02089+K05768+K06625+K12496+K10587+K11406+K04469+K15413+K05760+K06751+K05699+K05854+K16195+K16197+K11405+K05060+K05411+K12497+K06751+K06751+K04450+K06063+K11217+K03137+K15305+K02187+K04448+K02158+K04685+K06751+K06751+K16198
Alanine, aspartate and glutamate metabolism	4	21	0.829863	1	ko00250	ncbi_440(ASNS);ncbi_2673(GFPT1);ncbi_2744(GLS);ncbi_5471(PPAT)	K01953+K00820+K01425+K00764
Base excision repair	4	21	0.829863	1	ko03410	ncbi_4350(MPG);ncbi_328(APEX1);ncbi_3146(HMGB1);ncbi_7515(XRCC1)	K03652+K10771+K10802+K10803
Glioma	9	44	0.837523	1	ko05214	ncbi_1019(CDK4);ncbi_1643(DDB2);ncbi_1026(CDKN1A);ncbi_10000(AKT3);ncbi_816(CAMK2B);ncbi_817(CAMK2D);ncbi_5156(PDGFRA);ncbi_5335(PLCG1);ncbi_5578(PRKCA)	K02089+K10140+K06625+K04456+K04515+K04515+K04363+K01116+K02677
Necroptosis	20	92	0.845438	1	ko04217	ncbi_355(FAS);ncbi_3459(IFNGR1);ncbi_9555(MACROH2A1);ncbi_7132(TNFRSF1A);ncbi_5610(EIF2AK2);ncbi_8878(SQSTM1);ncbi_637(BID);ncbi_816(CAMK2B);ncbi_817(CAMK2D);ncbi_834(CASP1);ncbi_10059(DNM1L);ncbi_5599(MAPK8);ncbi_3146(HMGB1);ncbi_3716(JAK1);ncbi_6772(STAT1);ncbi_6773(STAT2);ncbi_7098(TLR3);ncbi_8772(FADD);ncbi_55506(MACROH2A2);ncbi_57132(CHMP1B)	K04390+K05132+K11251+K03158+K16195+K14381+K04726+K04515+K04515+K01370+K17065+K04440+K10802+K11217+K11220+K11221+K05401+K02373+K11251+K12197
Growth hormone synthesis, secretion and action	13	62	0.846141	1	ko04935	ncbi_3708(ITPR1);ncbi_113(ADCY7);ncbi_115(ADCY9);ncbi_2771(GNAI2);ncbi_10000(AKT3);ncbi_1386(ATF2);ncbi_5599(MAPK8);ncbi_6416(MAP2K4);ncbi_109(ADCY3);ncbi_6772(STAT1);ncbi_5335(PLCG1);ncbi_5578(PRKCA);ncbi_1399(CRKL)	K04958+K08047+K08049+K04630+K04456+K04450+K04440+K04430+K08043+K11220+K01116+K02677+K04438
Breast cancer	13	62	0.846141	1	ko05224	ncbi_1019(CDK4);ncbi_1643(DDB2);ncbi_1026(CDKN1A);ncbi_4854(NOTCH3);ncbi_2246(FGF1);ncbi_2064(ERBB2);ncbi_4791(NFKB2);ncbi_8202(NCOA3);ncbi_4853(NOTCH2);ncbi_10000(AKT3);ncbi_7474(WNT5A);ncbi_3725(JUN);ncbi_8324(FZD7)	K02089+K10140+K06625+K20995+K18496+K05083+K04469+K11256+K20994+K04456+K00444+K04448+K02432
Oocyte meiosis	15	71	0.851503	1	ko04114	ncbi_5530(PPP3CA);ncbi_5534(PPP3R1);ncbi_6195(RPS6KA1);ncbi_3708(ITPR1);ncbi_113(ADCY7);ncbi_115(ADCY9);ncbi_7534(YWHAZ);ncbi_5532(PPP3CB);ncbi_5519(PPP2R1B);ncbi_816(CAMK2B);ncbi_817(CAMK2D);ncbi_9088(PKMYT1);ncbi_109(ADCY3);ncbi_8697(CDC23);ncbi_7532(YWHAG)	K04348+K06268+K04373+K04958+K08047+K08049+K16197+K04348+K03456+K04515+K04515+K06633+K08043+K03355+K16198
Glycosaminoglycan biosynthesis - heparan sulfate / heparin	2	12	0.855865	1	ko00534	ncbi_2132(EXT2);ncbi_64132(XYLT2)	K02367+K00771
Estrogen signaling pathway	14	67	0.856669	1	ko04915	ncbi_3857(KRT9);ncbi_3861(KRT14);ncbi_3708(ITPR1);ncbi_113(ADCY7);ncbi_115(ADCY9);ncbi_4313(MMP2);ncbi_2771(GNAI2);ncbi_8202(NCOA3);ncbi_10000(AKT3);ncbi_1386(ATF2);ncbi_109(ADCY3);ncbi_3725(JUN);ncbi_4318(MMP9);ncbi_192666(KRT24)	K07604+K07604+K04958+K08047+K08049+K01398+K04630+K11256+K04456+K04450+K08043+K04448+K01403+K07604
Cardiac muscle contraction	9	45	0.857	1	ko04260	ncbi_781(CACNA2D1);ncbi_4635(MYL4);ncbi_10479(SLC9A6);ncbi_444(ASPH);ncbi_84679(SLC9A7);ncbi_488(ATP2A2);ncbi_1346(COX7A1);ncbi_7134(TNNC1);ncbi_489(ATP2A3)	K04858+K12750+K12041+K00476+K12041+K05853+K02270+K05865+K05853
Mitophagy - animal	10	50	0.866369	1	ko04137	ncbi_10133(OPTN);ncbi_22808(MRAS);ncbi_22800(RRAS2);ncbi_8878(SQSTM1);ncbi_338382(RAB7B);ncbi_598(BCL2L1);ncbi_10241(CALCOCO2);ncbi_5599(MAPK8);ncbi_3725(JUN);ncbi_6237(RRAS)	K19946+K07831+K07830+K14381+K07898+K04570+K21348+K04440+K04448+K07829
Central carbon metabolism in cancer	10	50	0.866369	1	ko05230	ncbi_2064(ERBB2);ncbi_9123(SLC16A3);ncbi_6510(SLC1A5);ncbi_3945(LDHB);ncbi_10000(AKT3);ncbi_2744(GLS);ncbi_5223(PGAM1);ncbi_5156(PDGFRA);ncbi_8140(SLC7A5);ncbi_57103(TIGAR)	K05083+K08180+K05616+K00016+K04456+K01425+K01834+K04363+K13780+K14634
Long-term depression	6	32	0.869888	1	ko04730	ncbi_5592(PRKG1);ncbi_3708(ITPR1);ncbi_4067(LYN);ncbi_2771(GNAI2);ncbi_5519(PPP2R1B);ncbi_5578(PRKCA)	K07376+K04958+K05854+K04630+K03456+K02677
Non-alcoholic fatty liver disease	23	107	0.873723	1	ko04932	ncbi_355(FAS);ncbi_7040(TGFB1);ncbi_51422(PRKAG2);ncbi_7132(TNFRSF1A);ncbi_54539(NDUFB11);ncbi_4710(NDUFB4);ncbi_637(BID);ncbi_4719(NDUFS1);ncbi_10000(AKT3);ncbi_840(CASP7);ncbi_4709(NDUFB3);ncbi_5599(MAPK8);ncbi_4715(NDUFB9);ncbi_4698(NDUFA5);ncbi_836(CASP3);ncbi_56901(NDUFA4L2);ncbi_1346(COX7A1);ncbi_3725(JUN);ncbi_4707(NDUFB1);ncbi_4708(NDUFB2);ncbi_4726(NDUFS6);ncbi_4701(NDUFA7);ncbi_4729(NDU…	K04390+K13375+K07200+K03158+K11351+K03960+K04726+K03934+K04456+K04397+K03959+K04440+K03965+K03949+K02187+K03948+K02270+K04448+K03957+K03958+K03939+K03951+K03943
Ubiquitin mediated proteolysis	19	90	0.875383	1	ko04120	ncbi_1643(DDB2);ncbi_4281(MID1);ncbi_7337(UBE3A);ncbi_3093(UBE2K);ncbi_10055(SAE1);ncbi_7332(UBE2L3);ncbi_8452(CUL3);ncbi_11060(WWP2);ncbi_4734(NEDD4);ncbi_9039(UBA3);ncbi_7318(UBA7);ncbi_7326(UBE2G1);ncbi_7329(UBE2I);ncbi_7334(UBE2N);ncbi_8065(CUL5);ncbi_9040(UBE2M);ncbi_8697(CDC23);ncbi_10054(UBA2);ncbi_26232(FBXO2)	K10140+K08285+K10587+K04649+K10684+K04552+K03869+K05630+K10591+K10686+K10698+K10575+K10577+K10580+K10612+K10579+K03355+K10685+K10099
Fc epsilon RI signaling pathway	7	37	0.876817	1	ko04664	ncbi_4067(LYN);ncbi_10000(AKT3);ncbi_5599(MAPK8);ncbi_6416(MAP2K4);ncbi_2534(FYN);ncbi_5335(PLCG1);ncbi_5578(PRKCA)	K05854+K04456+K04440+K04430+K05703+K01116+K02677
Neurotrophin signaling pathway	15	73	0.879967	1	ko04722	ncbi_5663(PSEN1);ncbi_6195(RPS6KA1);ncbi_11213(IRAK3);ncbi_396(ARHGDIA);ncbi_10000(AKT3);ncbi_816(CAMK2B);ncbi_817(CAMK2D);ncbi_4793(NFKBIB);ncbi_5599(MAPK8);ncbi_57498(KIDINS220);ncbi_8767(RIPK2);ncbi_3725(JUN);ncbi_5335(PLCG1);ncbi_572(BAD);ncbi_1399(CRKL)	K04505+K04373+K04732+K12462+K04456+K04515+K04515+K02581+K04440+K12460+K08846+K04448+K01116+K02158+K04438
Apoptosis	20	95	0.883497	1	ko04210	ncbi_355(FAS);ncbi_7132(TNFRSF1A);ncbi_3708(ITPR1);ncbi_1075(CTSC);ncbi_6709(SPTAN1);ncbi_598(BCL2L1);ncbi_637(BID);ncbi_1520(CTSS);ncbi_10000(AKT3);ncbi_840(CASP7);ncbi_5599(MAPK8);ncbi_7277(TUBA4A);ncbi_1508(CTSB);ncbi_1512(CTSH);ncbi_1519(CTSO);ncbi_836(CASP3);ncbi_3725(JUN);ncbi_8772(FADD);ncbi_572(BAD);ncbi_1676(DFFA)	K04390+K03158+K04958+K01275+K06114+K04570+K04726+K01368+K04456+K04397+K04440+K07374+K01363+K01366+K01374+K02187+K04448+K02373+K02158+K02310
Pathogenic Escherichia coli infection	27	125	0.884155	1	ko05130	ncbi_355(FAS);ncbi_7132(TNFRSF1A);ncbi_7456(WIPF1);ncbi_4641(MYO1C);ncbi_7430(EZR);ncbi_4067(LYN);ncbi_10458(BAIAP2);ncbi_9181(ARHGEF2);ncbi_3055(HCK);ncbi_2017(CTTN);ncbi_5010(CLDN11);ncbi_10163(WASF2);ncbi_834(CASP1);ncbi_840(CASP7);ncbi_4793(NFKBIB);ncbi_4628(MYH10);ncbi_2597(GAPDH);ncbi_5599(MAPK8);ncbi_7277(TUBA4A);ncbi_4642(MYO1D);ncbi_1902(LPAR1);ncbi_836(CASP3);ncbi_2534(FYN);ncbi_3725(JU…	K04390+K03158+K19475+K10356+K08007+K05854+K05627+K12791+K08893+K06106+K06087+K05748+K01370+K04397+K02581+K10352+K00134+K04440+K07374+K10356+K04289+K02187+K05703+K04448+K04410+K02373+K10356
Mannose type O-glycan biosynthesis	2	13	0.885908	1	ko00515	ncbi_79147(FKRP);ncbi_2683(B4GALT1)	K19873+K07966
Protein processing in endoplasmic reticulum	30	138	0.886908	1	ko04141	ncbi_5034(P4HB);ncbi_54788(DNAJB12);ncbi_821(CANX);ncbi_10961(ERP29);ncbi_64374(SIL1);ncbi_79139(DERL1);ncbi_5610(EIF2AK2);ncbi_267(AMFR);ncbi_55741(EDEM2);ncbi_7466(WFS1);ncbi_5886(RAD23A);ncbi_54431(DNAJC10);ncbi_5599(MAPK8);ncbi_10130(PDIA6);ncbi_10808(HSPH1);ncbi_57134(MAN1C1);ncbi_23471(TRAM1);ncbi_258010(SVIP);ncbi_7991(TUSC3);ncbi_7326(UBE2G1);ncbi_9532(BAG2);ncbi_811(CALR);ncbi_4121(MAN1A…	K09580+K09518+K08054+K09586+K14001+K11519+K16195+K10636+K10085+K14020+K10839+K09530+K04440+K09584+K09485+K01230+K14010+K14014+K12669+K10575+K09556+K08057+K01230+K10082+K13999+K10099+K23741+K10100+K14025+K09525
Dopaminergic synapse	13	65	0.890542	1	ko04728	ncbi_5530(PPP3CA);ncbi_2790(GNG10);ncbi_3708(ITPR1);ncbi_5532(PPP3CB);ncbi_2771(GNAI2);ncbi_5519(PPP2R1B);ncbi_10000(AKT3);ncbi_816(CAMK2B);ncbi_817(CAMK2D);ncbi_1386(ATF2);ncbi_5599(MAPK8);ncbi_2782(GNB1);ncbi_5578(PRKCA)	K04348+K04545+K04958+K04348+K04630+K03456+K04456+K04515+K04515+K04450+K04440+K04536+K02677
Melanoma	7	38	0.893858	1	ko05218	ncbi_1019(CDK4);ncbi_1643(DDB2);ncbi_1026(CDKN1A);ncbi_2246(FGF1);ncbi_10000(AKT3);ncbi_5156(PDGFRA);ncbi_572(BAD)	K02089+K10140+K06625+K18496+K04456+K04363+K02158
Chemokine signaling pathway	17	83	0.895037	1	ko04062	ncbi_2790(GNG10);ncbi_5829(PXN);ncbi_4067(LYN);ncbi_113(ADCY7);ncbi_115(ADCY9);ncbi_2771(GNAI2);ncbi_3055(HCK);ncbi_10000(AKT3);ncbi_4793(NFKBIB);ncbi_2782(GNB1);ncbi_109(ADCY3);ncbi_6772(STAT1);ncbi_6773(STAT2);ncbi_6347(CCL2);ncbi_2185(PTK2B);ncbi_572(BAD);ncbi_1399(CRKL)	K04545+K05760+K05854+K08047+K08049+K04630+K08893+K04456+K02581+K04536+K08043+K11220+K11221+K14624+K05871+K02158+K04438
Ras signaling pathway	21	101	0.901151	1	ko04014	ncbi_1435(CSF1);ncbi_2246(FGF1);ncbi_4254(KITLG);ncbi_2790(GNG10);ncbi_22808(MRAS);ncbi_22800(RRAS2);ncbi_5337(PLD1);ncbi_598(BCL2L1);ncbi_10000(AKT3);ncbi_5863(RGL2);ncbi_5599(MAPK8);ncbi_2782(GNB1);ncbi_5156(PDGFRA);ncbi_1946(EFNA5);ncbi_5062(PAK2);ncbi_5335(PLCG1);ncbi_5578(PRKCA);ncbi_5921(RASA1);ncbi_572(BAD);ncbi_6237(RRAS);ncbi_55770(EXOC2)	K05453+K18496+K05461+K04545+K07831+K07830+K01115+K04570+K04456+K17636+K04440+K04536+K04363+K05462+K04410+K01116+K02677+K04352+K02158+K07829+K17637
Rap1 signaling pathway	21	101	0.901151	1	ko04015	ncbi_3690(ITGB3);ncbi_1435(CSF1);ncbi_2246(FGF1);ncbi_4254(KITLG);ncbi_55740(ENAH);ncbi_22808(MRAS);ncbi_113(ADCY7);ncbi_115(ADCY9);ncbi_2771(GNAI2);ncbi_10000(AKT3);ncbi_109(ADCY3);ncbi_5156(PDGFRA);ncbi_1902(LPAR1);ncbi_83660(TLN2);ncbi_1946(EFNA5);ncbi_3397(ID1);ncbi_5335(PLCG1);ncbi_5578(PRKCA);ncbi_9002(F2RL3);ncbi_1399(CRKL);ncbi_6237(RRAS)	K06493+K05453+K18496+K05461+K05746+K07831+K08047+K08049+K04630+K04456+K08043+K04363+K04289+K06271+K05462+K04680+K01116+K02677+K04236+K04438+K07829
Oxidative phosphorylation	20	97	0.904481	1	ko00190	ncbi_529(ATP6V1E1);ncbi_54539(NDUFB11);ncbi_64077(LHPP);ncbi_4710(NDUFB4);ncbi_4719(NDUFS1);ncbi_4709(NDUFB3);ncbi_4715(NDUFB9);ncbi_4698(NDUFA5);ncbi_1355(COX15);ncbi_10063(COX17);ncbi_56901(NDUFA4L2);ncbi_523(ATP6V1A);ncbi_526(ATP6V1B2);ncbi_1346(COX7A1);ncbi_4707(NDUFB1);ncbi_4708(NDUFB2);ncbi_4726(NDUFS6);ncbi_9550(ATP6V1G1);ncbi_4701(NDUFA7);ncbi_4729(NDUFV2)	K02150+K11351+K11725+K03960+K03934+K03959+K03965+K03949+K02259+K02260+K03948+K02145+K02147+K02270+K03957+K03958+K03939+K02152+K03951+K03943
Circadian rhythm	2	14	0.910056	1	ko04710	ncbi_51422(PRKAG2);ncbi_8553(BHLHE40)	K07200+K03729
Longevity regulating pathway - multiple species	8	44	0.912838	1	ko04213	ncbi_6647(SOD1);ncbi_51422(PRKAG2);ncbi_113(ADCY7);ncbi_115(ADCY9);ncbi_10000(AKT3);ncbi_109(ADCY3);ncbi_847(CAT);ncbi_1979(EIF4EBP2)	K04565+K07200+K08047+K08049+K04456+K08043+K03781+K18644
Non-small cell lung cancer	8	44	0.912838	1	ko05223	ncbi_1019(CDK4);ncbi_1643(DDB2);ncbi_1026(CDKN1A);ncbi_2064(ERBB2);ncbi_10000(AKT3);ncbi_5335(PLCG1);ncbi_5578(PRKCA);ncbi_572(BAD)	K02089+K10140+K06625+K05083+K04456+K01116+K02677+K02158
Legionellosis	6	35	0.919605	1	ko05134	ncbi_929(CD14);ncbi_4791(NFKB2);ncbi_834(CASP1);ncbi_840(CASP7);ncbi_7097(TLR2);ncbi_836(CASP3)	K04391+K04469+K01370+K04397+K10159+K02187
Colorectal cancer	11	59	0.925176	1	ko05210	ncbi_1643(DDB2);ncbi_1026(CDKN1A);ncbi_7040(TGFB1);ncbi_7048(TGFBR2);ncbi_4088(SMAD3);ncbi_10000(AKT3);ncbi_5599(MAPK8);ncbi_7043(TGFB3);ncbi_836(CASP3);ncbi_3725(JUN);ncbi_572(BAD)	K10140+K06625+K13375+K04388+K23605+K04456+K04440+K13377+K02187+K04448+K02158
Alzheimer disease	46	211	0.926771	1	ko05010	ncbi_5663(PSEN1);ncbi_348(APOE);ncbi_355(FAS);ncbi_1435(CSF1);ncbi_4311(MME);ncbi_5530(PPP3CA);ncbi_5534(PPP3R1);ncbi_8883(NAE1);ncbi_7132(TNFRSF1A);ncbi_3708(ITPR1);ncbi_102(ADAM10);ncbi_64837(KLC2);ncbi_5610(EIF2AK2);ncbi_54539(NDUFB11);ncbi_5532(PPP3CB);ncbi_83464(APH1B);ncbi_1020(CDK5);ncbi_4710(NDUFB4);ncbi_637(BID);ncbi_4719(NDUFS1);ncbi_10000(AKT3);ncbi_840(CASP7);ncbi_7474(WNT5A);ncbi_259…	K04505+K04524+K04390+K05453+K01389+K04348+K06268+K04532+K03158+K04958+K06704+K10407+K16195+K11351+K04348+K06172+K02090+K03960+K04726+K03934+K04456+K04397+K00444+K00134+K03959+K20723+K04440+K07374+K03965+K03949+K06171+K20720+K02187+K03948+K05853+K02270+K02432+K02373+K02158+K03957+K03958+K03939+K03951+K05853+K07747+K03943
Renal cell carcinoma	9	50	0.928067	1	ko05211	ncbi_1026(CDKN1A);ncbi_7040(TGFB1);ncbi_10000(AKT3);ncbi_7043(TGFB3);ncbi_3725(JUN);ncbi_5062(PAK2);ncbi_572(BAD);ncbi_1399(CRKL);ncbi_5546(PRCC)	K06625+K13375+K04456+K13377+K04448+K04410+K02158+K04438+K13105
Fanconi anemia pathway	2	15	0.929347	1	ko03460	ncbi_6118(RPA2);ncbi_6117(RPA1)	K10739+K07466
Glycosaminoglycan biosynthesis - keratan sulfate	1	9	0.931813	1	ko00533	ncbi_2683(B4GALT1)	K07966
IL-17 signaling pathway	8	46	0.93551	1	ko04657	ncbi_5599(MAPK8);ncbi_29761(USP25);ncbi_1051(CEBPB);ncbi_836(CASP3);ncbi_3725(JUN);ncbi_6347(CCL2);ncbi_8772(FADD);ncbi_4318(MMP9)	K04440+K11849+K10048+K02187+K04448+K14624+K02373+K01403
Serotonergic synapse	6	37	0.942697	1	ko04726	ncbi_2790(GNG10);ncbi_3708(ITPR1);ncbi_2771(GNAI2);ncbi_2782(GNB1);ncbi_836(CASP3);ncbi_5578(PRKCA)	K04545+K04958+K04630+K04536+K02187+K02677
EGFR tyrosine kinase inhibitor resistance	9	52	0.946482	1	ko01521	ncbi_2064(ERBB2);ncbi_598(BCL2L1);ncbi_10000(AKT3);ncbi_558(AXL);ncbi_3716(JAK1);ncbi_5156(PDGFRA);ncbi_5335(PLCG1);ncbi_5578(PRKCA);ncbi_572(BAD)	K05083+K04570+K04456+K05115+K11217+K04363+K01116+K02677+K02158
Parkinson disease	20	103	0.949739	1	ko05012	ncbi_5413(SEPTIN5);ncbi_11315(PARK7);ncbi_54539(NDUFB11);ncbi_2771(GNAI2);ncbi_4710(NDUFB4);ncbi_4719(NDUFS1);ncbi_7332(UBE2L3);ncbi_4709(NDUFB3);ncbi_4715(NDUFB9);ncbi_4698(NDUFA5);ncbi_836(CASP3);ncbi_56901(NDUFA4L2);ncbi_1346(COX7A1);ncbi_7318(UBA7);ncbi_7326(UBE2G1);ncbi_4707(NDUFB1);ncbi_4708(NDUFB2);ncbi_4726(NDUFS6);ncbi_4701(NDUFA7);ncbi_4729(NDUFV2)	K04557+K05687+K11351+K04630+K03960+K03934+K04552+K03959+K03965+K03949+K02187+K03948+K02270+K10698+K10575+K03957+K03958+K03939+K03951+K03943
FoxO signaling pathway	14	76	0.950852	1	ko04068	ncbi_1026(CDKN1A);ncbi_7040(TGFB1);ncbi_5106(PCK2);ncbi_7048(TGFBR2);ncbi_51422(PRKAG2);ncbi_4088(SMAD3);ncbi_9454(HOMER3);ncbi_10000(AKT3);ncbi_9456(HOMER1);ncbi_5599(MAPK8);ncbi_80854(SETD7);ncbi_7043(TGFB3);ncbi_847(CAT);ncbi_1030(CDKN2B)	K06625+K13375+K01596+K04388+K07200+K23605+K15010+K04456+K15010+K04440+K11431+K13377+K03781+K04685
Thyroid hormone signaling pathway	14	76	0.950852	1	ko04919	ncbi_3690(ITGB3);ncbi_4854(NOTCH3);ncbi_5208(PFKFB2);ncbi_8202(NCOA3);ncbi_4853(NOTCH2);ncbi_10000(AKT3);ncbi_6772(STAT1);ncbi_488(ATP2A2);ncbi_5335(PLCG1);ncbi_5578(PRKCA);ncbi_572(BAD);ncbi_489(ATP2A3);ncbi_6567(SLC16A2);ncbi_113026(PLCD3)	K06493+K20995+K19029+K11256+K20994+K04456+K11220+K05853+K01116+K02677+K02158+K05853+K08231+K05857
Vasopressin-regulated water reabsorption	4	28	0.954611	1	ko04962	ncbi_115(ADCY9);ncbi_396(ARHGDIA);ncbi_8766(RAB11A);ncbi_109(ADCY3)	K08049+K12462+K07904+K08043
Sphingolipid signaling pathway	16	86	0.955751	1	ko04071	ncbi_7132(TNFRSF1A);ncbi_427(ASAH1);ncbi_5337(PLD1);ncbi_166929(SGMS2);ncbi_8877(SPHK1);ncbi_2771(GNAI2);ncbi_5519(PPP2R1B);ncbi_637(BID);ncbi_10000(AKT3);ncbi_5599(MAPK8);ncbi_91012(CERS5);ncbi_55304(SPTLC3);ncbi_2534(FYN);ncbi_1903(S1PR3);ncbi_5578(PRKCA);ncbi_9517(SPTLC2)	K03158+K12348+K01115+K04714+K04718+K04630+K03456+K04726+K04456+K04440+K23727+K00654+K05703+K04290+K02677+K00654
Gastric cancer	12	70	0.968955	1	ko05226	ncbi_1643(DDB2);ncbi_1026(CDKN1A);ncbi_7040(TGFB1);ncbi_2246(FGF1);ncbi_2064(ERBB2);ncbi_7048(TGFBR2);ncbi_4088(SMAD3);ncbi_10000(AKT3);ncbi_7474(WNT5A);ncbi_7043(TGFB3);ncbi_8324(FZD7);ncbi_1030(CDKN2B)	K10140+K06625+K13375+K18496+K05083+K04388+K23605+K04456+K00444+K13377+K02432+K04685
Spinocerebellar ataxia	8	51	0.971117	1	ko05017	ncbi_6310(ATXN1);ncbi_3708(ITPR1);ncbi_10000(AKT3);ncbi_5599(MAPK8);ncbi_488(ATP2A2);ncbi_5578(PRKCA);ncbi_489(ATP2A3);ncbi_6712(SPTBN2)	K23616+K04958+K04456+K04440+K05853+K02677+K05853+K23932
Progesterone-mediated oocyte maturation	9	56	0.971307	1	ko04914	ncbi_6195(RPS6KA1);ncbi_113(ADCY7);ncbi_115(ADCY9);ncbi_2771(GNAI2);ncbi_10000(AKT3);ncbi_9088(PKMYT1);ncbi_5599(MAPK8);ncbi_109(ADCY3);ncbi_8697(CDC23)	K04373+K08047+K08049+K04630+K04456+K06633+K04440+K08043+K03355
AMPK signaling pathway	12	71	0.973159	1	ko04152	ncbi_3156(HMGCR);ncbi_5208(PFKFB2);ncbi_5106(PCK2);ncbi_51422(PRKAG2);ncbi_5209(PFKFB3);ncbi_5519(PPP2R1B);ncbi_10000(AKT3);ncbi_2194(FASN);ncbi_6319(SCD);ncbi_4218(RAB8A);ncbi_10890(RAB10);ncbi_31(ACACA)	K00021+K19029+K01596+K07200+K01103+K03456+K04456+K00665+K00507+K07901+K07903+K11262
Endometrial cancer	5	36	0.973283	1	ko05213	ncbi_1643(DDB2);ncbi_1026(CDKN1A);ncbi_2064(ERBB2);ncbi_10000(AKT3);ncbi_572(BAD)	K10140+K06625+K05083+K04456+K02158
Homologous recombination	2	19	0.973876	1	ko03440	ncbi_6118(RPA2);ncbi_6117(RPA1)	K10739+K07466
Prostate cancer	10	62	0.975849	1	ko05215	ncbi_1026(CDKN1A);ncbi_2950(GSTP1);ncbi_2064(ERBB2);ncbi_6935(ZEB1);ncbi_2078(ERG);ncbi_5328(PLAU);ncbi_10000(AKT3);ncbi_5156(PDGFRA);ncbi_572(BAD);ncbi_4318(MMP9)	K06625+K23790+K05083+K09299+K09435+K01348+K04456+K04363+K02158+K01403
Autophagy - animal	19	105	0.977005	1	ko04140	ncbi_55578(SUPT20H);ncbi_22808(MRAS);ncbi_3708(ITPR1);ncbi_22800(RRAS2);ncbi_8878(SQSTM1);ncbi_9711(RUBCN);ncbi_338382(RAB7B);ncbi_598(BCL2L1);ncbi_51100(SH3GLB1);ncbi_10000(AKT3);ncbi_5599(MAPK8);ncbi_1612(DAPK1);ncbi_3146(HMGB1);ncbi_1508(CTSB);ncbi_8673(VAMP8);ncbi_572(BAD);ncbi_9342(SNAP29);ncbi_4218(RAB8A);ncbi_6237(RRAS)	K21245+K07831+K04958+K07830+K14381+K19330+K07898+K04570+K11248+K04456+K04440+K08803+K10802+K01363+K08512+K02158+K08509+K07901+K07829
Mismatch repair	2	20	0.979751	1	ko03430	ncbi_6118(RPA2);ncbi_6117(RPA1)	K10739+K07466
Citrate cycle (TCA cycle)	3	27	0.983414	1	ko00020	ncbi_5106(PCK2);ncbi_47(ACLY);ncbi_4190(MDH1)	K01596+K01648+K00025
Thyroid cancer	2	21	0.984336	1	ko05216	ncbi_1643(DDB2);ncbi_1026(CDKN1A)	K10140+K06625
Insulin resistance	9	60	0.985198	1	ko04931	ncbi_6195(RPS6KA1);ncbi_5106(PCK2);ncbi_51422(PRKAG2);ncbi_7132(TNFRSF1A);ncbi_5524(PTPA);ncbi_10000(AKT3);ncbi_2673(GFPT1);ncbi_5599(MAPK8);ncbi_5792(PTPRF)	K04373+K01596+K07200+K03158+K17605+K04456+K00820+K04440+K05695
Prolactin signaling pathway	4	34	0.987148	1	ko04917	ncbi_2592(GALT);ncbi_10000(AKT3);ncbi_5599(MAPK8);ncbi_6772(STAT1)	K00965+K04456+K04440+K11220
Aminoacyl-tRNA biosynthesis	5	42	0.992107	1	ko00970	ncbi_57038(RARS2);ncbi_23395(LARS2);ncbi_8565(YARS1);ncbi_7453(WARS1);ncbi_7407(VARS1)	K01887+K01869+K01866+K01867+K01873
Shigellosis	31	170	0.993128	1	ko05131	ncbi_2697(GJA1);ncbi_929(CD14);ncbi_960(CD44);ncbi_7132(TNFRSF1A);ncbi_5829(PXN);ncbi_23176(SEPTIN8);ncbi_3708(ITPR1);ncbi_87(ACTN1);ncbi_8878(SQSTM1);ncbi_9181(ARHGEF2);ncbi_2017(CTTN);ncbi_598(BCL2L1);ncbi_3661(IRF3);ncbi_10163(WASF2);ncbi_10000(AKT3);ncbi_834(CASP1);ncbi_4793(NFKBIB);ncbi_10241(CALCOCO2);ncbi_5599(MAPK8);ncbi_340061(STING1);ncbi_8915(BCL10);ncbi_8767(RIPK2);ncbi_83660(TLN2);nc…	K07372+K04391+K06256+K03158+K05760+K16939+K04958+K05699+K14381+K12791+K06106+K04570+K05411+K05748+K04456+K01370+K02581+K21348+K04440+K12654+K07368+K08846+K06271+K06484+K04448+K01116+K10580+K10704+K04438+K17988+K05857
Insulin signaling pathway	14	90	0.993392	1	ko04910	ncbi_5106(PCK2);ncbi_51422(PRKAG2);ncbi_5575(PRKAR1B);ncbi_10000(AKT3);ncbi_5573(PRKAR1A);ncbi_5599(MAPK8);ncbi_10211(FLOT1);ncbi_5792(PTPRF);ncbi_2319(FLOT2);ncbi_3636(INPPL1);ncbi_2194(FASN);ncbi_572(BAD);ncbi_1399(CRKL);ncbi_31(ACACA)	K01596+K07200+K04739+K04456+K04739+K04440+K07192+K05695+K07192+K15909+K00665+K02158+K04438+K11262
Systemic lupus erythematosus	7	54	0.993431	1	ko05322	ncbi_9555(MACROH2A1);ncbi_6738(RO60);ncbi_87(ACTN1);ncbi_716(C1S);ncbi_715(C1R);ncbi_6737(TRIM21);ncbi_55506(MACROH2A2)	K11251+K11089+K05699+K01331+K01330+K10651+K11251
Aldosterone-regulated sodium reabsorption	1	17	0.993773	1	ko04960	ncbi_5578(PRKCA)	K02677
Longevity regulating pathway	7	55	0.99459	1	ko04211	ncbi_51422(PRKAG2);ncbi_113(ADCY7);ncbi_115(ADCY9);ncbi_10000(AKT3);ncbi_1386(ATF2);ncbi_109(ADCY3);ncbi_847(CAT)	K07200+K08047+K08049+K04456+K04450+K08043+K03781
Thermogenesis	29	163	0.994731	1	ko04714	ncbi_11343(MGLL);ncbi_6195(RPS6KA1);ncbi_51422(PRKAG2);ncbi_5592(PRKG1);ncbi_113(ADCY7);ncbi_115(ADCY9);ncbi_54539(NDUFB11);ncbi_55818(KDM3A);ncbi_4710(NDUFB4);ncbi_4719(NDUFS1);ncbi_1386(ATF2);ncbi_4709(NDUFB3);ncbi_4715(NDUFB9);ncbi_4698(NDUFA5);ncbi_2180(ACSL1);ncbi_116228(COX20);ncbi_109(ADCY3);ncbi_1355(COX15);ncbi_55744(COA1);ncbi_2181(ACSL3);ncbi_10063(COX17);ncbi_56901(NDUFA4L2);ncbi_1346…	K01054+K04373+K07200+K07376+K08047+K08049+K11351+K15601+K03960+K03934+K04450+K03959+K03965+K03949+K01897+K18184+K08043+K02259+K18173+K01897+K02260+K03948+K02270+K03957+K03958+K03939+K03951+K03943+K16622
Hedgehog signaling pathway	2	26	0.995769	1	ko04340	ncbi_8452(CUL3);ncbi_53944(CSNK1G1)	K03869+K08958
Acute myeloid leukemia	4	39	0.995791	1	ko05221	ncbi_929(CD14);ncbi_861(RUNX1);ncbi_10000(AKT3);ncbi_572(BAD)	K04391+K08367+K04456+K02158
Protein export	1	19	0.99658	1	ko03060	ncbi_90701(SEC11C)	K13280
Carbohydrate digestion and absorption	1	19	0.99658	1	ko04973	ncbi_10000(AKT3)	K04456
Nucleotide excision repair	4	40	0.996653	1	ko03420	ncbi_1643(DDB2);ncbi_5886(RAD23A);ncbi_6118(RPA2);ncbi_6117(RPA1)	K10140+K10839+K10739+K07466
Fatty acid elongation	1	20	0.997466	1	ko00062	ncbi_401494(HACD4)	K10703
mTOR signaling pathway	14	96	0.997483	1	ko04150	ncbi_6195(RPS6KA1);ncbi_529(ATP6V1E1);ncbi_7132(TNFRSF1A);ncbi_729438(CASTOR2);ncbi_10000(AKT3);ncbi_7474(WNT5A);ncbi_23175(LPIN1);ncbi_9663(LPIN2);ncbi_523(ATP6V1A);ncbi_526(ATP6V1B2);ncbi_5578(PRKCA);ncbi_8140(SLC7A5);ncbi_8324(FZD7);ncbi_9550(ATP6V1G1)	K04373+K02150+K03158+K23081+K04456+K00444+K15728+K15728+K02145+K02147+K02677+K13780+K02432+K02152
Cell cycle	10	76	0.997817	1	ko04110	ncbi_1019(CDK4);ncbi_1026(CDKN1A);ncbi_7040(TGFB1);ncbi_7534(YWHAZ);ncbi_4088(SMAD3);ncbi_9088(PKMYT1);ncbi_7043(TGFB3);ncbi_8697(CDC23);ncbi_1030(CDKN2B);ncbi_7532(YWHAG)	K02089+K06625+K13375+K16197+K23605+K06633+K13377+K03355+K04685+K16198
Salmonella infection	27	161	0.997975	1	ko05132	ncbi_929(CD14);ncbi_7132(TNFRSF1A);ncbi_64837(KLC2);ncbi_338382(RAB7B);ncbi_10000(AKT3);ncbi_834(CASP1);ncbi_840(CASP7);ncbi_7295(TXN);ncbi_4628(MYH10);ncbi_2597(GAPDH);ncbi_5599(MAPK8);ncbi_6416(MAP2K4);ncbi_6993(DYNLT1);ncbi_29109(FHOD1);ncbi_7097(TLR2);ncbi_836(CASP3);ncbi_8767(RIPK2);ncbi_391(RHOG);ncbi_3725(JUN);ncbi_8772(FADD);ncbi_6237(RRAS);ncbi_6990(DYNLT3);ncbi_26263(FBXO22);ncbi_27072(…	K04391+K03158+K10407+K07898+K04456+K01370+K04397+K03671+K10352+K00134+K04440+K04430+K10420+K23938+K10159+K02187+K08846+K07863+K04448+K02373+K07829+K10420+K10302+K20184+K17923+K17637+K13883
Type II diabetes mellitus	1	21	0.998123	1	ko04930	ncbi_5599(MAPK8)	K04440
DNA replication	2	31	0.998894	1	ko03030	ncbi_6118(RPA2);ncbi_6117(RPA1)	K10739+K07466
Alcoholism	10	81	0.999147	1	ko05034	ncbi_10014(HDAC5);ncbi_2790(GNG10);ncbi_9555(MACROH2A1);ncbi_2030(SLC29A1);ncbi_55869(HDAC8);ncbi_2771(GNAI2);ncbi_1386(ATF2);ncbi_2782(GNB1);ncbi_8520(HAT1);ncbi_55506(MACROH2A2)	K11406+K04545+K11251+K15014+K11405+K04630+K04450+K04536+K11303+K11251
Huntington disease	28	174	0.999356	1	ko05016	ncbi_6647(SOD1);ncbi_493869(GPX8);ncbi_1173(AP2M1);ncbi_4899(NRF1);ncbi_3708(ITPR1);ncbi_64837(KLC2);ncbi_54539(NDUFB11);ncbi_6507(SLC1A3);ncbi_4710(NDUFB4);ncbi_4719(NDUFS1);ncbi_161(AP2A2);ncbi_4709(NDUFB3);ncbi_5599(MAPK8);ncbi_7277(TUBA4A);ncbi_4715(NDUFB9);ncbi_4698(NDUFA5);ncbi_7052(TGM2);ncbi_836(CASP3);ncbi_1212(CLTB);ncbi_56901(NDUFA4L2);ncbi_1346(COX7A1);ncbi_4707(NDUFB1);ncbi_4708(NDUF…	K04565+K00432+K11826+K11831+K04958+K10407+K11351+K05614+K03960+K03934+K11824+K03959+K04440+K07374+K03965+K03949+K05625+K02187+K04645+K03948+K02270+K03957+K03958+K03939+K03951+K11824+K00432+K03943
Basal transcription factors	2	33	0.999358	1	ko03022	ncbi_2961(GTF2E2);ncbi_6881(TAF10)	K03137+K03134
Proteasome	3	41	0.999465	1	ko03050	ncbi_5698(PSMB9);ncbi_5699(PSMB10);ncbi_5696(PSMB8)	K02741+K02733+K02740
RNA degradation	5	59	0.999826	1	ko03018	ncbi_4848(CNOT2);ncbi_9337(CNOT8);ncbi_28960(DCPS);ncbi_2026(ENO2);ncbi_87178(PNPT1)	K12605+K12581+K12584+K01689+K00962
Ribosome	14	126	0.99999	1	ko03010	ncbi_6137(RPL13);ncbi_6147(RPL23A);ncbi_6157(RPL27A);ncbi_6158(RPL28);ncbi_6193(RPS5);ncbi_6204(RPS10);ncbi_6223(RPS19);ncbi_6224(RPS20);ncbi_6228(RPS23);ncbi_6208(RPS14);ncbi_6230(RPS25);ncbi_6232(RPS27);ncbi_6234(RPS28);ncbi_51187(RSL24D1)	K02873+K02893+K02900+K02903+K02989+K02947+K02966+K02969+K02973+K02955+K02975+K02978+K02979+K02896
mRNA surveillance pathway	4	69	0.999997	1	ko03015	ncbi_5519(PPP2R1B);ncbi_10914(PAPOLA);ncbi_8731(RNMT);ncbi_29101(SSU72)	K03456+K14376+K00565+K15544
Nucleocytoplasmic transport	4	136	1	1	ko03013	ncbi_7329(UBE2I);ncbi_1979(EIF4EBP2);ncbi_10289(EIF1B);ncbi_23225(NUP210)	K10577+K18644+K03113+K14314
Spliceosome	7	123	1	1	ko03040	ncbi_343069(HNRNPCL1);ncbi_10084(PQBP1);ncbi_29896(TRA2A);ncbi_22938(SNW1);ncbi_3192(HNRNPU);ncbi_10285(SMNDC1);ncbi_6431(SRSF6)	K12884+K12865+K12897+K06063+K12888+K12839+K12893
